# Supplementary material for: Phylogenomic analysis of 589 metagenome-assembled genomes encompassing all major prokaryotic lineages from the gut of higher termites
Source: PeerJ. 2020 Feb 13;8:e8614. doi: 10.7717/peerj.8614 (PMC7024585; doi:10.7717/peerj.8614)
Supplement: Supplemental Information 18 [file peerj-08-8614-s018.xlsx]

## Sheet: Table S2
Supplementary Table S2: Final taxonomic assignment and characteristics of the MAGs. The buttons on the left of the interactive spreadsheet allow to group/ungroup the dataset by taxonomic rank.
domain	phylum	class	order	family	genus	species	Silva_132_taxonomy	Genome_taxonomy	Bin	Metagenome	SRA_accession_number	WGS_accession_number	Biosample_accession_number	Host	Compartment	Diet	Coverage	Relative_abundance	# genomes	# markers	# marker sets	Completeness	Contamination	Strain heterogeneity	Genome size (bp)	# ambiguous bases	# scaffolds	# contigs	N50 (scaffolds)	N50 (contigs)	Mean scaffold length (bp)	Mean contig length (bp)	Longest scaffold (bp)	Longest contig (bp)	GC	GC std (scaffolds > 1kbp)	Coding density	Translation table	# predicted genes	n0	n1	n2	n3	n4	n5+
Bacteria	Acidobacteria	Acidobacteriia	Acidobacteriales	Acidobacteriaceae	M1PT4-70 termite group	unclassified	Bacteria;Acidobacteria;Acidobacteriia;Acidobacteriales;Acidobacteriaceae;M1PT4-70 termite group;unclassified;	Bacteria;Acidobacteria;Acidobacteriia;Acidobacteriales;Acidobacteriaceae;unclassified;unclassified;	Emb289P4_bin26	Emb289P4	SRR9984163	WQYS00000000	SAMN12581807	Embiratermes neotenicus	P4	humus	11.5373	0.113034	2258	187	116	71.2	3.95	87.5	3095210	0	531	531	6562	6562	5829	5829	40488	40488	58.3	2.69	88.72	11	2949	64	117	5	1	0	0
					M1PT4-70 termite group
				Acidobacteriaceae
			Acidobacteriales
Bacteria	Acidobacteria	Acidobacteriia	unclassified	unclassified	unclassified	unclassified	Bacteria;Acidobacteria;Acidobacteriia;unclassified;unclassified;unclassified;unclassified;	Bacteria;Acidobacteria;unclassified;unclassified;unclassified;unclassified;unclassified;	Lab288P3_bin89	Lab288P3	SRR9983881	WREL00000000	SAMN12581956	Labiotermes labralis	P3	soil	15.0638	0.0433334	2258	188	117	55.97	1.71	50	1640182	0	263	263	7418	7418	6236	6236	28027	28027	54	1.67	92.15	11	1518	80	106	2	0	0	0
					unclassified
				unclassified
			unclassified
		Acidobacteriia
Bacteria	Acidobacteria	Holophagae	Holophagales	Holophagaceae	M1PL1-36 termite group	unclassified	Bacteria;Acidobacteria;Holophagae;Holophagales;Holophagaceae;M1PL1-36 termite group;unclassified;	Bacteria;Acidobacteria;Holophagae;Holophagales;Holophagaceae;unclassified;unclassified;	Nt197P3_bin133	Nt197P3	SRR9984110	WRHW00000000	SAMN12582045	Neocapritermes taracua	P3	humus	18.137	0.11563	2258	188	117	89.26	7.69	18.18	2709559	200	141	143	29354	29354	19216	18946	130656	130656	44.9	1.49	90.09	11	2401	15	166	5	2	0	0
Bacteria	Acidobacteria	Holophagae	Holophagales	Holophagaceae	M1PL1-36 termite group	unclassified	Bacteria;Acidobacteria;Holophagae;Holophagales;Holophagaceae;M1PL1-36 termite group;unclassified;	Bacteria;Acidobacteria;Holophagae;Holophagales;Holophagaceae;unclassified;unclassified;	Nt197P3_bin31	Nt197P3	SRR9983624	WRIG00000000	SAMN12582055	Neocapritermes taracua	P3	humus	18.0963	0.0807641	2258	185	114	67.06	8.33	15.38	1896791	100	65	66	45159	45159	29181	28737	174871	174871	50.6	1.43	90.66	11	1619	73	101	10	1	0	0
					M1PL1-36 termite group
				Holophagaceae
			Holophagales
		Holophagae
	Acidobacteria
Bacteria	Actinobacteria	Acidimicrobiia	Acidimicrobiales	Acidimicrobiaceae	unclassified	unclassified	Bacteria;Actinobacteria;Acidimicrobiia;Acidimicrobiales;Acidimicrobiaceae;unclassified;unclassified;	Bacteria;Actinobacteria;Acidimicrobiia ;Acidimicrobiales ;Acidimicrobiaceae ;unclassified;unclassified;	Emb289P1_bin40	Emb289P1	SRR9983993	WQVT00000000	SAMN12581730	Embiratermes neotenicus	P1	humus	20.3056	0.12017	901	171	117	71.47	1.71	50	3274476	0	620	620	5802	5802	5281	5281	37300	37300	69.2	2.52	90.77	11	3597	42	125	4	0	0	0
					unclassified
				Acidimicrobiaceae
			Acidimicrobiales
		Acidimicrobiia
Bacteria	Actinobacteria	Actinobacteria	Corynebacteriales	Nocardiaceae	Rhodococcus	unclassified	Bacteria;Actinobacteria;Actinobacteria;Corynebacteriales;Nocardiaceae;Rhodococcus;unclassified;	Bacteria;Actinobacteria;Actinobacteria;Corynebacteriales;Nocardiaceae;Rhodococcus;unclassified;	Lab288P1_bin83	Lab288P1	SRR9983870	WRBP00000000	SAMN12581882	Labiotermes labralis	P1	soil	5.85726	0.0828624	120	574	266	77.2	6.55	7.69	4111179	0	625	625	8122	8122	6577	6577	58339	58339	68.9	1.53	91.37	11	4272	157	380	36	1	0	0
					Rhodococcus
				Nocardiaceae
			Corynebacteriales
Bacteria	Actinobacteria	Actinobacteria	Micrococcales	Cellulomonadaceae	Cellulomonas	unclassified	Bacteria;Actinobacteria;Actinobacteria;Micrococcales;Cellulomonadaceae;Cellulomonas;unclassified;	Bacteria;Actinobacteria;Actinobacteria;Micrococcales;unclassified;unclassified;unclassified;	Emb289P3_bin110	Emb289P3	SRR9983672	WQWR00000000	SAMN12581754	Embiratermes neotenicus	P3	humus	7.28617	0.0334841	580	288	173	66.84	0.87	50	2403486	0	501	501	4992	4992	4797	4797	16261	16261	68	1.61	89.67	11	2578	108	178	2	0	0	0
Bacteria	Actinobacteria	Actinobacteria	Micrococcales	Cellulomonadaceae	Cellulomonas	unclassified	Bacteria;Actinobacteria;Actinobacteria;Micrococcales;Cellulomonadaceae;Cellulomonas;unclassified;	Bacteria;Actinobacteria;Actinobacteria;Micrococcales;unclassified;unclassified;unclassified;	Emb289P3_bin125	Emb289P3	SRR9983677	WQWY00000000	SAMN12581761	Embiratermes neotenicus	P3	humus	30.7466	0.145665	580	288	173	97.69	0	0	2477772	0	39	39	90121	90121	63532	63532	187518	187518	70.5	1.17	89.38	11	2295	10	278	0	0	0	0
Bacteria	Actinobacteria	Actinobacteria	Micrococcales	Cellulomonadaceae	Cellulomonas	unclassified	Bacteria;Actinobacteria;Actinobacteria;Micrococcales;Cellulomonadaceae;Cellulomonas;unclassified;	Bacteria;Actinobacteria;Actinobacteria;Micrococcales;unclassified;unclassified;unclassified;	Lab288P3_bin128	Lab288P3	SRR9984150	WRCL00000000	SAMN12581904	Labiotermes labralis	P3	soil	7.31598	0.0303407	580	288	173	74.5	0.58	0	2364598	0	430	430	6025	6025	5499	5499	18535	18535	69.3	1.68	88.43	11	2493	83	204	1	0	0	0
Bacteria	Actinobacteria	Actinobacteria	Micrococcales	Cellulomonadaceae	Cellulomonas	unclassified	Bacteria;Actinobacteria;Actinobacteria;Micrococcales;Cellulomonadaceae;Cellulomonas;unclassified;	Bacteria;Actinobacteria;Actinobacteria;Micrococcales;unclassified;unclassified;unclassified;	Lab288P3_bin39	Lab288P3	SRR9984135	WREA00000000	SAMN12581945	Labiotermes labralis	P3	soil	20.0432	0.115764	580	288	173	94.89	1.2	40	3293142	0	178	178	26513	26513	18500	18500	85368	85368	68.1	1.68	88.52	11	3118	10	273	5	0	0	0
Bacteria	Actinobacteria	Actinobacteria	Micrococcales	Cellulomonadaceae	Cellulomonas	unclassified	Bacteria;Actinobacteria;Actinobacteria;Micrococcales;Cellulomonadaceae;Cellulomonas;unclassified;	Bacteria;Actinobacteria;Actinobacteria;Micrococcales;unclassified;unclassified;unclassified;	Lab288P4_bin104	Lab288P4	SRR9983758	WRET00000000	SAMN12581964	Labiotermes labralis	P4	soil	20.4293	0.127983	580	288	173	97.4	0.67	0	3333795	0	125	125	42807	42807	26670	26670	136125	136125	68	1.61	88.57	11	3114	5	281	2	0	0	0
Bacteria	Actinobacteria	Actinobacteria	Micrococcales	Cellulomonadaceae	Cellulomonas	unclassified	Bacteria;Actinobacteria;Actinobacteria;Micrococcales;Cellulomonadaceae;Cellulomonas;unclassified;	Bacteria;Actinobacteria;Actinobacteria;Micrococcales;unclassified;unclassified;unclassified;	Lab288P4_bin27	Lab288P4	SRR9983757	WRFA00000000	SAMN12581971	Labiotermes labralis	P4	soil	8.74449	0.0342706	580	288	173	53.74	9.68	4.17	2085577	0	532	532	3991	3991	3920	3920	11726	11726	69.4	3.54	89.63	11	2319	122	144	21	1	0	0
Bacteria	Actinobacteria	Actinobacteria	Micrococcales	Cellulomonadaceae	Cellulomonas	unclassified	Bacteria;Actinobacteria;Actinobacteria;Micrococcales;Cellulomonadaceae;Cellulomonas;unclassified;	Bacteria;Actinobacteria;Actinobacteria;Micrococcales;unclassified;unclassified;unclassified;	Th196P3_bin61	Th196P3	SRR9983959	WRMB00000000	SAMN12582154	Termes hospes	P3	humus	31.9212	0.22037	580	288	173	96.63	0	0	3322482	0	101	101	55454	55454	32895	32895	123049	123049	70.7	1.4	88.13	11	3042	7	281	0	0	0	0
					Cellulomonas
				Cellulomonadaceae
Bacteria	Actinobacteria	Actinobacteria	Micrococcales	Promicromonosporaceae	Cellulosimicrobium	unclassified	Bacteria;Actinobacteria;Actinobacteria;Micrococcales;Promicromonosporaceae;Cellulosimicrobium;unclassified;	Bacteria;Actinobacteria;Actinobacteria;Micrococcales;unclassified;unclassified;unclassified;	Emb289P3_bin154	Emb289P3	SRR9984079	WQXJ00000000	SAMN12581772	Embiratermes neotenicus	P3	humus	19.8054	0.0892134	580	288	173	90.85	0.58	0	2355854	0	111	111	38498	38498	21223	21223	114492	114492	62.4	1.43	89.4	11	2086	20	267	1	0	0	0
Bacteria	Actinobacteria	Actinobacteria	Micrococcales	Promicromonosporaceae	Cellulosimicrobium	unclassified	Bacteria;Actinobacteria;Actinobacteria;Micrococcales;Promicromonosporaceae;Cellulosimicrobium;unclassified;	Bacteria;Actinobacteria;Actinobacteria;Micrococcales;unclassified;unclassified;unclassified;	Emb289P3_bin96	Emb289P3	SRR9983735	WQYN00000000	SAMN12581802	Embiratermes neotenicus	P3	humus	13.5797	0.0665293	580	288	173	82.47	1.83	60	2562282	0	254	254	14764	14764	10087	10087	43781	43781	65.8	1.75	89.86	11	2239	34	249	5	0	0	0
Bacteria	Actinobacteria	Actinobacteria	Micrococcales	Promicromonosporaceae	Cellulosimicrobium	unclassified	Bacteria;Actinobacteria;Actinobacteria;Micrococcales;Promicromonosporaceae;Cellulosimicrobium;unclassified;	Bacteria;Actinobacteria;Actinobacteria;Micrococcales;unclassified;unclassified;unclassified;	Nt197P3_bin39	Nt197P3	SRR9983610	WRIK00000000	SAMN12582059	Neocapritermes taracua	P3	humus	9.38304	0.0408358	580	288	173	66.51	6.9	17.65	1849645	100	332	333	6614	6572	5571	5554	31145	31145	59	1.51	88.94	11	1823	93	178	17	0	0	0
					Cellulosimicrobium
				Promicromonosporaceae
Bacteria	Actinobacteria	Actinobacteria	Micrococcales	Sanguibacteraceae	Paraoerskovia	unclassified	Bacteria;Actinobacteria;Actinobacteria;Micrococcales;Sanguibacteraceae;Paraoerskovia;unclassified;	Bacteria;Actinobacteria;Actinobacteria;Micrococcales;Promicromonosporaceae ;unclassified;unclassified;	Lab288P1_bin101	Lab288P1	SRR9983753	WQZL00000000	SAMN12581826	Labiotermes labralis	P1	soil	3.47407	0.0285723	580	287	172	80.86	0.58	0	2390062	0	259	259	12134	12134	9228	9228	54109	54109	63.1	1.87	91.26	11	2255	40	246	1	0	0	0
Bacteria	Actinobacteria	Actinobacteria	Micrococcales	Sanguibacteraceae	Paraoerskovia	unclassified	Bacteria;Actinobacteria;Actinobacteria;Micrococcales;Sanguibacteraceae;Paraoerskovia;unclassified;	Bacteria;Actinobacteria;Actinobacteria;Micrococcales;Promicromonosporaceae ;unclassified;unclassified;	Nt197P3_bin111	Nt197P3	SRR9983925	WRHK00000000	SAMN12582033	Neocapritermes taracua	P3	humus	24.7019	0.231054	580	287	172	100	3.05	12.5	3975351	100	119	120	52745	52745	33406	33127	176541	176541	73.1	1.61	92.55	11	3764	0	279	8	0	0	0
Bacteria	Actinobacteria	Actinobacteria	Micrococcales	Sanguibacteraceae	Paraoerskovia	unclassified	Bacteria;Actinobacteria;Actinobacteria;Micrococcales;Sanguibacteraceae;Paraoerskovia;unclassified;	Bacteria;Actinobacteria;Actinobacteria;Micrococcales;Promicromonosporaceae ;unclassified;unclassified;	Nt197P3_bin3	Nt197P3	SRR9984127	WRIF00000000	SAMN12582054	Neocapritermes taracua	P3	humus	9.14334	0.0431683	580	287	172	73.55	1.16	0	2006558	100	367	368	5945	5945	5467	5452	25082	25082	68.7	2.47	91.41	11	1953	69	216	2	0	0	0
Bacteria	Actinobacteria	Actinobacteria	Micrococcales	Sanguibacteraceae	Paraoerskovia	unclassified	Bacteria;Actinobacteria;Actinobacteria;Micrococcales;Sanguibacteraceae;Paraoerskovia;unclassified;	Bacteria;Actinobacteria;Actinobacteria;Micrococcales;Promicromonosporaceae ;unclassified;unclassified;	Nt197P3_bin55	Nt197P3	SRR9984018	WRIT00000000	SAMN12582068	Neocapritermes taracua	P3	humus	11.4642	0.0605224	580	287	172	67.33	7.13	68.75	2243703	600	428	434	5604	5543	5242	5168	32484	26271	58.9	2.6	90.56	11	2436	79	192	16	0	0	0
					Paraoerskovia
				Sanguibacteraceae
			Micrococcales
Bacteria	Actinobacteria	Actinobacteria	Propionibacteriales	Nocardioidaceae	Nocardioides	unclassified	Bacteria;Actinobacteria;Actinobacteria;Propionibacteriales;Nocardioidaceae;Nocardioides;unclassified;	Bacteria;Actinobacteria;Actinobacteria;Propionibacteriales ;Nocardioidaceae;unclassified;unclassified;	Lab288P1_bin133	Lab288P1	SRR9983828	WQZX00000000	SAMN12581838	Labiotermes labralis	P1	soil	14.9466	0.18906	387	330	193	97.67	0.85	33.33	3675876	0	152	152	39148	39148	24183	24183	181078	181078	71.3	1.47	92.48	11	3647	6	321	3	0	0	0
Bacteria	Actinobacteria	Actinobacteria	Propionibacteriales	Nocardioidaceae	Nocardioides	unclassified	Bacteria;Actinobacteria;Actinobacteria;Propionibacteriales;Nocardioidaceae;Nocardioides;unclassified;	Bacteria;Actinobacteria;Actinobacteria;Propionibacteriales ;Nocardioidaceae;unclassified;unclassified;	Lab288P3_bin164	Lab288P3	SRR9983969	WRCV00000000	SAMN12581914	Labiotermes labralis	P3	soil	13.0982	0.0819963	387	330	193	96.2	3.15	11.11	3569346	0	135	135	38551	38551	26439	26439	123894	123894	71.5	1.04	92.51	11	3507	11	310	9	0	0	0
					Nocardioides
				Nocardioidaceae
Bacteria	Actinobacteria	Actinobacteria	Propionibacteriales	Propionibacteriaceae	Aestuariimicrobium	unclassified	Bacteria;Actinobacteria;Actinobacteria;Propionibacteriales;Propionibacteriaceae;Aestuariimicrobium;unclassified;	Bacteria;Actinobacteria;unclassified;unclassified;unclassified;unclassified;unclassified;	Cu122P5_bin14	Cu122P5	SRR9984091	WQUE00000000	SAMN12581689	Cubitermes ugandensis	P5	soil	47.1202	0.219895	622	259	152	76.75	0.83	33.33	2126483	0	354	354	6843	6843	6007	6007	31811	31811	70.5	2.03	91.5	11	2041	51	205	3	0	0	0
Bacteria	Actinobacteria	Actinobacteria	Propionibacteriales	Propionibacteriaceae	Aestuariimicrobium	unclassified	Bacteria;Actinobacteria;Actinobacteria;Propionibacteriales;Propionibacteriaceae;Aestuariimicrobium;unclassified;	Bacteria;Actinobacteria;Actinobacteria;Propionibacteriales ;Propionibacteriaceae;unclassified;unclassified;	Emb289P3_bin87	Emb289P3	SRR9983737	WQYJ00000000	SAMN12581798	Embiratermes neotenicus	P3	humus	8.44686	0.0324243	387	330	193	80.59	0.78	0	2007603	0	253	253	9696	9696	7935	7935	31111	31111	55.8	1.66	90.14	11	1888	66	262	2	0	0	0
Bacteria	Actinobacteria	Actinobacteria	Propionibacteriales	Propionibacteriaceae	Aestuariimicrobium	unclassified	Bacteria;Actinobacteria;Actinobacteria;Propionibacteriales;Propionibacteriaceae;Aestuariimicrobium;unclassified;	Bacteria;Actinobacteria;Actinobacteria;Propionibacteriales ;Propionibacteriaceae;unclassified;unclassified;	Emb289P4_bin20	Emb289P4	SRR9984162	WQYR00000000	SAMN12581806	Embiratermes neotenicus	P4	humus	66.2583	0.422489	387	330	193	74.83	1.3	66.67	2014469	0	232	232	12635	12635	8683	8683	90335	90335	62	2.03	91.95	11	1993	84	243	3	0	0	0
Bacteria	Actinobacteria	Actinobacteria	Propionibacteriales	Propionibacteriaceae	Aestuariimicrobium	unclassified	Bacteria;Actinobacteria;Actinobacteria;Propionibacteriales;Propionibacteriaceae;Aestuariimicrobium;unclassified;	Bacteria;Actinobacteria;Actinobacteria;Propionibacteriales ;Propionibacteriaceae;unclassified;unclassified;	Emb289P4_bin58	Emb289P4	SRR9984170	WQZD00000000	SAMN12581818	Embiratermes neotenicus	P4	humus	22.8992	0.201817	387	330	193	92.67	1.47	25	2784349	0	45	45	86528	86528	61874	61874	279835	279835	65.1	1.28	89.73	11	2332	20	306	4	0	0	0
Bacteria	Actinobacteria	Actinobacteria	Propionibacteriales	Propionibacteriaceae	Aestuariimicrobium	unclassified	Bacteria;Actinobacteria;Actinobacteria;Propionibacteriales;Propionibacteriaceae;Aestuariimicrobium;unclassified;	Bacteria;Actinobacteria;Actinobacteria;Propionibacteriales ;Propionibacteriaceae;unclassified;unclassified;	Emb289P4_bin9	Emb289P4	SRR9984167	WQZI00000000	SAMN12581823	Embiratermes neotenicus	P4	humus	19.9119	0.0952766	5449	104	58	56.03	7.68	72	1511678	0	323	323	4853	4853	4680	4680	19936	19936	59.8	2.69	90.91	11	1588	37	52	10	5	0	0
Bacteria	Actinobacteria	Actinobacteria	Propionibacteriales	Propionibacteriaceae	Aestuariimicrobium	unclassified	Bacteria;Actinobacteria;Actinobacteria;Propionibacteriales;Propionibacteriaceae;Aestuariimicrobium;unclassified;	Bacteria;Actinobacteria;Actinobacteria;Propionibacteriales ;Propionibacteriaceae;unclassified;unclassified;	Lab288P4_bin17	Lab288P4	SRR9983754	WREX00000000	SAMN12581968	Labiotermes labralis	P4	soil	74.9546	0.317051	387	330	193	64.63	0.52	100	2250974	0	231	231	14507	14507	9744	9744	77078	77078	60.8	2.14	88.65	11	2051	136	193	1	0	0	0
Bacteria	Actinobacteria	Actinobacteria	Propionibacteriales	Propionibacteriaceae	Aestuariimicrobium	unclassified	Bacteria;Actinobacteria;Actinobacteria;Propionibacteriales;Propionibacteriaceae;Aestuariimicrobium;unclassified;	Bacteria;Actinobacteria;Actinobacteria;Propionibacteriales ;Propionibacteriaceae;unclassified;unclassified;	Lab288P4_bin49	Lab288P4	SRR9983655	WRFI00000000	SAMN12581979	Labiotermes labralis	P4	soil	69.0338	0.282593	387	330	193	78.19	1.96	85.71	2178407	0	283	283	9231	9231	7697	7697	51424	51424	64.2	2.49	90.66	11	2168	82	241	7	0	0	0
Bacteria	Actinobacteria	Actinobacteria	Propionibacteriales	Propionibacteriaceae	Aestuariimicrobium	unclassified	Bacteria;Actinobacteria;Actinobacteria;Propionibacteriales;Propionibacteriaceae;Aestuariimicrobium;unclassified;	Bacteria;Actinobacteria;Actinobacteria;Propionibacteriales ;Propionibacteriaceae;unclassified;unclassified;	Lab288P4_bin79	Lab288P4	SRR9984057	WRFP00000000	SAMN12581986	Labiotermes labralis	P4	soil	37.6034	0.160075	387	330	193	65.71	0	0	2265346	0	234	234	13002	13002	9680	9680	54660	54660	61.4	2.09	88.58	11	2097	137	193	0	0	0	0
Bacteria	Actinobacteria	Actinobacteria	Propionibacteriales	Propionibacteriaceae	Aestuariimicrobium	unclassified	Bacteria;Actinobacteria;Actinobacteria;Propionibacteriales;Propionibacteriaceae;Aestuariimicrobium;unclassified;	Bacteria;Actinobacteria;Actinobacteria;Propionibacteriales ;Propionibacteriaceae;unclassified;unclassified;	Nc150P5_bin2	Nc150P5	SRR9983618	WRGV00000000	SAMN12582018	Nasutitermes corniger	P5	wood	54.3919	1.00151	622	259	152	75.03	2.38	77.78	2143478	590	393	393	5955	5951	5454	5452	18027	18023	68.3	2.23	89.65	11	2242	59	191	9	0	0	0
Bacteria	Actinobacteria	Actinobacteria	Propionibacteriales	Propionibacteriaceae	Aestuariimicrobium	unclassified	Bacteria;Actinobacteria;Actinobacteria;Propionibacteriales;Propionibacteriaceae;Aestuariimicrobium;unclassified;	Bacteria;Actinobacteria;Actinobacteria;Propionibacteriales ;Propionibacteriaceae;unclassified;unclassified;	Nt197P3_bin23	Nt197P3	SRR9984116	WRIC00000000	SAMN12582051	Neocapritermes taracua	P3	humus	15.5602	0.0600166	387	330	193	81.88	0.78	0	1639263	100	33	34	90773	90773	49674	48210	148211	148211	55	1.27	90.72	11	1515	46	282	2	0	0	0
Bacteria	Actinobacteria	Actinobacteria	Propionibacteriales	Propionibacteriaceae	Aestuariimicrobium	unclassified	Bacteria;Actinobacteria;Actinobacteria;Propionibacteriales;Propionibacteriaceae;Aestuariimicrobium;unclassified;	Bacteria;Actinobacteria;Actinobacteria;Propionibacteriales ;Propionibacteriaceae;unclassified;unclassified;	Nt197P3_bin38	Nt197P3	SRR9984198	WRIJ00000000	SAMN12582058	Neocapritermes taracua	P3	humus	25.4311	0.112251	387	330	193	89.48	7.6	19.05	1875921	0	26	26	134844	134844	72150	72150	249305	249305	53.7	0.83	91.24	11	1771	27	282	21	0	0	0
Bacteria	Actinobacteria	Actinobacteria	Propionibacteriales	Propionibacteriaceae	Aestuariimicrobium	unclassified	Bacteria;Actinobacteria;Actinobacteria;Propionibacteriales;Propionibacteriaceae;Aestuariimicrobium;unclassified;	Bacteria;Actinobacteria;Actinobacteria;Propionibacteriales ;Propionibacteriaceae;unclassified;unclassified;	Nt197P3_bin90	Nt197P3	SRR9984025	WRJP00000000	SAMN12582090	Neocapritermes taracua	P3	humus	10.0737	0.0407274	387	330	193	80.16	1.04	25	1718263	0	189	189	11993	11993	9091	9091	44869	44869	53.2	1.32	90.81	11	1763	56	270	4	0	0	0
					Aestuariimicrobium
				Propionibacteriaceae
			Propionibacteriales
		Actinobacteria
Bacteria	Actinobacteria	Actinobacteriia	Frankiales	Frankiaceae	Jatrophihabitans	unclassified	Bacteria;Actinobacteria;Actinobacteriia;Frankiales;Frankiaceae;Jatrophihabitans;unclassified;	Bacteria;Actinobacteria;Actinobacteria;unclassified;unclassified;unclassified;unclassified;	Emb289P4_bin49	Emb289P4	SRR9984173	WQZC00000000	SAMN12581817	Embiratermes neotenicus	P4	humus	8.06199	0.0686691	274	388	214	79.62	2.76	8.33	2690943	0	313	313	11380	11380	8597	8597	42521	42521	70.4	1.94	89.1	11	2587	86	295	6	0	1	0
					Jatrophihabitans
				Frankiaceae
			Frankiales
Bacteria	Actinobacteria	Actinobacteriia	Micrococcales	Microbacteriaceae	Gryllotalpicola	unclassified	Bacteria;Actinobacteria;Actinobacteriia;Micrococcales;Microbacteriaceae;Gryllotalpicola;unclassified;	Bacteria;Actinobacteria;Actinobacteria;Micrococcales;Microbacteriaceae;unclassified;unclassified;	Lab288P1_bin103	Lab288P1	SRR9983747	WQZN00000000	SAMN12581828	Labiotermes labralis	P1	soil	9.97844	0.101419	69	400	198	89.64	2.36	22.22	2953644	0	41	41	126086	126086	72040	72040	406305	406305	70.7	0.81	92.35	11	2782	68	323	9	0	0	0
Bacteria	Actinobacteria	Actinobacteriia	Micrococcales	Microbacteriaceae	Gryllotalpicola	unclassified	Bacteria;Actinobacteria;Actinobacteriia;Micrococcales;Microbacteriaceae;Gryllotalpicola;unclassified;	Bacteria;Actinobacteria;Actinobacteria;Micrococcales;Microbacteriaceae;unclassified;unclassified;	Lab288P3_bin96	Lab288P3	SRR9983886	WREO00000000	SAMN12581959	Labiotermes labralis	P3	soil	9.12407	0.0419206	69	400	198	82.92	1.04	0	2619654	0	311	311	10657	10657	8423	8423	36582	36582	71	1.48	92.55	11	2685	96	299	5	0	0	0
					Gryllotalpicola
				Microbacteriaceae
			Micrococcales
Bacteria	Actinobacteria	Actinobacteriia	unclassified	unclassified	unclassified	unclassified	Bacteria;Actinobacteria;Actinobacteriia;unclassified;unclassified;unclassified;unclassified;	Bacteria;Actinobacteria;Actinobacteria;unclassified;unclassified;unclassified;unclassified;	Lab288P1_bin45	Lab288P1	SRR9983653	WRAR00000000	SAMN12581858	Labiotermes labralis	P1	soil	8.78183	0.222167	5449	103	58	65.52	3.45	50	7351870	0	1237	1237	6796	6796	5943	5943	31879	31879	73.3	1.84	88.31	11	6922	60	41	2	0	0	0
Bacteria	Actinobacteria	Actinobacteriia	unclassified	unclassified	unclassified	unclassified	Bacteria;Actinobacteria;Actinobacteriia;unclassified;unclassified;unclassified;unclassified;	Bacteria;Actinobacteria;Actinobacteria;Streptosporangiales ;unclassified;unclassified;unclassified;	Lab288P1_bin78	Lab288P1	SRR9983876	WRBL00000000	SAMN12581878	Labiotermes labralis	P1	soil	6.7901	0.144787	5449	104	58	80.34	3.45	0	6196633	0	459	459	17144	17144	13500	13500	59317	59317	70.8	1.17	90.9	11	5931	47	55	2	0	0	0
Bacteria	Actinobacteria	Actinobacteriia	unclassified	unclassified	unclassified	unclassified	Bacteria;Actinobacteria;Actinobacteriia;unclassified;unclassified;unclassified;unclassified;	Bacteria;Actinobacteria;Actinobacteria;unclassified;unclassified;unclassified;unclassified;	Lab288P3_bin173	Lab288P3	SRR9983965	WRCZ00000000	SAMN12581918	Labiotermes labralis	P3	soil	12.5595	0.124815	5449	101	57	67.54	0.88	0	5666260	0	658	658	10109	10109	8611	8611	42953	42953	73.6	1.47	88.51	11	5049	57	43	1	0	0	0
					unclassified
				unclassified
			unclassified
		Actinobacteriia
Bacteria	Actinobacteria	Coriobacteriia	Coriobacteriales	Coriobacteriales Incertae Sedis	Raoultibacter	unclassified	Bacteria;Actinobacteria;Coriobacteriia;Coriobacteriales;Coriobacteriales Incertae Sedis;Raoultibacter;unclassified;	Bacteria;Actinobacteria;unclassified;unclassified;unclassified;unclassified;unclassified;	Cu122P5_bin49	Cu122P5	SRR9983691	WQUR00000000	SAMN12581702	Cubitermes ugandensis	P5	soil	10.8631	0.019173	31	211	124	58.04	0.32	50	804246	0	176	176	4890	4890	4569	4569	13440	13440	57.7	2.32	90.18	11	837	89	120	2	0	0	0
Bacteria	Actinobacteria	Coriobacteriia	Coriobacteriales	Coriobacteriales Incertae Sedis	Raoultibacter	unclassified	Bacteria;Actinobacteria;Coriobacteriia;Coriobacteriales;Coriobacteriales Incertae Sedis;Raoultibacter;unclassified;	Bacteria;Actinobacteria;Coriobacteriia;unclassified;unclassified;unclassified;unclassified;	Emb289P3_bin142	Emb289P3	SRR9984085	WQXH00000000	SAMN12581770	Embiratermes neotenicus	P3	humus	35.548	0.15463	31	211	124	93.55	1.08	0	2274995	0	96	96	39358	39358	23697	23697	179881	179881	50.1	1.98	88.84	11	2005	12	197	2	0	0	0
Bacteria	Actinobacteria	Coriobacteriia	Coriobacteriales	Coriobacteriales Incertae Sedis	Raoultibacter	unclassified	Bacteria;Actinobacteria;Coriobacteriia;Coriobacteriales;Coriobacteriales Incertae Sedis;Raoultibacter;unclassified;	Bacteria;Actinobacteria;Coriobacteriia;unclassified;unclassified;unclassified;unclassified;	Emb289P3_bin57	Emb289P3	SRR9983767	WQXX00000000	SAMN12581786	Embiratermes neotenicus	P3	humus	12.2868	0.0316213	31	211	124	76.96	1.88	33.33	1345992	0	220	220	7039	7039	6118	6118	30450	30450	52.6	2.37	88.55	11	1302	44	164	3	0	0	0
Bacteria	Actinobacteria	Coriobacteriia	Coriobacteriales	Coriobacteriales Incertae Sedis	Raoultibacter	unclassified	Bacteria;Actinobacteria;Coriobacteriia;Coriobacteriales;Coriobacteriales Incertae Sedis;Raoultibacter;unclassified;	Bacteria;Actinobacteria;Coriobacteriia;unclassified;unclassified;unclassified;unclassified;	Emb289P3_bin63	Emb289P3	SRR9983769	WQXZ00000000	SAMN12581788	Embiratermes neotenicus	P3	humus	7.80654	0.0241009	31	211	124	83.27	1.88	100	1614646	0	194	194	9928	9928	8322	8322	33585	33585	50.8	2.13	87.44	11	1514	37	171	3	0	0	0
Bacteria	Actinobacteria	Coriobacteriia	Coriobacteriales	Coriobacteriales Incertae Sedis	Raoultibacter	unclassified	Bacteria;Actinobacteria;Coriobacteriia;Coriobacteriales;Coriobacteriales Incertae Sedis;Raoultibacter;unclassified;	Bacteria;Actinobacteria;Coriobacteriia;Eggerthellales;Eggerthellaceae;unclassified;unclassified;	Emb289P4_bin41	Emb289P4	SRR9984175	WQZA00000000	SAMN12581815	Embiratermes neotenicus	P4	humus	7.81012	0.0340884	31	211	124	62.22	1.61	100	1378904	0	313	313	4552	4552	4405	4405	24229	24229	59.8	2.87	86.51	11	1388	85	124	2	0	0	0
Bacteria	Actinobacteria	Coriobacteriia	Coriobacteriales	Coriobacteriales Incertae Sedis	Raoultibacter	unclassified	Bacteria;Actinobacteria;Coriobacteriia;Coriobacteriales;Coriobacteriales Incertae Sedis;Raoultibacter;unclassified;	Bacteria;Actinobacteria;Coriobacteriia;unclassified;unclassified;unclassified;unclassified;	Lab288P1_bin85	Lab288P1	SRR9983786	WRBR00000000	SAMN12581884	Labiotermes labralis	P1	soil	4.73904	0.0326505	31	211	124	90.99	2.24	80	2002177	0	146	146	22482	22482	13713	13713	63754	63754	52.8	2.25	89.76	11	1831	15	191	5	0	0	0
Bacteria	Actinobacteria	Coriobacteriia	Coriobacteriales	Coriobacteriales Incertae Sedis	Raoultibacter	unclassified	Bacteria;Actinobacteria;Coriobacteriia;Coriobacteriales;Coriobacteriales Incertae Sedis;Raoultibacter;unclassified;	Bacteria;Actinobacteria;Coriobacteriia;Eggerthellales;Eggerthellaceae;unclassified;unclassified;	Lab288P3_bin139	Lab288P3	SRR9984146	WRCP00000000	SAMN12581908	Labiotermes labralis	P3	soil	7.08722	0.0113548	31	211	124	50.28	0.81	100	913496	0	205	205	4488	4488	4456	4456	11292	11292	57.1	2.24	87.37	11	886	108	102	1	0	0	0
Bacteria	Actinobacteria	Coriobacteriia	Coriobacteriales	Coriobacteriales Incertae Sedis	Raoultibacter	unclassified	Bacteria;Actinobacteria;Coriobacteriia;Coriobacteriales;Coriobacteriales Incertae Sedis;Raoultibacter;unclassified;	Bacteria;Actinobacteria;Coriobacteriia;unclassified;unclassified;unclassified;unclassified;	Lab288P3_bin25	Lab288P3	SRR9983726	WRDU00000000	SAMN12581939	Labiotermes labralis	P3	soil	20.7283	0.068659	31	211	124	84.11	1.34	66.67	1888592	0	185	185	14443	14443	10208	10208	86182	86182	52.5	2.93	89.95	11	1765	41	167	3	0	0	0
Bacteria	Actinobacteria	Coriobacteriia	Coriobacteriales	Coriobacteriales Incertae Sedis	Raoultibacter	unclassified	Bacteria;Actinobacteria;Coriobacteriia;Coriobacteriales;Coriobacteriales Incertae Sedis;Raoultibacter;unclassified;	Bacteria;Actinobacteria;Coriobacteriia;unclassified;unclassified;unclassified;unclassified;	Lab288P4_bin32	Lab288P4	SRR9983763	WRFC00000000	SAMN12581973	Labiotermes labralis	P4	soil	106.515	0.221679	31	211	124	61.3	0.4	0	1107525	0	194	194	5959	5959	5708	5708	28083	28083	60.7	2.87	89.22	11	1046	72	138	1	0	0	0
Bacteria	Actinobacteria	Coriobacteriia	Coriobacteriales	Coriobacteriales Incertae Sedis	Raoultibacter	unclassified	Bacteria;Actinobacteria;Coriobacteriia;Coriobacteriales;Coriobacteriales Incertae Sedis;Raoultibacter;unclassified;	Bacteria;Actinobacteria;unclassified;unclassified;unclassified;unclassified;unclassified;	Nc150P4_bin21	Nc150P4	SRR9983614	WRGR00000000	SAMN12582014	Nasutitermes corniger	P4	wood	41.9755	0.648301	31	211	124	98.12	0.81	0	1832010	0	46	46	67998	67998	39826	39826	219745	219745	57.2	1.78	88.6	11	1612	3	207	1	0	0	0
Bacteria	Actinobacteria	Coriobacteriia	Coriobacteriales	Coriobacteriales Incertae Sedis	Raoultibacter	unclassified	Bacteria;Actinobacteria;Coriobacteriia;Coriobacteriales;Coriobacteriales Incertae Sedis;Raoultibacter;unclassified;	Bacteria;Actinobacteria;Coriobacteriia;unclassified;unclassified;unclassified;unclassified;	Nt197P3_bin113	Nt197P3	SRR9983948	WRHL00000000	SAMN12582034	Neocapritermes taracua	P3	humus	14.6819	0.0687751	31	211	124	81.18	0.81	100	1990864	0	117	117	22046	22046	17015	17015	84804	84804	57.1	2.66	89.82	11	1757	25	184	2	0	0	0
Bacteria	Actinobacteria	Coriobacteriia	Coriobacteriales	Coriobacteriales Incertae Sedis	Raoultibacter	unclassified	Bacteria;Actinobacteria;Coriobacteriia;Coriobacteriales;Coriobacteriales Incertae Sedis;Raoultibacter;unclassified;	Bacteria;Actinobacteria;Coriobacteriia;unclassified;unclassified;unclassified;unclassified;	Nt197P3_bin131	Nt197P3	SRR9983957	WRHU00000000	SAMN12582043	Neocapritermes taracua	P3	humus	20.7108	0.0769182	31	211	124	95.36	0	0	1578423	0	19	19	155262	155262	83074	83074	257108	257108	49.8	1.46	89.38	11	1292	7	204	0	0	0	0
Bacteria	Actinobacteria	Coriobacteriia	Coriobacteriales	Coriobacteriales Incertae Sedis	Raoultibacter	unclassified	Bacteria;Actinobacteria;Coriobacteriia;Coriobacteriales;Coriobacteriales Incertae Sedis;Raoultibacter;unclassified;	Bacteria;Actinobacteria;Coriobacteriia;Eggerthellales;Eggerthellaceae;unclassified;unclassified;	Nt197P3_bin52	Nt197P3	SRR9984004	WRIR00000000	SAMN12582066	Neocapritermes taracua	P3	humus	37.8681	0.173916	31	211	124	96.77	0.27	0	1951895	0	30	30	101002	101002	65063	65063	179108	179108	61.8	1.67	88.34	11	1622	5	205	1	0	0	0
Bacteria	Actinobacteria	Coriobacteriia	Coriobacteriales	Coriobacteriales Incertae Sedis	Raoultibacter	unclassified	Bacteria;Actinobacteria;Coriobacteriia;Coriobacteriales;Coriobacteriales Incertae Sedis;Raoultibacter;unclassified;	Bacteria;Actinobacteria;Coriobacteriia;Eggerthellales;Eggerthellaceae;unclassified;unclassified;	Nt197P3_bin53	Nt197P3	SRR9984003	WRIS00000000	SAMN12582067	Neocapritermes taracua	P3	humus	30.9279	0.12158	31	211	124	97.58	0	0	1670727	0	15	15	153132	153132	111381	111381	525711	525711	49.7	0.71	90.02	11	1429	3	208	0	0	0	0
Bacteria	Actinobacteria	Coriobacteriia	Coriobacteriales	Coriobacteriales Incertae Sedis	Raoultibacter	unclassified	Bacteria;Actinobacteria;Coriobacteriia;Coriobacteriales;Coriobacteriales Incertae Sedis;Raoultibacter;unclassified;	Bacteria;Actinobacteria;Coriobacteriia;unclassified;unclassified;unclassified;unclassified;	Th196P4_bin28	Th196P4	SRR9983631	WRNE00000000	SAMN12582183	Termes hospes	P4	humus	53.4791	0.24328	31	211	124	94.35	4.03	83.33	2338597	471	140	140	34308	34308	16704	16700	109803	109803	52	3.27	86.56	11	2099	7	198	6	0	0	0
Bacteria	Actinobacteria	Coriobacteriia	Coriobacteriales	Coriobacteriales Incertae Sedis	Raoultibacter	unclassified	Bacteria;Actinobacteria;Coriobacteriia;Coriobacteriales;Coriobacteriales Incertae Sedis;Raoultibacter;unclassified;	Bacteria;Actinobacteria;Coriobacteriia;unclassified;unclassified;unclassified;unclassified;	Th196P4_bin46	Th196P4	SRR9984039	WRNO00000000	SAMN12582193	Termes hospes	P4	humus	67.4653	0.109604	31	211	124	50.74	2.8	88.89	835181	1129	216	216	3810	3803	3866	3861	11234	11212	61.1	2.86	84.47	11	818	80	122	9	0	0	0
					Raoultibacter
				Coriobacteriales Incertae Sedis
Bacteria	Actinobacteria	Coriobacteriia	Coriobacteriales	OPB41	Rs-J10 group	unclassified	Bacteria;Actinobacteria;Coriobacteriia;Coriobacteriales;OPB41;Rs-J10 group;unclassified;	Bacteria;Actinobacteria;unclassified;unclassified;unclassified;unclassified;unclassified;	Cu122P5_bin19	Cu122P5	SRR9984093	WQUG00000000	SAMN12581691	Cubitermes ugandensis	P5	soil	22.5861	0.0463095	732	206	120	75.83	0.83	60	934293	0	112	112	12003	12003	8341	8341	39026	39026	63.9	2.07	93.86	11	955	37	164	5	0	0	0
Bacteria	Actinobacteria	Coriobacteriia	Coriobacteriales	OPB41	Rs-J10 group	unclassified	Bacteria;Actinobacteria;Coriobacteriia;Coriobacteriales;OPB41;Rs-J10 group;unclassified;	Bacteria;Actinobacteria;unclassified;unclassified;unclassified;unclassified;unclassified;	Cu122P5_bin37	Cu122P5	SRR9984077	WQUM00000000	SAMN12581697	Cubitermes ugandensis	P5	soil	27.141	0.0844454	732	206	120	77.61	7.92	57.14	1417762	0	114	114	19690	19690	12436	12436	51653	51653	60.8	1.86	91.46	11	1354	41	153	11	1	0	0
Bacteria	Actinobacteria	Coriobacteriia	Coriobacteriales	OPB41	Rs-J10 group	unclassified	Bacteria;Actinobacteria;Coriobacteriia;Coriobacteriales;OPB41;Rs-J10 group;unclassified;	Bacteria;Actinobacteria;Coriobacteriia;unclassified;unclassified;unclassified;unclassified;	Emb289P1_bin20	Emb289P1	SRR9983999	WQVN00000000	SAMN12581724	Embiratermes neotenicus	P1	humus	10.1848	0.0157609	5449	104	58	68.97	0	0	856236	0	40	40	35057	35057	21405	21405	98045	98045	47.1	0.84	92.6	11	810	55	49	0	0	0	0
Bacteria	Actinobacteria	Coriobacteriia	Coriobacteriales	OPB41	Rs-J10 group	unclassified	Bacteria;Actinobacteria;Coriobacteriia;Coriobacteriales;OPB41;Rs-J10 group;unclassified;	Bacteria;Actinobacteria;Coriobacteriia;unclassified;unclassified;unclassified;unclassified;	Emb289P1_bin4	Emb289P1	SRR9983996	WQVS00000000	SAMN12581729	Embiratermes neotenicus	P1	humus	53.2527	0.135	732	206	120	79.69	2.85	85.71	1402669	0	145	145	12594	12594	9673	9673	109485	109485	46.9	2.07	90.54	11	1332	41	158	7	0	0	0
Bacteria	Actinobacteria	Coriobacteriia	Coriobacteriales	OPB41	Rs-J10 group	unclassified	Bacteria;Actinobacteria;Coriobacteriia;Coriobacteriales;OPB41;Rs-J10 group;unclassified;	Bacteria;Actinobacteria;Coriobacteriia;unclassified;unclassified;unclassified;unclassified;	Emb289P1_bin68	Emb289P1	SRR9983855	WQWF00000000	SAMN12581742	Embiratermes neotenicus	P1	humus	27.0604	0.0775258	5449	104	58	98.28	4.08	64.71	1585165	0	44	44	98073	98073	36026	36026	184937	184937	46.8	1.37	91.48	11	1465	1	86	17	0	0	0
Bacteria	Actinobacteria	Coriobacteriia	Coriobacteriales	OPB41	Rs-J10 group	unclassified	Bacteria;Actinobacteria;Coriobacteriia;Coriobacteriales;OPB41;Rs-J10 group;unclassified;	Bacteria;Actinobacteria;unclassified;unclassified;unclassified;unclassified;unclassified;	Emb289P3_bin53	Emb289P3	SRR9983765	WQXV00000000	SAMN12581784	Embiratermes neotenicus	P3	humus	9.5474	0.0201585	732	206	120	76.04	2.2	0	1104269	0	173	173	7467	7467	6383	6383	29093	29093	55.4	1.92	93.58	11	1146	47	155	4	0	0	0
Bacteria	Actinobacteria	Coriobacteriia	Coriobacteriales	OPB41	Rs-J10 group	unclassified	Bacteria;Actinobacteria;Coriobacteriia;Coriobacteriales;OPB41;Rs-J10 group;unclassified;	Bacteria;Actinobacteria;Coriobacteriia;unclassified;unclassified;unclassified;unclassified;	Emb289P4_bin29	Emb289P4	SRR9984160	WQYT00000000	SAMN12581808	Embiratermes neotenicus	P4	humus	17.6404	0.110292	732	206	120	83.58	1.04	100	1975242	0	128	128	23467	23467	15431	15431	78678	78678	56.9	2.8	88.46	11	1816	32	172	2	0	0	0
Bacteria	Actinobacteria	Coriobacteriia	Coriobacteriales	OPB41	Rs-J10 group	unclassified	Bacteria;Actinobacteria;Coriobacteriia;Coriobacteriales;OPB41;Rs-J10 group;unclassified;	Bacteria;Actinobacteria;Coriobacteriia;unclassified;unclassified;unclassified;unclassified;	Lab288P1_bin125	Lab288P1	SRR9983834	WQZV00000000	SAMN12581836	Labiotermes labralis	P1	soil	2.75162	0.0114423	732	206	120	60.25	7.08	0	1208450	0	274	274	4627	4627	4410	4410	17244	17244	46.3	2	90.03	11	1363	77	119	9	1	0	0
Bacteria	Actinobacteria	Coriobacteriia	Coriobacteriales	OPB41	Rs-J10 group	unclassified	Bacteria;Actinobacteria;Coriobacteriia;Coriobacteriales;OPB41;Rs-J10 group;unclassified;	Bacteria;Actinobacteria;Coriobacteriia;unclassified;unclassified;unclassified;unclassified;	Lab288P1_bin60	Lab288P1	SRR9983816	WRBC00000000	SAMN12581869	Labiotermes labralis	P1	soil	24.9501	0.132093	732	206	120	94.17	0.83	0	1538551	0	15	15	171168	171168	102570	102570	232443	232443	46.7	0.83	91.91	11	1397	9	196	1	0	0	0
Bacteria	Actinobacteria	Coriobacteriia	Coriobacteriales	OPB41	Rs-J10 group	unclassified	Bacteria;Actinobacteria;Coriobacteriia;Coriobacteriales;OPB41;Rs-J10 group;unclassified;	Bacteria;Actinobacteria;Coriobacteriia;unclassified;unclassified;unclassified;unclassified;	Lab288P1_bin96	Lab288P1	SRR9984047	WRBW00000000	SAMN12581889	Labiotermes labralis	P1	soil	4.88257	0.0248853	732	206	120	85.5	2.08	66.67	1481145	0	128	128	19484	19484	11571	11571	107939	107939	53.3	2.03	90.01	11	1427	23	180	3	0	0	0
Bacteria	Actinobacteria	Coriobacteriia	Coriobacteriales	OPB41	Rs-J10 group	unclassified	Bacteria;Actinobacteria;Coriobacteriia;Coriobacteriales;OPB41;Rs-J10 group;unclassified;	Bacteria;Actinobacteria;Coriobacteriia;unclassified;unclassified;unclassified;unclassified;	Lab288P3_bin101	Lab288P3	SRR9984045	WRBY00000000	SAMN12581891	Labiotermes labralis	P3	soil	7.41475	0.0209006	732	206	120	68.82	7.58	42.86	1607189	0	267	267	6556	6556	6019	6019	34511	34511	46.8	1.55	90.83	11	1646	63	129	14	0	0	0
Bacteria	Actinobacteria	Coriobacteriia	Coriobacteriales	OPB41	Rs-J10 group	unclassified	Bacteria;Actinobacteria;Coriobacteriia;Coriobacteriales;OPB41;Rs-J10 group;unclassified;	Bacteria;Actinobacteria;Coriobacteriia;unclassified;unclassified;unclassified;unclassified;	Lab288P3_bin107	Lab288P3	SRR9983978	WRCB00000000	SAMN12581894	Labiotermes labralis	P3	soil	23.6572	0.0543588	732	206	120	72	0	0	1310117	0	100	100	26125	26125	13101	13101	107026	107026	52.9	2.36	89.82	11	1269	63	143	0	0	0	0
Bacteria	Actinobacteria	Coriobacteriia	Coriobacteriales	OPB41	Rs-J10 group	unclassified	Bacteria;Actinobacteria;Coriobacteriia;Coriobacteriales;OPB41;Rs-J10 group;unclassified;	Bacteria;Actinobacteria;Coriobacteriia;unclassified;unclassified;unclassified;unclassified;	Lab288P3_bin21	Lab288P3	SRR9983826	WRDL00000000	SAMN12581930	Labiotermes labralis	P3	soil	10.6023	0.0251917	732	206	120	86.25	5.08	83.33	1354762	0	143	143	12350	12350	9473	9473	41666	41666	55	2.3	92.03	11	1332	19	175	12	0	0	0
Bacteria	Actinobacteria	Coriobacteriia	Coriobacteriales	OPB41	Rs-J10 group	unclassified	Bacteria;Actinobacteria;Coriobacteriia;Coriobacteriales;OPB41;Rs-J10 group;unclassified;	Bacteria;Actinobacteria;Coriobacteriia;unclassified;unclassified;unclassified;unclassified;	Lab288P3_bin86	Lab288P3	SRR9983883	WREJ00000000	SAMN12581954	Labiotermes labralis	P3	soil	7.95683	0.0149395	732	206	120	80.4	0.83	0	1070533	0	148	148	8184	8184	7233	7233	25428	25428	52.9	1.5	92.21	11	1054	41	164	1	0	0	0
Bacteria	Actinobacteria	Coriobacteriia	Coriobacteriales	OPB41	Rs-J10 group	unclassified	Bacteria;Actinobacteria;Coriobacteriia;Coriobacteriales;OPB41;Rs-J10 group;unclassified;	Bacteria;Actinobacteria;Coriobacteriia;unclassified;unclassified;unclassified;unclassified;	Lab288P4_bin85	Lab288P4	SRR9984055	WRFR00000000	SAMN12581988	Labiotermes labralis	P4	soil	74.1515	0.241266	732	206	120	92.5	0	0	1731475	0	48	48	50055	50055	36072	36072	143427	143427	56.2	1.6	91.38	11	1615	10	196	0	0	0	0
Bacteria	Actinobacteria	Coriobacteriia	Coriobacteriales	OPB41	Rs-J10 group	unclassified	Bacteria;Actinobacteria;Coriobacteriia;Coriobacteriales;OPB41;Rs-J10 group;unclassified;	Bacteria;Actinobacteria;Coriobacteriia;unclassified;unclassified;unclassified;unclassified;	Th196P3_bin122	Th196P3	SRR9984108	WRKU00000000	SAMN12582121	Termes hospes	P3	humus	26.5133	0.0609594	732	206	120	78.61	0.83	0	1106534	0	21	21	73207	73207	52692	52692	134631	134631	55.7	1.37	93.7	11	1050	34	171	1	0	0	0
					Rs-J10 group
				OPB41
Bacteria	Actinobacteria	Coriobacteriia	Coriobacteriales	unclassified	unclassified	unclassified	Bacteria;Actinobacteria;Coriobacteriia;Coriobacteriales;unclassified;unclassified;unclassified;	Bacteria;Actinobacteria;Coriobacteriia;unclassified;unclassified;unclassified;unclassified;	Lab288P3_bin234	Lab288P3	SRR9983724	WRDS00000000	SAMN12581937	Labiotermes labralis	P3	soil	9.90591	0.0327621	732	206	120	92.08	1.53	0	1885737	0	105	105	24703	24703	17959	17959	57571	57571	59.8	1.99	89.73	11	1729	17	186	3	0	0	0
					unclassified
				unclassified
			Coriobacteriales
		Coriobacteriia
Bacteria	Actinobacteria	Thermoleophilia	Solirubrobacterales	Conexibacteraceae	unclassified	unclassified	Bacteria;Actinobacteria;Thermoleophilia;Solirubrobacterales;Conexibacteraceae;unclassified;unclassified;	Bacteria;Actinobacteria;Thermoleophilia;Solirubrobacterales;Conexibacteraceae;unclassified;unclassified;	Emb289P1_bin89	Emb289P1	SRR9983703	WQWK00000000	SAMN12581747	Embiratermes neotenicus	P1	humus	12.1003	0.0533968	732	200	117	71.34	2.56	66.67	2441644	0	414	414	6734	6734	5897	5897	23879	23879	69.6	1.38	93.35	11	2680	69	128	3	0	0	0
					unclassified
				Conexibacteraceae
Bacteria	Actinobacteria	Thermoleophilia	Solirubrobacterales	unclassified	unclassified	unclassified	Bacteria;Actinobacteria;Thermoleophilia;Solirubrobacterales;unclassified;unclassified;unclassified;	Bacteria;Actinobacteria;Thermoleophilia;Solirubrobacterales;unclassified;unclassified;unclassified;	Emb289P3_bin56	Emb289P3	SRR9983766	WQXW00000000	SAMN12581785	Embiratermes neotenicus	P3	humus	8.19438	0.0353297	732	200	117	73.63	1.03	66.67	2254892	0	401	401	6284	6284	5623	5623	28654	28654	72.1	2.21	89.86	11	2300	54	143	3	0	0	0
					unclassified
				unclassified
			Solirubrobacterales
		Thermoleophilia
	Actinobacteria
Bacteria	Bacteroidetes	Bacteroidia	Bacteroidales	Cluster V	unclassified	unclassified	Bacteria;Bacteroidetes;Bacteroidia;Bacteroidales;Cluster V;unclassified;unclassified;	Bacteria;Bacteroidetes;Bacteroidia;Bacteroidales;Candidatus_Azobacteroides;unclassified;unclassified;	Emb289P4_bin10	Emb289P4	SRR9983734	WQYO00000000	SAMN12581803	Embiratermes neotenicus	P4	humus	14.8803	0.145295	433	273	183	73.42	9.29	8	3084796	0	250	250	20755	20755	12339	12339	100721	100721	37.1	1.42	90.26	11	2909	77	177	16	3	0	0
Bacteria	Bacteroidetes	Bacteroidia	Bacteroidales	Cluster V	unclassified	unclassified	Bacteria;Bacteroidetes;Bacteroidia;Bacteroidales;Cluster V;unclassified;unclassified;	Bacteria;Bacteroidetes;Bacteroidia;Bacteroidales;Candidatus_Azobacteroides;unclassified;unclassified;	Mp193P4_bin3	Mp193P4	SRR9983842	WRFY00000000	SAMN12581995	Microcerotermes parvus	P4	wood	92.9618	0.447875	433	273	183	98.91	0.55	0	2701519	0	125	125	29402	29402	21612	21612	105586	105586	40.6	1.74	90.14	11	2390	2	270	1	0	0	0
Bacteria	Bacteroidetes	Bacteroidia	Bacteroidales	Cluster V	unclassified	unclassified	Bacteria;Bacteroidetes;Bacteroidia;Bacteroidales;Cluster V;unclassified;unclassified;	Bacteria;Bacteroidetes;Bacteroidia;Bacteroidales;Candidatus_Azobacteroides;unclassified;unclassified;	Mp193P4_bin4	Mp193P4	SRR9984144	WRFZ00000000	SAMN12581996	Microcerotermes parvus	P4	wood	169.357	0.880076	433	273	183	95.17	0.79	66.67	2913889	0	182	182	23835	23835	16010	16010	111679	111679	40.5	1.53	92.02	11	2692	24	246	3	0	0	0
Bacteria	Bacteroidetes	Bacteroidia	Bacteroidales	Cluster V	unclassified	unclassified	Bacteria;Bacteroidetes;Bacteroidia;Bacteroidales;Cluster V;unclassified;unclassified;	Bacteria;Bacteroidetes;Bacteroidia;Bacteroidales;Candidatus_Azobacteroides;unclassified;unclassified;	Mp193P4_bin6	Mp193P4	SRR9984142	WRGA00000000	SAMN12581997	Microcerotermes parvus	P4	wood	210.165	1.04732	213	406	265	94.34	0.39	50	2794319	0	125	125	32246	32246	22354	22354	99108	99108	41.2	1.45	85.35	11	2534	24	380	2	0	0	0
					unclassified
				Cluster V
Bacteria	Bacteroidetes	Bacteroidia	Bacteroidales	Marinilabiliaceae	Termite group	unclassified	Bacteria;Bacteroidetes;Bacteroidia;Bacteroidales;Marinilabiliaceae;Termite group;unclassified;	Bacteria;Bacteroidetes;Bacteroidia;Marinilabiliales;Marinilabiliaceae;unclassified;unclassified;	Th196P3_bin71	Th196P3	SRR9983692	WRMI00000000	SAMN12582161	Termes hospes	P3	humus	24.0829	0.154814	434	275	184	78.8	2.45	0	3093785	0	112	112	38292	38292	27623	27623	172435	172435	34.1	1.05	84.54	11	2583	46	224	4	1	0	0
					Termite group
				Marinilabiliaceae
Bacteria	Bacteroidetes	Bacteroidia	Bacteroidales	Paludibacteraceae	unclassified	unclassified	Bacteria;Bacteroidetes;Bacteroidia;Bacteroidales;Paludibacteraceae;unclassified;unclassified;	Bacteria;Bacteroidetes;Bacteroidia;Bacteroidales;Paludibacteraceae;Paludibacter;unclassified;	Emb289P4_bin3	Emb289P4	SRR9984161	WQYU00000000	SAMN12581809	Embiratermes neotenicus	P4	humus	28.5843	0.224714	434	278	186	94.09	1.08	0	2483638	0	203	203	18332	18332	12234	12234	69766	69766	35.2	1.6	84.95	11	2356	26	250	2	0	0	0
Bacteria	Bacteroidetes	Bacteroidia	Bacteroidales	Paludibacteraceae	unclassified	unclassified	Bacteria;Bacteroidetes;Bacteroidia;Bacteroidales;Paludibacteraceae;unclassified;unclassified;	Bacteria;Bacteroidetes;Bacteroidia;Bacteroidales;Paludibacteraceae;Paludibacter;unclassified;	Nc150P4_bin22	Nc150P4	SRR9983615	WRGS00000000	SAMN12582015	Nasutitermes corniger	P4	wood	31.0631	0.420921	434	278	186	77.11	0	0	1607324	0	231	231	8699	8699	6958	6958	26371	26371	36.9	2.02	88.38	11	1559	57	221	0	0	0	0
					unclassified
				Paludibacteraceae
Bacteria	Bacteroidetes	Bacteroidia	Bacteroidales	Prolixibacteraceae	unclassified	unclassified	Bacteria;Bacteroidetes;Bacteroidia;Bacteroidia incertae sedis;Prolixibacteraceae;unclassified;	Bacteria;Bacteroidetes;Bacteroidia;Marinilabiliales;Prolixibacteraceae;unclassified;unclassified;	Nt197P3_bin50	Nt197P3	SRR9983902	WRIQ00000000	SAMN12582065	Neocapritermes taracua	P3	humus	8.07225	0.0289403	5449	104	58	58.62	1.72	0	1523701	0	286	286	5677	5677	5327	5327	19926	19926	45.5	1.48	90.1	11	1471	63	40	1	0	0	0
					unclassified
				Prolixibacteraceae
Bacteria	Bacteroidetes	Bacteroidia	Bacteroidales	RC9 gut group	M2PB4-61 termite group	unclassified	Bacteria;Bacteroidetes;Bacteroidia;Bacteroidales;RC9 gut group;M2PB4-61 termite group;unclassified;	Bacteria;Bacteroidetes;Bacteroidia;Bacteroidales;unclassified;unclassified;unclassified;	Emb289P3_bin89	Emb289P3	SRR9983736	WQYK00000000	SAMN12581799	Embiratermes neotenicus	P3	humus	13.9179	0.0481	350	316	210	78.48	1.59	50	1807479	0	238	238	9618	9618	7594	7594	55981	55981	46.8	1.87	95.52	11	1732	94	216	6	0	0	0
Bacteria	Bacteroidetes	Bacteroidia	Bacteroidales	RC9 gut group	M2PB4-61 termite group	unclassified	Bacteria;Bacteroidetes;Bacteroidia;Bacteroidales;RC9 gut group;M2PB4-61 termite group;unclassified;	Bacteria;Bacteroidetes;Bacteroidia;Bacteroidales;unclassified;unclassified;unclassified;	Lab288P1_bin72	Lab288P1	SRR9983820	WRBG00000000	SAMN12581873	Labiotermes labralis	P1	soil	4.45311	0.0286203	350	316	210	85.14	0.48	0	1867730	0	215	215	10947	10947	8687	8687	37437	37437	47.5	1.88	94.59	11	1831	39	276	1	0	0	0
Bacteria	Bacteroidetes	Bacteroidia	Bacteroidales	RC9 gut group	M2PB4-61 termite group	unclassified	Bacteria;Bacteroidetes;Bacteroidia;Bacteroidales;RC9 gut group;M2PB4-61 termite group;unclassified;	Bacteria;Bacteroidetes;Bacteroidia;Bacteroidales;unclassified;unclassified;unclassified;	Lab288P3_bin34	Lab288P3	SRR9983731	WRDX00000000	SAMN12581942	Labiotermes labralis	P3	soil	9.01782	0.0241086	350	316	210	71.28	2.46	28.57	1524315	0	298	298	5584	5584	5115	5115	20476	20476	47.9	1.82	95.02	11	1592	89	220	7	0	0	0
Bacteria	Bacteroidetes	Bacteroidia	Bacteroidales	RC9 gut group	M2PB4-61 termite group	unclassified	Bacteria;Bacteroidetes;Bacteroidia;Bacteroidales;RC9 gut group;M2PB4-61 termite group;unclassified;	Bacteria;Bacteroidetes;unclassified;unclassified;unclassified;unclassified;unclassified;	Nt197P4_bin17	Nt197P4	SRR9984064	WRJW00000000	SAMN12582097	Neocapritermes taracua	P4	humus	79.0772	0.217531	350	316	210	69.87	1.43	0	1446769	0	221	221	7765	7765	6546	6546	28869	28869	46.9	1.79	95.8	11	1402	97	216	3	0	0	0
Bacteria	Bacteroidetes	Bacteroidia	Bacteroidales	RC9 gut group	M2PB4-61 termite group	unclassified	Bacteria;Bacteroidetes;Bacteroidia;Bacteroidales;RC9 gut group;M2PB4-61 termite group;unclassified;	Bacteria;Bacteroidetes;Bacteroidia;Bacteroidales;unclassified;unclassified;unclassified;	Th196P3_bin81	Th196P3	SRR9983799	WRMN00000000	SAMN12582166	Termes hospes	P3	humus	30.9973	0.132168	350	316	210	77.62	1.43	33.33	2052059	0	46	46	65876	65876	44609	44609	242908	242908	42.9	1.16	91.98	11	1718	60	253	3	0	0	0
Bacteria	Bacteroidetes	Bacteroidia	Bacteroidales	RC9 gut group	M2PB4-61 termite group	unclassified	Bacteria;Bacteroidetes;Bacteroidia;Bacteroidales;RC9 gut group;M2PB4-61 termite group;unclassified;	Bacteria;Bacteroidetes;Bacteroidia;Bacteroidales;unclassified;unclassified;unclassified;	Th196P4_bin26	Th196P4	SRR9983632	WRND00000000	SAMN12582182	Termes hospes	P4	humus	31.4128	0.0874927	350	316	210	66.22	1.11	100	1431855	88	141	141	13166	13166	10155	10154	53566	53564	43.7	1.42	93.13	11	1254	125	186	5	0	0	0
					M2PB4-61 termite group
				RC9 gut group
Bacteria	Bacteroidetes	Bacteroidia	Bacteroidales	Rikenellaceae	Rs-E47 termite group	unclassified	Bacteria;Bacteroidetes;Bacteroidia;Bacteroidales;Rikenellaceae;Rs-E47 termite group;unclassified;	Bacteria;Bacteroidetes;Bacteroidia;Bacteroidales;unclassified;unclassified;unclassified;	Emb289P1_bin57	Emb289P1	SRR9983856	WQWA00000000	SAMN12581737	Embiratermes neotenicus	P1	humus	46.4249	0.153377	434	278	186	94.68	0.54	0	1827981	0	50	50	45836	45836	36559	36559	135537	135537	41.2	1.13	93.81	11	1588	19	257	2	0	0	0
Bacteria	Bacteroidetes	Bacteroidia	Bacteroidales	Rikenellaceae	Rs-E47 termite group	unclassified	Bacteria;Bacteroidetes;Bacteroidia;Bacteroidales;Rikenellaceae;Rs-E47 termite group;unclassified;	Bacteria;Bacteroidetes;Bacteroidia;Bacteroidales;unclassified;unclassified;unclassified;	Emb289P1_bin66	Emb289P1	SRR9983860	WQWE00000000	SAMN12581741	Embiratermes neotenicus	P1	humus	7.30701	0.0158083	434	278	186	50.41	4.84	45.45	1197042	0	239	239	5507	5507	5008	5008	26742	26742	40.3	1.46	94.29	11	1183	156	111	11	0	0	0
Bacteria	Bacteroidetes	Bacteroidia	Bacteroidales	Rikenellaceae	Rs-E47 termite group	unclassified	Bacteria;Bacteroidetes;Bacteroidia;Bacteroidales;Rikenellaceae;Rs-E47 termite group;unclassified;	Bacteria;Bacteroidetes;Bacteroidia;Bacteroidales;unclassified;unclassified;unclassified;	Emb289P1_bin74	Emb289P1	SRR9983701	WQWI00000000	SAMN12581745	Embiratermes neotenicus	P1	humus	21.4202	0.0630073	434	278	186	67.24	0.54	0	1627535	0	49	49	70195	70195	33215	33215	126587	126587	41	1.92	92.43	11	1382	92	185	1	0	0	0
Bacteria	Bacteroidetes	Bacteroidia	Bacteroidales	Rikenellaceae	Rs-E47 termite group	unclassified	Bacteria;Bacteroidetes;Bacteroidia;Bacteroidales;Rikenellaceae;Rs-E47 termite group;unclassified;	Bacteria;Bacteroidetes;Bacteroidia;Bacteroidales;unclassified;unclassified;unclassified;	Lab288P3_bin130	Lab288P3	SRR9984152	WRCN00000000	SAMN12581906	Labiotermes labralis	P3	soil	32.3107	0.116437	434	278	186	95.43	1.34	0	2054712	0	60	60	61891	61891	34245	34245	164820	164820	39.4	1.15	91.8	11	1812	9	266	3	0	0	0
Bacteria	Bacteroidetes	Bacteroidia	Bacteroidales	Rikenellaceae	Rs-E47 termite group	unclassified	Bacteria;Bacteroidetes;Bacteroidia;Bacteroidales;Rikenellaceae;Rs-E47 termite group;unclassified;	Bacteria;Bacteroidetes;Bacteroidia;Bacteroidales;unclassified;unclassified;unclassified;	Th196P3_bin126	Th196P3	SRR9984120	WRKV00000000	SAMN12582122	Termes hospes	P3	humus	23.671	0.114741	434	278	186	87.63	3.05	70	2332871	200	189	191	17420	16818	12343	12212	56958	56958	42	1.96	91.66	11	2035	24	246	7	1	0	0
					Rs-E47 termite group
Bacteria	Bacteroidetes	Bacteroidia	Bacteroidales	Rikenellaceae	unclassified	unclassified	Bacteria;Bacteroidetes;Bacteroidia;Bacteroidales;Rikenellaceae;unclassified;unclassified;	Bacteria;Bacteroidetes;Bacteroidia;Bacteroidales;Rikenellaceae;unclassified;unclassified;	Lab288P1_bin37	Lab288P1	SRR9983991	WRAM00000000	SAMN12581853	Labiotermes labralis	P1	soil	4.94623	0.0350744	350	314	208	98.56	0.24	0	2060721	0	58	58	63780	63780	35529	35529	263917	263917	53.6	2.3	91.16	11	1785	3	310	1	0	0	0
Bacteria	Bacteroidetes	Bacteroidia	Bacteroidales	Rikenellaceae	unclassified	unclassified	Bacteria;Bacteroidetes;Bacteroidia;Bacteroidales;Rikenellaceae;unclassified;unclassified;	Bacteria;Bacteroidetes;Bacteroidia;Bacteroidales;Rikenellaceae;unclassified;unclassified;	Lab288P3_bin194	Lab288P3	SRR9983635	WRDF00000000	SAMN12581924	Labiotermes labralis	P3	soil	22.857	0.081563	350	314	208	98.56	0	0	2034596	0	22	22	185006	185006	92481	92481	351672	351672	53.7	1.59	91.14	11	1724	3	311	0	0	0	0
					unclassified
Bacteria	Bacteroidetes	Bacteroidia	Bacteroidales	Rikenellaceae	vadinHA21	unclassified	Bacteria;Bacteroidetes;Bacteroidia;Bacteroidales;Rikenellaceae;vadinHA21;unclassified;	Bacteria;Bacteroidetes;Bacteroidia;Bacteroidales;unclassified;unclassified;unclassified;	Lab288P3_bin82	Lab288P3	SRR9984140	WREH00000000	SAMN12581952	Labiotermes labralis	P3	soil	19.9197	0.0716567	434	278	186	71.44	5.48	46.15	2051061	0	339	339	7669	7669	6050	6050	27937	27937	44	1.95	91.94	11	1957	69	196	13	0	0	0
Bacteria	Bacteroidetes	Bacteroidia	Bacteroidales	Rikenellaceae	vadinHA21	unclassified	Bacteria;Bacteroidetes;Bacteroidia;Bacteroidales;Rikenellaceae;vadinHA21;unclassified;	Bacteria;Bacteroidetes;Bacteroidia;Bacteroidales;unclassified;unclassified;unclassified;	Th196P3_bin138	Th196P3	SRR9983715	WRLA00000000	SAMN12582127	Termes hospes	P3	humus	20.6194	0.106191	434	278	186	70.45	0.27	100	2478569	0	90	90	42282	42282	27539	27539	83847	83847	45.7	1.28	90.77	11	2179	75	202	1	0	0	0
					vadinHA21
				Rikenellaceae
Bacteria	Bacteroidetes	Bacteroidia	Bacteroidales	unclassified	unclassified	unclassified	Bacteria;Bacteroidetes;Bacteroidia;Bacteroidales;unclassified;unclassified;unclassified;	Bacteria;Bacteroidetes;Bacteroidia;Bacteroidales;Lentimicrobiaceae ;unclassified;unclassified;	Co191P3_bin3	Co191P3	SRR9984014	WQSU00000000	SAMN12581653	Cornitermes sp.	P3	litter	28.1986	0.11853	434	278	186	80.82	4.57	35.71	2394328	140	325	325	9027	9027	7367	7366	33022	33022	38.5	1.92	90.53	11	2290	55	213	8	2	0	0
Bacteria	Bacteroidetes	Bacteroidia	Bacteroidales	unclassified	unclassified	unclassified	Bacteria;Bacteroidetes;Bacteroidia;Bacteroidales;unclassified;unclassified;unclassified;	Bacteria;Bacteroidetes;unclassified;unclassified;unclassified;unclassified;unclassified;	Cu122P1_bin21	Cu122P1	SRR9983905	WQTS00000000	SAMN12581677	Cubitermes ugandensis	P1	soil	37.1236	0.190454	434	278	186	93.87	0.81	0	2843549	0	144	144	37434	37434	19746	19746	175563	175563	37.9	2.81	91.57	11	2472	14	261	3	0	0	0
Bacteria	Bacteroidetes	Bacteroidia	Bacteroidales	unclassified	unclassified	unclassified	Bacteria;Bacteroidetes;Bacteroidia;Bacteroidales;unclassified;unclassified;unclassified;	Bacteria;Bacteroidetes;Bacteroidia;Bacteroidales;Lentimicrobiaceae ;unclassified;unclassified;	Cu122P3_bin1	Cu122P3	SRR9983910	WQTV00000000	SAMN12581680	Cubitermes ugandensis	P3	soil	13.374	0.353023	434	278	186	92.15	2.42	62.5	2599139	20	71	71	50539	50539	36607	36607	226800	226800	38.1	1.3	92.52	11	2146	26	244	8	0	0	0
Bacteria	Bacteroidetes	Bacteroidia	Bacteroidales	unclassified	unclassified	unclassified	Bacteria;Bacteroidetes;Bacteroidia;Bacteroidales;unclassified;unclassified;unclassified;	Bacteria;Bacteroidetes;unclassified;unclassified;unclassified;unclassified;unclassified;	Cu122P3_bin3	Cu122P3	SRR9983904	WQTX00000000	SAMN12581682	Cubitermes ugandensis	P3	soil	7.84951	0.253398	434	278	186	94.09	7.72	41.18	3178688	117	176	176	29470	29470	18060	18060	81686	81680	39	1.57	89.5	11	2930	12	249	17	0	0	0
Bacteria	Bacteroidetes	Bacteroidia	Bacteroidales	unclassified	unclassified	unclassified	Bacteria;Bacteroidetes;Bacteroidia;Bacteroidales;unclassified;unclassified;unclassified;	Bacteria;Bacteroidetes;Bacteroidia;Bacteroidales;Lentimicrobiaceae ;unclassified;unclassified;	Emb289P3_bin108	Emb289P3	SRR9983694	WQWP00000000	SAMN12581752	Embiratermes neotenicus	P3	humus	22.292	0.0961584	434	278	186	85.59	2.78	62.5	2256004	0	200	200	16076	16076	11280	11280	61486	61486	39.7	1.68	91.98	11	1981	36	234	8	0	0	0
Bacteria	Bacteroidetes	Bacteroidia	Bacteroidales	unclassified	unclassified	unclassified	Bacteria;Bacteroidetes;Bacteroidia;Bacteroidales;unclassified;unclassified;unclassified;	Bacteria;Bacteroidetes;unclassified;unclassified;unclassified;unclassified;unclassified;	Nc150P3_bin3	Nc150P3	SRR9983640	WRGL00000000	SAMN12582008	Nasutitermes corniger	P3	wood	9.50814	0.200394	434	278	186	92.37	4.68	54.55	2274277	57	87	87	40263	40263	26141	26140	295693	295692	38.2	1.44	92.05	11	1972	16	251	11	0	0	0
Bacteria	Bacteroidetes	Bacteroidia	Bacteroidales	unclassified	unclassified	unclassified	Bacteria;Bacteroidetes;Bacteroidia;Bacteroidales;unclassified;unclassified;unclassified;	Bacteria;Bacteroidetes;unclassified;unclassified;unclassified;unclassified;unclassified;	Nc150P4_bin20	Nc150P4	SRR9983645	WRGQ00000000	SAMN12582013	Nasutitermes corniger	P4	wood	35.3093	0.562566	434	278	186	90.73	1.45	40	1889868	0	170	170	15087	15087	11116	11116	99497	99497	38.4	1.62	92.33	11	1690	22	251	5	0	0	0
Bacteria	Bacteroidetes	Bacteroidia	Bacteroidales	unclassified	unclassified	unclassified	Bacteria;Bacteroidetes;Bacteroidia;Bacteroidales;unclassified;unclassified;unclassified;	Bacteria;Bacteroidetes;Bacteroidia;Bacteroidales;Lentimicrobiaceae ;unclassified;unclassified;	Th196P4_bin18	Th196P4	SRR9983628	WRNA00000000	SAMN12582179	Termes hospes	P4	humus	38.801	0.15457	5449	104	58	70.69	7.76	40	2047940	325	314	314	7610	7610	6522	6521	28237	28236	40.6	1.89	90.93	11	2066	57	42	5	0	0	0
Bacteria	Bacteroidetes	Bacteroidia	Bacteroidales	unclassified	unclassified	unclassified	Bacteria;Bacteroidetes;Bacteroidia;Bacteroidales;unclassified;unclassified;unclassified;	Bacteria;Bacteroidetes;Bacteroidia;Bacteroidales;Lentimicrobiaceae ;unclassified;unclassified;	Th196P4_bin9	Th196P4	SRR9983937	WRNX00000000	SAMN12582202	Termes hospes	P4	humus	44.7813	0.0945407	434	278	186	53.64	0.11	100	1085314	60	98	98	12732	12732	11074	11074	30179	30173	36.3	1.4	92.09	11	934	127	150	1	0	0	0
					unclassified
				unclassified
			Bacteroidales
		Bacteroidia
Bacteria	Bacteroidetes	unclassified	unclassified	unclassified	unclassified	unclassified	Bacteria;Bacteroidetes;unclassified;unclassified;unclassified;unclassified;unclassified;	Bacteria;Bacteroidetes;unclassified;unclassified;unclassified;unclassified;unclassified;	Th196P3_bin14	Th196P3	SRR9983720	WRLB00000000	SAMN12582128	Termes hospes	P3	humus	21.9584	0.0885134	433	273	183	68.83	0	0	1939979	100	121	122	24973	24911	16032	15900	62739	62739	31	1.34	85.49	11	1666	75	198	0	0	0	0
					unclassified
				unclassified
			unclassified
		unclassified
	Bacteroidetes
Bacteria	Chloroflexi	Dehalococcoidia	Dehalococcoidales	Dehalobiaceae	unclassified	unclassified	Bacteria;Chloroflexi;Dehalococcoidia;Dehalococcoidales;Dehalobiaceae;unclassified;unclassified;	Bacteria;Chloroflexi;unclassified;unclassified;unclassified;unclassified;unclassified;	Lab288P4_bin59	Lab288P4	SRR9983658	WRFJ00000000	SAMN12581980	Labiotermes labralis	P4	soil	10.1297	0.0175034	924	151	101	81.24	0	0	919533	0	140	140	7536	7536	6568	6568	26765	26765	40.2	1.83	86.4	11	1026	29	122	0	0	0	0
					unclassified
				Dehalobiaceae
Bacteria	Chloroflexi	Dehalococcoidia	Dehalococcoidales	Dehalococcoidaceae	FW60 group	unclassified	Bacteria;Chloroflexi;Dehalococcoidia;Dehalococcoidales;Dehalococcoidaceae;FW60 group;unclassified;	Bacteria;Chloroflexi;Dehalococcoidia;unclassified;unclassified;unclassified;unclassified;	Co191P4_bin10	Co191P4	SRR9983850	WQTJ00000000	SAMN12581668	Cornitermes sp.	P4	litter	32.2486	0.0346246	924	151	101	57.03	2.48	100	619539	0	115	115	5696	5696	5387	5387	19820	19820	44.7	1.71	89.17	11	687	77	71	3	0	0	0
Bacteria	Chloroflexi	Dehalococcoidia	Dehalococcoidales	Dehalococcoidaceae	FW60 group	unclassified	Bacteria;Chloroflexi;Dehalococcoidia;Dehalococcoidales;Dehalococcoidaceae;FW60 group;unclassified;	Bacteria;Chloroflexi;Dehalococcoidia;unclassified;unclassified;unclassified;unclassified;	Emb289P3_bin155	Emb289P3	SRR9984080	WQXK00000000	SAMN12581773	Embiratermes neotenicus	P3	humus	8.44449	0.0128707	924	151	101	70.46	4.95	80	797135	0	73	73	17650	17650	10919	10919	45296	45296	48.9	1.39	89.38	11	881	36	110	5	0	0	0
Bacteria	Chloroflexi	Dehalococcoidia	Dehalococcoidales	Dehalococcoidaceae	FW60 group	unclassified	Bacteria;Chloroflexi;Dehalococcoidia;Dehalococcoidales;Dehalococcoidaceae;FW60 group;unclassified;	Bacteria;Chloroflexi;Dehalococcoidia;unclassified;unclassified;unclassified;unclassified;	Lab288P3_bin29	Lab288P3	SRR9983729	WRDV00000000	SAMN12581940	Labiotermes labralis	P3	soil	8.52443	0.0136007	924	151	101	80.86	0.11	100	909703	0	105	105	9629	9629	8663	8663	28926	28926	47.2	1.6	88.61	11	997	26	124	1	0	0	0
Bacteria	Chloroflexi	Dehalococcoidia	Dehalococcoidales	Dehalococcoidaceae	FW60 group	unclassified	Bacteria;Chloroflexi;Dehalococcoidia;Dehalococcoidales;Dehalococcoidaceae;FW60 group;unclassified;	Bacteria;Chloroflexi;Dehalococcoidia;unclassified;unclassified;unclassified;unclassified;	Lab288P3_bin99	Lab288P3	SRR9983884	WREQ00000000	SAMN12581961	Labiotermes labralis	P3	soil	14.74	0.0293657	924	151	101	85.81	0	0	1135917	0	60	60	39061	39061	18931	18931	81051	81051	53.4	2.16	86.1	11	1174	17	134	0	0	0	0
Bacteria	Chloroflexi	Dehalococcoidia	Dehalococcoidales	Dehalococcoidaceae	FW60 group	unclassified	Bacteria;Chloroflexi;Dehalococcoidia;Dehalococcoidales;Dehalococcoidaceae;FW60 group;unclassified;	Bacteria;Chloroflexi;Dehalococcoidia;unclassified;unclassified;unclassified;unclassified;	Nt197P3_bin126	Nt197P3	SRR9983951	WRHS00000000	SAMN12582041	Neocapritermes taracua	P3	humus	11.9676	0.0322961	924	151	101	92.74	1.32	50	1146923	0	97	97	17385	17385	11823	11823	45360	45360	48.1	1.71	88.45	11	1213	8	141	2	0	0	0
Bacteria	Chloroflexi	Dehalococcoidia	Dehalococcoidales	Dehalococcoidaceae	FW60 group	unclassified	Bacteria;Chloroflexi;Dehalococcoidia;Dehalococcoidales;Dehalococcoidaceae;FW60 group;unclassified;	Bacteria;Chloroflexi;Dehalococcoidia;unclassified;unclassified;unclassified;unclassified;	Th196P4_bin31	Th196P4	SRR9984035	WRNG00000000	SAMN12582185	Termes hospes	P4	humus	31.1516	0.0732299	924	151	101	88.45	0	0	1208486	11	92	92	21221	21221	13135	13135	60841	60841	44.3	1.9	88.61	11	1275	13	138	0	0	0	0
Bacteria	Chloroflexi	Dehalococcoidia	Dehalococcoidales	Dehalococcoidaceae	FW60 group	unclassified	Bacteria;Chloroflexi;Dehalococcoidia;Dehalococcoidales;Dehalococcoidaceae;FW60 group;unclassified;	Bacteria;Chloroflexi;Dehalococcoidia;unclassified;unclassified;unclassified;unclassified;	Th196P4_bin49	Th196P4	SRR9983939	WRNP00000000	SAMN12582194	Termes hospes	P4	humus	45.387	0.118678	924	151	101	96.2	0.09	100	1344225	43	99	99	17826	17824	13578	13577	56870	56865	53	2	85.89	11	1376	5	145	1	0	0	0
					FW60 group
				Dehalococcoidaceae
			Dehalococcoidales
		Dehalococcoidia
	Chloroflexi
Bacteria	Cloacimonetes	Cloacimonadia	Cloacimonadales	CW-1 termite group	unclassified	unclassified	Bacteria;Cloacimonetes;Cloacimonadia;Cloacimonadales;CW-1 termite group;unclassified;unclassified;	Bacteria;Cloacimonetes;unclassified;unclassified;unclassified;unclassified;unclassified;	Nt197P3_bin46	Nt197P3	SRR9984143	WRIO00000000	SAMN12582063	Neocapritermes taracua	P3	humus	8.78661	0.0322064	2993	147	91	62.08	1.1	0	1557802	0	309	309	5562	5562	5041	5041	23953	23953	39.3	2.78	88.04	11	1523	57	89	1	0	0	0
Bacteria	Cloacimonetes	Cloacimonadia	Cloacimonadales	CW-1 termite group	unclassified	unclassified	Bacteria;Cloacimonetes;Cloacimonadia;Cloacimonadales;CW-1 termite group;unclassified;unclassified;	Bacteria;Cloacimonetes;unclassified;unclassified;unclassified;unclassified;unclassified;	Th196P3_bin22	Th196P3	SRR9983704	WRLO00000000	SAMN12582141	Termes hospes	P3	humus	43.675	0.340852	2993	147	91	94.44	1.1	0	3755968	100	198	199	32370	32370	18969	18873	166303	166303	34	1.94	87.64	11	3124	8	137	2	0	0	0
					unclassified
				CW-1 termite group
			Cloacimonadales
		Cloacimonadia
	Cloacimonetes
Bacteria	Elusimicrobia	Elusimicrobia	Elusimicrobiales	Elusimicrobiaceae	Elusimicrobium	unclassified	Bacteria;Elusimicrobia;Elusimicrobia;Elusimicrobiales;Elusimicrobiaceae;Elusimicrobium;unclassified;	Bacteria;Elusimicrobia;Elusimicrobia;unclassified;unclassified;unclassified;unclassified;	Lab288P4_bin46	Lab288P4	SRR9983656	WRFH00000000	SAMN12581978	Labiotermes labralis	P4	soil	46.4294	0.111195	2993	143	89	61.8	0	0	1274471	0	10	10	168887	168887	127447	127447	474550	474550	47.4	1.28	93.01	11	1144	53	90	0	0	0	0
					Elusimicrobium
				Elusimicrobiaceae
			Elusimicrobiales
		Elusimicrobia
Bacteria	Elusimicrobia	Endomicrobia	Endomicrobiales	Endomicrobiaceae	Endomicrobium	unclassified	Bacteria;Elusimicrobia;Endomicrobia;Endomicrobiales;Endomicrobiaceae;Endomicrobium;unclassified;	Bacteria;Elusimicrobia;Endomicrobia;unclassified;unclassified;unclassified;unclassified;	Cu122P5_bin43	Cu122P5	SRR9983666	WQUP00000000	SAMN12581700	Cubitermes ugandensis	P5	soil	11.3192	0.0392159	2993	143	89	69.86	2.72	28.57	1578700	0	290	290	6039	6039	5443	5443	18578	18578	44.5	1.99	88.73	11	1411	49	89	4	1	0	0
Bacteria	Elusimicrobia	Endomicrobia	Endomicrobiales	Endomicrobiaceae	Endomicrobium	unclassified	Bacteria;Elusimicrobia;Endomicrobia;Endomicrobiales;Endomicrobiaceae;Endomicrobium;unclassified;	Bacteria;Elusimicrobia;Endomicrobia;unclassified;unclassified;unclassified;unclassified;	Emb289P1_bin41	Emb289P1	SRR9983994	WQVU00000000	SAMN12581731	Embiratermes neotenicus	P1	humus	6.92656	0.0152225	2993	143	89	72.2	1.23	50	1215993	0	238	238	5340	5340	5109	5109	15811	15811	39.5	1.88	92.51	11	1218	37	104	2	0	0	0
Bacteria	Elusimicrobia	Endomicrobia	Endomicrobiales	Endomicrobiaceae	Endomicrobium	unclassified	Bacteria;Elusimicrobia;Endomicrobia;Endomicrobiales;Endomicrobiaceae;Endomicrobium;unclassified;	Bacteria;Elusimicrobia;Endomicrobia;unclassified;unclassified;unclassified;unclassified;	Emb289P3_bin85	Emb289P3	SRR9983742	WQYI00000000	SAMN12581797	Embiratermes neotenicus	P3	humus	28.204	0.102331	2993	143	89	96.56	0	0	1897585	0	25	25	101862	101862	75903	75903	411946	411946	39.6	1.11	92.85	11	1494	4	139	0	0	0	0
Bacteria	Elusimicrobia	Endomicrobia	Endomicrobiales	Endomicrobiaceae	Endomicrobium	unclassified	Bacteria;Elusimicrobia;Endomicrobia;Endomicrobiales;Endomicrobiaceae;Endomicrobium;unclassified;	Bacteria;Elusimicrobia;Endomicrobia;unclassified;unclassified;unclassified;unclassified;	Lab288P3_bin37	Lab288P3	SRR9983730	WRDY00000000	SAMN12581943	Labiotermes labralis	P3	soil	12.487	0.042773	2993	143	89	92.13	1.12	100	1953071	0	43	43	68980	68980	45420	45420	164708	164708	38.2	1.32	91.9	11	1492	8	134	1	0	0	0
Bacteria	Elusimicrobia	Endomicrobia	Endomicrobiales	Endomicrobiaceae	Endomicrobium	unclassified	Bacteria;Elusimicrobia;Endomicrobia;Endomicrobiales;Endomicrobiaceae;Endomicrobium;unclassified;	Bacteria;Elusimicrobia;Endomicrobia;unclassified;unclassified;unclassified;unclassified;	Lab288P4_bin38	Lab288P4	SRR9983659	WRFE00000000	SAMN12581975	Labiotermes labralis	P4	soil	13.146	0.0466862	2993	143	89	94.38	1.23	50	1889886	0	107	107	24944	24944	17662	17662	113116	113116	38	1.54	91.32	11	1569	5	136	2	0	0	0
Bacteria	Elusimicrobia	Endomicrobia	Endomicrobiales	Endomicrobiaceae	Endomicrobium	unclassified	Bacteria;Elusimicrobia;Endomicrobia;Endomicrobiales;Endomicrobiaceae;Endomicrobium;unclassified;	Bacteria;Elusimicrobia;Endomicrobia;unclassified;unclassified;unclassified;unclassified;	Nt197P4_bin29	Nt197P4	SRR9983809	WRJZ00000000	SAMN12582100	Neocapritermes taracua	P4	humus	189.763	0.859011	2993	143	89	97.75	1.12	0	2380768	0	54	54	60537	60537	44088	44088	153372	153372	39.7	1.78	91.27	11	1849	2	140	1	0	0	0
Bacteria	Elusimicrobia	Endomicrobia	Endomicrobiales	Endomicrobiaceae	Endomicrobium	unclassified	Bacteria;Elusimicrobia;Endomicrobia;Endomicrobiales;Endomicrobiaceae;Endomicrobium;unclassified;	Bacteria;Elusimicrobia;Endomicrobia;unclassified;unclassified;unclassified;unclassified;	Th196P4_bin33	Th196P4	SRR9984036	WRNH00000000	SAMN12582186	Termes hospes	P4	humus	35.1003	0.156531	2993	143	89	91.61	6.33	92.31	2292577	123	130	130	23848	23848	17635	17634	74955	74955	40.3	1.41	90.38	11	1739	25	105	13	0	0	0
					Endomicrobium
Bacteria	Elusimicrobia	Endomicrobia	Endomicrobiales	Endomicrobiaceae	unclassified	unclassified	Bacteria;Elusimicrobia;Endomicrobia;Endomicrobiales;Endomicrobiaceae;unclassified;unclassified;	Bacteria;Elusimicrobia;unclassified;unclassified;unclassified;unclassified;unclassified;	Emb289P1_bin39	Emb289P1	SRR9983995	WQVR00000000	SAMN12581728	Embiratermes neotenicus	P1	humus	7.79996	0.0144404	2993	143	89	72.15	0	0	1024352	0	178	178	6584	6584	5754	5754	28000	28000	41.2	1.64	94.06	11	1090	36	107	0	0	0	0
					unclassified
				Endomicrobiaceae
			Endomicrobiales
		Endomicrobia
	Elusimicrobia
Bacteria	Fibrobacteres	Chitinivibrionia	Chitinispirillales	Chitinispirillaceae	Termite cluster A	unclassified	Bacteria;Fibrobacteres;Chitinivibrionia;Chitinispirillales;Chitinispirillaceae; Termite cluster A;unclassified;	Bacteria;Fibrobacteres;Chitinispirillia;unclassified;unclassified;unclassified;unclassified;	Lab288P3_bin119	Lab288P3	SRR9983972	WRCH00000000	SAMN12581900	Labiotermes labralis	P3	soil	11.9001	0.0598121	2993	147	91	90.89	2.2	50	2865785	0	205	205	23108	23108	13979	13979	74714	74714	45.7	1.58	89.54	11	2521	14	131	2	0	0	0
					Termite cluster A
Bacteria	Fibrobacteres	Chitinivibrionia	Chitinispirillales	Chitinispirillaceae	Termite cluster B	unclassified	Bacteria;Fibrobacteres;Chitinivibrionia;Chitinispirillales;Chitinispirillaceae; Termite cluster B;unclassified;	Bacteria;Fibrobacteres;Chitinispirillia;unclassified;unclassified;unclassified;unclassified;	Co191P1_bin56	Co191P1	SRR9983779	WQRV00000000	SAMN12581628	Cornitermes sp.	P1	litter	106.066	0.561142	2993	147	91	95.22	1.1	100	2894567	36	200	200	20845	20845	14472	14472	58302	58302	55.5	2.09	89.26	11	2443	11	135	1	0	0	0
Bacteria	Fibrobacteres	Chitinivibrionia	Chitinispirillales	Chitinispirillaceae	Termite cluster B	unclassified	Bacteria;Fibrobacteres;Chitinivibrionia;Chitinispirillales;Chitinispirillaceae; Termite cluster B;unclassified;	Bacteria;Fibrobacteres;Chitinispirillia;unclassified;unclassified;unclassified;unclassified;	Co191P1_bin79	Co191P1	SRR9983915	WQSE00000000	SAMN12581637	Cornitermes sp.	P1	litter	282.095	1.51213	2993	147	91	97.41	0	0	2932782	136	136	136	30460	30460	21564	21563	116759	116749	54.4	2.09	89.74	11	2535	8	139	0	0	0	0
Bacteria	Fibrobacteres	Chitinivibrionia	Chitinispirillales	Chitinispirillaceae	Termite cluster B	unclassified	Bacteria;Fibrobacteres;Chitinivibrionia;Chitinispirillales;Chitinispirillaceae; Termite cluster B;unclassified;	Bacteria;Fibrobacteres;Chitinispirillia;unclassified;unclassified;unclassified;unclassified;	Co191P3_bin13	Co191P3	SRR9984008	WQSO00000000	SAMN12581647	Cornitermes sp.	P3	litter	117.047	0.491654	2993	147	91	87.52	5.49	83.33	2392657	28	160	160	19168	19167	14954	14953	54676	54675	56.2	1.56	90.14	11	1992	19	122	6	0	0	0
Bacteria	Fibrobacteres	Chitinivibrionia	Chitinispirillales	Chitinispirillaceae	Termite cluster B	unclassified	Bacteria;Fibrobacteres;Chitinivibrionia;Chitinispirillales;Chitinispirillaceae; Termite cluster B;unclassified;	Bacteria;Fibrobacteres;Chitinispirillia;unclassified;unclassified;unclassified;unclassified;	Co191P3_bin71	Co191P3	SRR9983844	WQTH00000000	SAMN12581666	Cornitermes sp.	P3	litter	667.178	3.14287	2993	147	91	98.51	0	0	2683290	704	121	121	34044	34044	22175	22170	89504	89480	54.9	1.48	90.01	11	2322	7	140	0	0	0	0
					Termite cluster B
				Chitinispirillaceae
			Chitinispirillales
Bacteria	Fibrobacteres	Chitinivibrionia	Chitinivibrionales	Chitinivibrionaceae	Termite cluster	unclassified	Bacteria;Fibrobacteres;Chitinivibrionia;Chitinivibrionales;Chitinivibrionaceae;Termite cluster;unclassified;	Bacteria;Fibrobacteres;Chitinivibrionia;unclassified;unclassified;unclassified;unclassified;	Lab288P1_bin58	Lab288P1	SRR9983815	WRAZ00000000	SAMN12581866	Labiotermes labralis	P1	soil	6.27076	0.0539913	2993	147	91	95.6	0	0	2502114	0	88	88	46564	46564	28433	28433	270123	270123	42.6	1.34	91.77	11	2325	4	143	0	0	0	0
Bacteria	Fibrobacteres	Chitinivibrionia	Chitinivibrionales	Chitinivibrionaceae	Termite cluster	unclassified	Bacteria;Fibrobacteres;Chitinivibrionia;Chitinivibrionales;Chitinivibrionaceae;Termite cluster;unclassified;	Bacteria;Fibrobacteres;Chitinivibrionia;unclassified;unclassified;unclassified;unclassified;	Mp193P3_bin36	Mp193P3	SRR9983843	WRFX00000000	SAMN12581994	Microcerotermes parvus	P3	wood	44.5251	0.234442	2993	147	91	93.22	5.49	100	2691549	115	231	231	15941	15937	11651	11651	63077	63077	39.5	2.42	91.77	11	2756	7	133	7	0	0	0
					Termite cluster
				Chitinivibrionaceae
			Chitinivibrionales
		Chitinivibrionia
Bacteria	Fibrobacteres	Fibrobacteria	Fibrobacterales	Fibrobacteraceae	Fibromonas	unclassified	Bacteria;Fibrobacteres;Fibrobacteria;Fibrobacterales;Fibrobacteraceae;Fibromonas;unclassified;	Bacteria;Fibrobacteres;Fibrobacteria;Fibromonadales;unclassified;unclassified;unclassified;	Co191P1_bin69	Co191P1	SRR9983776	WQSA00000000	SAMN12581633	Cornitermes sp.	P1	litter	163.456	0.639449	2993	147	91	86.26	1.65	50	2140379	1164	241	241	11214	11205	8881	8876	40476	40464	43.2	1.66	95.99	11	2188	39	106	2	0	0	0
Bacteria	Fibrobacteres	Fibrobacteria	Fibrobacterales	Fibrobacteraceae	Fibromonas	unclassified	Bacteria;Fibrobacteres;Fibrobacteria;Fibrobacterales;Fibrobacteraceae;Fibromonas;unclassified;	Bacteria;Fibrobacteres;Fibrobacteria;Fibromonadales;unclassified;unclassified;unclassified;	Co191P3_bin40	Co191P3	SRR9983685	WQSZ00000000	SAMN12581658	Cornitermes sp.	P3	litter	53.8163	0.177894	2993	147	91	70.15	2.2	50	1882916	274	203	203	12203	12203	9275	9274	61182	61179	42.6	2.02	95.17	11	1955	69	76	2	0	0	0
Bacteria	Fibrobacteres	Fibrobacteria	Fibrobacterales	Fibrobacteraceae	Fibromonas	unclassified	Bacteria;Fibrobacteres;Fibrobacteria;Fibrobacterales;Fibrobacteraceae;Fibromonas;unclassified;	Bacteria;Fibrobacteres;Fibrobacteria;Fibromonadales;unclassified;unclassified;unclassified;	Co191P4_bin13	Co191P4	SRR9983851	WQTK00000000	SAMN12581669	Cornitermes sp.	P4	litter	44.8057	0.240663	2993	147	91	85.16	1.16	100	3099352	0	339	339	12724	12724	9142	9142	72636	72636	42.2	3.18	93.84	11	3192	17	128	2	0	0	0
Bacteria	Fibrobacteres	Fibrobacteria	Fibrobacterales	Fibrobacteraceae	Fibromonas	unclassified	Bacteria;Fibrobacteres;Fibrobacteria;Fibrobacterales;Fibrobacteraceae;Fibromonas;unclassified;	Bacteria;Fibrobacteres;Fibrobacteria;Fibromonadales;unclassified;unclassified;unclassified;	Nc150P3_bin18	Nc150P3	SRR9983638	WRGJ00000000	SAMN12582006	Nasutitermes corniger	P3	wood	33.7171	0.704567	5449	104	58	61.21	8.62	28.57	2254897	176	363	363	6936	6921	6211	6211	33849	33849	40.8	1.75	96	11	2417	65	34	4	1	0	0
Bacteria	Fibrobacteres	Fibrobacteria	Fibrobacterales	Fibrobacteraceae	Fibromonas	unclassified	Bacteria;Fibrobacteres;Fibrobacteria;Fibrobacterales;Fibrobacteraceae;Fibromonas;unclassified;	Bacteria;Fibrobacteres;Fibrobacteria;Fibromonadales;unclassified;unclassified;unclassified;	Nc150P4_bin10	Nc150P4	SRR9983642	WRGN00000000	SAMN12582010	Nasutitermes corniger	P4	wood	18.565	0.256376	2993	147	91	58.21	6.04	16.67	1638056	0	251	251	8227	8227	6526	6526	25504	25504	43.4	2.42	95.28	11	1776	66	75	6	0	0	0
Bacteria	Fibrobacteres	Fibrobacteria	Fibrobacterales	Fibrobacteraceae	Fibromonas	unclassified	Bacteria;Fibrobacteres;Fibrobacteria;Fibrobacterales;Fibrobacteraceae;Fibromonas;unclassified;	Bacteria;Fibrobacteres;Fibrobacteria;Fibromonadales;unclassified;unclassified;unclassified;	Th196P3_bin8	Th196P3	SRR9983926	WRMM00000000	SAMN12582165	Termes hospes	P3	humus	13.953	0.0645224	2993	147	91	89.56	7.14	25	2225524	0	360	360	6935	6935	6182	6182	26538	26538	42.1	2.15	93.09	11	2430	10	131	5	1	0	0
					Fibromonas
				Fibrobacteraceae
			Fibrobacterales
		Fibrobacteria
	Fibrobacteres
Bacteria	Firmicutes	Bacilli	Lactobacillales	Streptococcaceae	Lactococcus	unclassified	Bacteria;Firmicutes;Bacilli;Lactobacillales;Streptococcaceae;Lactococcus;unclassified;	Bacteria;Firmicutes;Bacilli;Lactobacillales;Streptococcaceae;unclassified;unclassified;	Lab288P1_bin89	Lab288P1	SRR9984050	WRBT00000000	SAMN12581886	Labiotermes labralis	P1	soil	23.3496	0.0705628	294	472	265	55.69	0.75	75	878213	0	156	156	6672	6672	5629	5629	40528	40528	37.5	2.28	91.55	11	1023	189	279	4	0	0	0
Bacteria	Firmicutes	Bacilli	Lactobacillales	Streptococcaceae	Lactococcus	unclassified	Bacteria;Firmicutes;Bacilli;Lactobacillales;Streptococcaceae;Lactococcus;unclassified;	Bacteria;Firmicutes;Bacilli;Lactobacillales;Streptococcaceae;unclassified;unclassified;	Lab288P3_bin9	Lab288P3	SRR9983880	WREM00000000	SAMN12581957	Labiotermes labralis	P3	soil	24.9493	0.0462391	294	472	265	71.23	1.52	71.43	1056708	0	161	161	7418	7418	6563	6563	38095	38095	37.5	1.78	92.41	11	1222	135	330	7	0	0	0
Bacteria	Firmicutes	Bacilli	Lactobacillales	Streptococcaceae	Lactococcus	unclassified	Bacteria;Firmicutes;Bacilli;Lactobacillales;Streptococcaceae;Lactococcus;unclassified;	Bacteria;Firmicutes;Bacilli;Lactobacillales;Streptococcaceae;unclassified;unclassified;	Lab288P4_bin76	Lab288P4	SRR9984060	WRFO00000000	SAMN12581985	Labiotermes labralis	P4	soil	9.33717	0.0143355	294	472	265	61.23	0.85	50	817025	0	149	149	6259	6259	5483	5483	40508	40508	38	1.48	92.59	11	937	182	286	4	0	0	0
Bacteria	Firmicutes	Bacilli	Lactobacillales	Streptococcaceae	Lactococcus	unclassified	Bacteria;Firmicutes;Bacilli;Lactobacillales;Streptococcaceae;Lactococcus;unclassified;	Bacteria;Firmicutes;Bacilli;Lactobacillales;Streptococcaceae;unclassified;unclassified;	Th196P3_bin97	Th196P3	SRR9983625	WRMV00000000	SAMN12582174	Termes hospes	P3	humus	25.813	0.139592	294	472	265	98.49	1.13	0	2602616	0	43	43	97214	97214	60525	60525	294841	294841	38	1.05	81.18	11	2296	4	464	4	0	0	0
					Lactococcus
				Streptococcaceae
			Lactobacillales
		Bacilli
Bacteria	Firmicutes	Clostridia	Clostridiales	Christensenellaceae	Gut cluster 13	unclassified	Bacteria;Firmicutes;Clostridia;Clostridiales;Christensenellaceae;Gut cluster 13;unclassified;	Bacteria;Firmicutes;unclassified;unclassified;unclassified;unclassified;unclassified;	Co191P1_bin89	Co191P1	SRR9983922	WQSK00000000	SAMN12581643	Cornitermes sp.	P1	litter	28.5861	0.057981	174	149	89	71.56	3.13	33.33	1109731	27	107	107	13741	13741	10371	10371	71864	71864	43.5	1.6	94	11	1325	43	102	3	1	0	0
Bacteria	Firmicutes	Clostridia	Clostridiales	Christensenellaceae	Gut cluster 13	unclassified	Bacteria;Firmicutes;Clostridia;Clostridiales;Christensenellaceae;Gut cluster 13;unclassified;	Bacteria;Firmicutes;Clostridia;unclassified;unclassified;unclassified;unclassified;	Emb289P3_bin119	Emb289P3	SRR9983675	WQWW00000000	SAMN12581759	Embiratermes neotenicus	P3	humus	7.21223	0.0200727	387	223	124	54.68	7.63	41.67	1455591	0	349	349	4089	4089	4170	4170	14511	14511	54.7	2.37	91.86	11	1694	88	111	24	0	0	0
Bacteria	Firmicutes	Clostridia	Clostridiales	Christensenellaceae	Gut cluster 13	unclassified	Bacteria;Firmicutes;Clostridia;Clostridiales;Christensenellaceae;Gut cluster 13;unclassified;	Bacteria;Firmicutes;Clostridia;unclassified;unclassified;unclassified;unclassified;	Emb289P3_bin140	Emb289P3	SRR9984087	WQXF00000000	SAMN12581768	Embiratermes neotenicus	P3	humus	12.2081	0.06672	304	250	143	94.41	3.15	22.22	2858310	0	206	206	19356	19356	13875	13875	67066	67066	55.7	2.29	91.48	11	2769	11	230	9	0	0	0
Bacteria	Firmicutes	Clostridia	Clostridiales	Christensenellaceae	Gut cluster 13	unclassified	Bacteria;Firmicutes;Clostridia;Clostridiales;Christensenellaceae;Gut cluster 13;unclassified;	Bacteria;Firmicutes;unclassified;unclassified;unclassified;unclassified;unclassified;	Emb289P3_bin161	Emb289P3	SRR9983900	WQXM00000000	SAMN12581775	Embiratermes neotenicus	P3	humus	6.37332	0.00690458	174	149	89	53.09	1.24	0	566596	0	112	112	5013	5013	5058	5058	36980	36980	35.6	1.56	92.07	11	649	66	81	2	0	0	0
Bacteria	Firmicutes	Clostridia	Clostridiales	Christensenellaceae	Gut cluster 13	unclassified	Bacteria;Firmicutes;Clostridia;Clostridiales;Christensenellaceae;Gut cluster 13;unclassified;	Bacteria;Firmicutes;unclassified;unclassified;unclassified;unclassified;unclassified;	Lab288P1_bin46	Lab288P1	SRR9983654	WRAS00000000	SAMN12581859	Labiotermes labralis	P1	soil	9.45872	0.0390778	174	149	89	87.08	2.81	0	1200606	0	18	18	268727	268727	66700	66700	359749	359749	40.4	1.32	91.64	11	1223	14	132	2	1	0	0
Bacteria	Firmicutes	Clostridia	Clostridiales	Christensenellaceae	Gut cluster 13	unclassified	Bacteria;Firmicutes;Clostridia;Clostridiales;Christensenellaceae;Gut cluster 13;unclassified;	Bacteria;Firmicutes;unclassified;unclassified;unclassified;unclassified;unclassified;	Lab288P1_bin73	Lab288P1	SRR9983872	WRBH00000000	SAMN12581874	Labiotermes labralis	P1	soil	4.27201	0.0160966	174	149	89	80.42	1.12	0	1094976	0	53	53	28985	28985	20659	20659	123268	123268	44	0.91	94.48	11	1204	40	108	1	0	0	0
Bacteria	Firmicutes	Clostridia	Clostridiales	Christensenellaceae	Gut cluster 13	unclassified	Bacteria;Firmicutes;Clostridia;Clostridiales;Christensenellaceae;Gut cluster 13;unclassified;	Bacteria;Firmicutes;unclassified;unclassified;unclassified;unclassified;unclassified;	Lab288P1_bin80	Lab288P1	SRR9983879	WRBO00000000	SAMN12581881	Labiotermes labralis	P1	soil	5.05663	0.0195038	174	149	89	86.63	0	0	1120884	0	29	29	64836	64836	38651	38651	112757	112757	48.8	1.56	92.66	11	1105	22	127	0	0	0	0
Bacteria	Firmicutes	Clostridia	Clostridiales	Christensenellaceae	Gut cluster 13	unclassified	Bacteria;Firmicutes;Clostridia;Clostridiales;Christensenellaceae;Gut cluster 13;unclassified;	Bacteria;Firmicutes;unclassified;unclassified;unclassified;unclassified;unclassified;	Lab288P1_bin95	Lab288P1	SRR9984048	WRBV00000000	SAMN12581888	Labiotermes labralis	P1	soil	25.4126	0.094473	172	263	149	58.14	0	0	1080346	0	12	12	203245	203245	90028	90028	254323	254323	38.9	0.84	90.58	11	1050	90	173	0	0	0	0
Bacteria	Firmicutes	Clostridia	Clostridiales	Christensenellaceae	Gut cluster 13	unclassified	Bacteria;Firmicutes;Clostridia;Clostridiales;Christensenellaceae;Gut cluster 13;unclassified;	Bacteria;Firmicutes;Clostridia;Clostridiales;unclassified;unclassified;unclassified;	Lab288P3_bin15	Lab288P3	SRR9984154	WRCT00000000	SAMN12581912	Labiotermes labralis	P3	soil	9.0278	0.0288188	387	223	124	88.98	0.83	0	1820112	0	227	227	10139	10139	8018	8018	48567	48567	57.2	2.33	89.2	11	1797	28	192	3	0	0	0
Bacteria	Firmicutes	Clostridia	Clostridiales	Christensenellaceae	Gut cluster 13	unclassified	Bacteria;Firmicutes;Clostridia;Clostridiales;Christensenellaceae;Gut cluster 13;unclassified;	Bacteria;Firmicutes;Clostridia;unclassified;unclassified;unclassified;unclassified;	Lab288P3_bin186	Lab288P3	SRR9983963	WRDB00000000	SAMN12581920	Labiotermes labralis	P3	soil	14.9085	0.0351611	1318	179	104	50.14	0.96	50	1344722	0	146	146	13421	13421	9210	9210	49148	49148	64.2	1.71	90.39	11	1304	99	78	2	0	0	0
Bacteria	Firmicutes	Clostridia	Clostridiales	Christensenellaceae	Gut cluster 13	unclassified	Bacteria;Firmicutes;Clostridia;Clostridiales;Christensenellaceae;Gut cluster 13;unclassified;	Bacteria;Firmicutes;Clostridia;Clostridiales;unclassified;unclassified;unclassified;	Lab288P3_bin85	Lab288P3	SRR9984141	WREI00000000	SAMN12581953	Labiotermes labralis	P3	soil	24.1871	0.106354	387	223	124	94.8	1.1	66.67	2507121	0	116	116	31262	31262	21613	21613	91557	91557	55.7	2.32	90.24	11	2365	11	209	3	0	0	0
Bacteria	Firmicutes	Clostridia	Clostridiales	Christensenellaceae	Gut cluster 13	unclassified	Bacteria;Firmicutes;Clostridia;Clostridiales;Christensenellaceae;Gut cluster 13;unclassified;	Bacteria;Firmicutes;Clostridia;unclassified;unclassified;unclassified;unclassified;	Lab288P4_bin88	Lab288P4	SRR9984053	WRFT00000000	SAMN12581990	Labiotermes labralis	P4	soil	13.5403	0.0464486	387	223	124	61.39	1.61	66.67	1825509	0	268	268	8345	8345	6811	6811	30053	30053	51.6	2.91	91.48	11	1761	74	146	3	0	0	0
Bacteria	Firmicutes	Clostridia	Clostridiales	Christensenellaceae	Gut cluster 13	unclassified	Bacteria;Firmicutes;Clostridia;Clostridiales;Christensenellaceae;Gut cluster 13;unclassified;	Bacteria;Firmicutes;unclassified;unclassified;unclassified;unclassified;unclassified;	Nc150P4_bin19	Nc150P4	SRR9983644	WRGP00000000	SAMN12582012	Nasutitermes corniger	P4	wood	11.0585	0.200121	387	223	124	84.07	1.61	100	2146559	0	254	254	10662	10662	8451	8451	42913	42913	58.1	3.33	89.52	11	2142	26	195	2	0	0	0
Bacteria	Firmicutes	Clostridia	Clostridiales	Christensenellaceae	Gut cluster 13	unclassified	Bacteria;Firmicutes;Clostridia;Clostridiales;Christensenellaceae;Gut cluster 13;unclassified;	Bacteria;Firmicutes;Clostridia;unclassified;unclassified;unclassified;unclassified;	Nt197P3_bin105	Nt197P3	SRR9983789	WRHG00000000	SAMN12582029	Neocapritermes taracua	P3	humus	13.9576	0.0680304	387	223	124	69.94	3.92	30	2071489	0	295	295	8970	8970	7021	7021	44856	44856	55.9	2.15	92.52	11	2008	58	155	10	0	0	0
Bacteria	Firmicutes	Clostridia	Clostridiales	Christensenellaceae	Gut cluster 13	unclassified	Bacteria;Firmicutes;Clostridia;Clostridiales;Christensenellaceae;Gut cluster 13;unclassified;	Bacteria;Firmicutes;Clostridia;unclassified;unclassified;unclassified;unclassified;	Nt197P3_bin75	Nt197P3	SRR9983929	WRJF00000000	SAMN12582080	Neocapritermes taracua	P3	humus	9.70656	0.0332818	387	223	124	61.73	2.45	20	1457247	100	289	290	5482	5482	5042	5024	21784	21784	56.9	1.81	91.98	11	1506	82	136	5	0	0	0
					Gut cluster 13
				Christensenellaceae
Bacteria	Firmicutes	Clostridia	Clostridiales	Clostridiales vadinBB60 group	Gut cluster 14	unclassified	Bacteria;Firmicutes;Clostridia;Clostridiales;Clostridiales vadinBB60 group;Gut cluster 14;unclassified;	Bacteria;Firmicutes;unclassified;unclassified;unclassified;unclassified;unclassified;	Co191P1_bin26	Co191P1	SRR9984068	WQRI00000000	SAMN12581615	Cornitermes sp.	P1	litter	34.5473	0.107321	387	223	124	82.23	0.67	33.33	1699646	14	103	103	26169	26169	16501	16501	104286	104286	40	1.58	84.95	11	1521	26	194	3	0	0	0
Bacteria	Firmicutes	Clostridia	Clostridiales	Clostridiales vadinBB60 group	Gut cluster 14	unclassified	Bacteria;Firmicutes;Clostridia;Clostridiales;Clostridiales vadinBB60 group;Gut cluster 14;unclassified;	Bacteria;Firmicutes;unclassified;unclassified;unclassified;unclassified;unclassified;	Emb289P3_bin74	Emb289P3	SRR9983773	WQYD00000000	SAMN12581792	Embiratermes neotenicus	P3	humus	10.614	0.0383081	387	223	124	87.97	0	0	1887622	0	98	98	31691	31691	19261	19261	137317	137317	42.2	1.05	89.38	11	1582	19	204	0	0	0	0
					Gut cluster 14
Bacteria	Firmicutes	Clostridia	Clostridiales	Clostridiales vadinBB60 group	Gut cluster 15	unclassified	Bacteria;Firmicutes;Clostridia;Clostridiales;Clostridiales vadinBB60 group;Gut cluster 15;unclassified;	Bacteria;Firmicutes;unclassified;unclassified;unclassified;unclassified;unclassified;	Co191P1_bin94	Co191P1	SRR9984006	WQSM00000000	SAMN12581645	Cornitermes sp.	P1	litter	46.3768	0.0815771	304	247	141	52.42	0.12	0	962398	5	26	26	64206	64205	37015	37015	154701	154701	37.7	0.85	86.02	11	784	134	112	1	0	0	0
Bacteria	Firmicutes	Clostridia	Clostridiales	Clostridiales vadinBB60 group	Gut cluster 15	unclassified	Bacteria;Firmicutes;Clostridia;Clostridiales;Clostridiales vadinBB60 group;Gut cluster 15;unclassified;	Bacteria;Firmicutes;unclassified;unclassified;unclassified;unclassified;unclassified;	Co191P3_bin30	Co191P3	SRR9983681	WQSV00000000	SAMN12581654	Cornitermes sp.	P3	litter	24.2472	0.0648878	172	263	149	76.53	1.48	66.67	1524348	20	207	207	8448	8448	7364	7363	53266	53266	38.2	1.89	84.69	11	1409	55	205	3	0	0	0
Bacteria	Firmicutes	Clostridia	Clostridiales	Clostridiales vadinBB60 group	Gut cluster 15	unclassified	Bacteria;Firmicutes;Clostridia;Clostridiales;Clostridiales vadinBB60 group;Gut cluster 15;unclassified;	Bacteria;Firmicutes;unclassified;unclassified;unclassified;unclassified;unclassified;	Emb289P1_bin19	Emb289P1	SRR9984189	WQVM00000000	SAMN12581723	Embiratermes neotenicus	P1	humus	11.9617	0.03474	387	223	124	85.57	1.26	80	1606941	0	110	110	23190	23190	14608	14608	87095	87095	40.8	1.43	86.27	11	1544	27	191	5	0	0	0
Bacteria	Firmicutes	Clostridia	Clostridiales	Clostridiales vadinBB60 group	Gut cluster 15	unclassified	Bacteria;Firmicutes;Clostridia;Clostridiales;Clostridiales vadinBB60 group;Gut cluster 15;unclassified;	Bacteria;Firmicutes;unclassified;unclassified;unclassified;unclassified;unclassified;	Emb289P1_bin33	Emb289P1	SRR9984000	WQVO00000000	SAMN12581725	Embiratermes neotenicus	P1	humus	6.19896	0.00895116	304	250	143	55.54	1.4	0	798956	0	185	185	4544	4544	4318	4318	19783	19783	40.2	1.61	87.29	11	909	108	138	4	0	0	0
Bacteria	Firmicutes	Clostridia	Clostridiales	Clostridiales vadinBB60 group	Gut cluster 15	unclassified	Bacteria;Firmicutes;Clostridia;Clostridiales;Clostridiales vadinBB60 group;Gut cluster 15;unclassified;	Bacteria;Firmicutes;unclassified;unclassified;unclassified;unclassified;unclassified;	Emb289P3_bin92	Emb289P3	SRR9983738	WQYM00000000	SAMN12581801	Embiratermes neotenicus	P3	humus	11.2865	0.0545583	172	263	149	81.99	1.36	40	2528160	0	247	247	14099	14099	10235	10235	56019	56019	50.9	3.26	86.54	11	2296	36	222	5	0	0	0
Bacteria	Firmicutes	Clostridia	Clostridiales	Clostridiales vadinBB60 group	Gut cluster 15	unclassified	Bacteria;Firmicutes;Clostridia;Clostridiales;Clostridiales vadinBB60 group;Gut cluster 15;unclassified;	Bacteria;Firmicutes;unclassified;unclassified;unclassified;unclassified;unclassified;	Emb289P4_bin66	Emb289P4	SRR9984171	WQZE00000000	SAMN12581819	Embiratermes neotenicus	P4	humus	6.99104	0.0292008	387	223	124	67.89	0.43	0	1319589	0	226	226	6364	6364	5838	5838	26652	26652	44.2	2.35	87.82	11	1347	57	164	2	0	0	0
Bacteria	Firmicutes	Clostridia	Clostridiales	Clostridiales vadinBB60 group	Gut cluster 15	unclassified	Bacteria;Firmicutes;Clostridia;Clostridiales;Clostridiales vadinBB60 group;Gut cluster 15;unclassified;	Bacteria;Firmicutes;unclassified;unclassified;unclassified;unclassified;unclassified;	Lab288P1_bin104	Lab288P1	SRR9983746	WQZO00000000	SAMN12581829	Labiotermes labralis	P1	soil	2.88072	0.00938335	172	263	149	53.98	0	0	946586	0	199	199	4998	4998	4756	4756	23755	23755	41.4	2.15	83.81	11	819	107	156	0	0	0	0
Bacteria	Firmicutes	Clostridia	Clostridiales	Clostridiales vadinBB60 group	Gut cluster 15	unclassified	Bacteria;Firmicutes;Clostridia;Clostridiales;Clostridiales vadinBB60 group;Gut cluster 15;unclassified;	Bacteria;Firmicutes;unclassified;unclassified;unclassified;unclassified;unclassified;	Lab288P1_bin16	Lab288P1	SRR9983984	WRAF00000000	SAMN12581846	Labiotermes labralis	P1	soil	8.72771	0.0485184	172	263	149	79.84	0	0	1615509	0	37	37	60072	60072	43662	43662	261946	261946	34.8	2.13	87.42	11	1481	38	225	0	0	0	0
Bacteria	Firmicutes	Clostridia	Clostridiales	Clostridiales vadinBB60 group	Gut cluster 15	unclassified	Bacteria;Firmicutes;Clostridia;Clostridiales;Clostridiales vadinBB60 group;Gut cluster 15;unclassified;	Bacteria;Firmicutes;unclassified;unclassified;unclassified;unclassified;unclassified;	Lab288P1_bin40	Lab288P1	SRR9983647	WRAP00000000	SAMN12581856	Labiotermes labralis	P1	soil	10.3151	0.0559646	172	263	149	80.07	0	0	1576678	0	27	27	73830	73830	58395	58395	387216	387216	35.8	0.88	89.09	11	1327	40	223	0	0	0	0
Bacteria	Firmicutes	Clostridia	Clostridiales	Clostridiales vadinBB60 group	Gut cluster 15	unclassified	Bacteria;Firmicutes;Clostridia;Clostridiales;Clostridiales vadinBB60 group;Gut cluster 15;unclassified;	Bacteria;Firmicutes;unclassified;unclassified;unclassified;unclassified;unclassified;	Lab288P1_bin55	Lab288P1	SRR9983976	WRAY00000000	SAMN12581865	Labiotermes labralis	P1	soil	6.44979	0.0450157	387	223	124	89.69	0.4	0	2028252	0	45	45	66843	66843	45072	45072	185580	185580	37.8	0.94	86.49	11	1731	18	204	1	0	0	0
Bacteria	Firmicutes	Clostridia	Clostridiales	Clostridiales vadinBB60 group	Gut cluster 15	unclassified	Bacteria;Firmicutes;Clostridia;Clostridiales;Clostridiales vadinBB60 group;Gut cluster 15;unclassified;	Bacteria;Firmicutes;unclassified;unclassified;unclassified;unclassified;unclassified;	Lab288P3_bin202	Lab288P3	SRR9983823	WRDI00000000	SAMN12581927	Labiotermes labralis	P3	soil	10.5975	0.0277662	304	250	143	83.19	0.7	0	1493882	0	140	140	14578	14578	10670	10670	54692	54692	48.5	1.88	82.6	11	1318	32	216	2	0	0	0
Bacteria	Firmicutes	Clostridia	Clostridiales	Clostridiales vadinBB60 group	Gut cluster 15	unclassified	Bacteria;Firmicutes;Clostridia;Clostridiales;Clostridiales vadinBB60 group;Gut cluster 15;unclassified;	Bacteria;Firmicutes;unclassified;unclassified;unclassified;unclassified;unclassified;	Nc150M_bin1	Nc150M	SRR9983838	WRGC00000000	SAMN12581999	Nasutitermes corniger	M	wood	49.9788	0.949696	387	223	124	89.09	2.42	100	1567360	2	49	49	51979	51979	31986	31986	112643	112643	32.9	1.47	84.84	11	1412	17	203	3	0	0	0
Bacteria	Firmicutes	Clostridia	Clostridiales	Clostridiales vadinBB60 group	Gut cluster 15	unclassified	Bacteria;Firmicutes;Clostridia;Clostridiales;Clostridiales vadinBB60 group;Gut cluster 15;unclassified;	Bacteria;Firmicutes;unclassified;unclassified;unclassified;unclassified;unclassified;	Nc150P1_bin3	Nc150P1	SRR9983836	WRGE00000000	SAMN12582001	Nasutitermes corniger	P1	wood	5.06589	0.0748786	387	223	124	73.29	0.86	66.67	1272658	0	212	212	6818	6818	6003	6003	22890	22890	32.8	1.97	84.8	11	1259	46	174	3	0	0	0
Bacteria	Firmicutes	Clostridia	Clostridiales	Clostridiales vadinBB60 group	Gut cluster 15	unclassified	Bacteria;Firmicutes;Clostridia;Clostridiales;Clostridiales vadinBB60 group;Gut cluster 15;unclassified;	Bacteria;Firmicutes;unclassified;unclassified;unclassified;unclassified;unclassified;	Th196P3_bin37	Th196P3	SRR9984078	WRLT00000000	SAMN12582146	Termes hospes	P3	humus	28.0912	0.115815	172	263	149	79.08	0.67	0	1984187	0	18	18	129003	129003	110232	110232	531458	531458	45.7	1.34	90.36	11	1766	41	221	1	0	0	0
					Gut cluster 15
Bacteria	Firmicutes	Clostridia	Clostridiales	Clostridiales vadinBB60 group	Termite cluster	unclassified	Bacteria;Firmicutes;Clostridia;Clostridiales;Clostridiales vadinBB60 group;Termite cluster;unclassified;	Bacteria;Firmicutes;unclassified;unclassified;unclassified;unclassified;unclassified;	Lab288P1_bin108	Lab288P1	SRR9983745	WQZR00000000	SAMN12581832	Labiotermes labralis	P1	soil	4.91598	0.0163516	174	149	89	79.4	0	0	966612	0	104	104	11913	11913	9294	9294	40268	40268	37.8	1.26	92.96	11	1049	23	126	0	0	0	0
Bacteria	Firmicutes	Clostridia	Clostridiales	Clostridiales vadinBB60 group	Termite cluster	unclassified	Bacteria;Firmicutes;Clostridia;Clostridiales;Clostridiales vadinBB60 group;Termite cluster;unclassified;	Bacteria;Firmicutes;unclassified;unclassified;unclassified;unclassified;unclassified;	Lab288P1_bin142	Lab288P1	SRR9983986	WRAD00000000	SAMN12581844	Labiotermes labralis	P1	soil	5.16831	0.0122475	174	149	89	55.62	1.12	0	688659	0	21	21	45109	45109	32793	32793	113670	113670	38.1	1.19	91.24	11	688	50	98	1	0	0	0
Bacteria	Firmicutes	Clostridia	Clostridiales	Clostridiales vadinBB60 group	Termite cluster	unclassified	Bacteria;Firmicutes;Clostridia;Clostridiales;Clostridiales vadinBB60 group;Termite cluster;unclassified;	Bacteria;Firmicutes;unclassified;unclassified;unclassified;unclassified;unclassified;	Lab288P3_bin111	Lab288P3	SRR9983921	WRCD00000000	SAMN12581896	Labiotermes labralis	P3	soil	13.1938	0.0269314	304	250	143	65.98	0	0	1163845	0	19	19	134232	134232	61255	61255	279297	279297	44.3	1.04	90.11	11	1045	66	184	0	0	0	0
Bacteria	Firmicutes	Clostridia	Clostridiales	Clostridiales vadinBB60 group	Termite cluster	unclassified	Bacteria;Firmicutes;Clostridia;Clostridiales;Clostridiales vadinBB60 group;Termite cluster;unclassified;	Bacteria;Firmicutes;unclassified;unclassified;unclassified;unclassified;unclassified;	Lab288P3_bin191	Lab288P3	SRR9983971	WRDD00000000	SAMN12581922	Labiotermes labralis	P3	soil	6.94396	0.00693924	174	149	89	54.55	2.25	100	569783	0	128	128	4453	4453	4451	4451	12450	12450	37.6	1.25	93.18	11	704	56	91	2	0	0	0
					Termite cluster
Bacteria	Firmicutes	Clostridia	Clostridiales	Clostridiales vadinBB60 group	unclassified	unclassified	Bacteria;Firmicutes;Clostridia;Clostridiales;Clostridiales vadinBB60 group;unclassified;unclassified;	Bacteria;Firmicutes;unclassified;unclassified;unclassified;unclassified;unclassified;	Lab288P3_bin129	Lab288P3	SRR9984149	WRCM00000000	SAMN12581905	Labiotermes labralis	P3	soil	7.90163	0.020285	32	488	209	54.03	1.29	25	1463736	0	278	278	5980	5980	5265	5265	21620	21620	54.1	2.47	89	11	1456	205	277	5	1	0	0
Bacteria	Firmicutes	Clostridia	Clostridiales	Clostridiales vadinBB60 group	unclassified	unclassified	Bacteria;Firmicutes;Clostridia;Clostridiales;Clostridiales vadinBB60 group;unclassified;unclassified;	Bacteria;Firmicutes;unclassified;unclassified;unclassified;unclassified;unclassified;	Nt197P3_bin99	Nt197P3	SRR9984061	WRJT00000000	SAMN12582094	Neocapritermes taracua	P3	humus	8.00451	0.0230356	387	223	124	64.99	7.07	0	1223085	0	263	263	4708	4708	4650	4650	17846	17846	37.9	1.91	87.56	11	1267	76	122	24	1	0	0
					unclassified
				Clostridiales vadinBB60 group
Bacteria	Firmicutes	Clostridia	Clostridiales	Defluviitaleaceae	Candidatus Arthromitus	unclassified	Bacteria;Firmicutes;Clostridia;Clostridiales;Defluviitaleaceae;Candidatus Arthromitus;unclassified;	Bacteria;Firmicutes;Clostridia;Clostridiales;Defluviitaleaceae;unclassified;unclassified;	Co191P1_bin2	Co191P1	SRR9984067	WQRH00000000	SAMN12581614	Cornitermes sp.	P1	litter	23.5824	0.0537896	172	263	149	56.48	1.98	66.67	1247951	78	276	276	4681	4681	4521	4521	20177	20174	47.9	2.24	93.64	11	1582	104	153	6	0	0	0
Bacteria	Firmicutes	Clostridia	Clostridiales	Defluviitaleaceae	Candidatus Arthromitus	unclassified	Bacteria;Firmicutes;Clostridia;Clostridiales;Defluviitaleaceae;Candidatus Arthromitus;unclassified;	Bacteria;Firmicutes;Clostridia;Clostridiales;Defluviitaleaceae;unclassified;unclassified;	Co191P1_bin30	Co191P1	SRR9984066	WQRK00000000	SAMN12581617	Cornitermes sp.	P1	litter	28.5967	0.101132	5449	103	57	82.46	7.94	26.92	1934898	65	277	277	8118	8118	6985	6984	26352	26352	46.4	1.56	91.94	11	2195	11	68	23	1	0	0
Bacteria	Firmicutes	Clostridia	Clostridiales	Defluviitaleaceae	Candidatus Arthromitus	unclassified	Bacteria;Firmicutes;Clostridia;Clostridiales;Defluviitaleaceae;Candidatus Arthromitus;unclassified;	Bacteria;Firmicutes;Clostridia;Clostridiales;Defluviitaleaceae;unclassified;unclassified;	Co191P1_bin4	Co191P1	SRR9984072	WQRQ00000000	SAMN12581623	Cornitermes sp.	P1	litter	35.5411	0.19027	172	263	149	88.38	4.2	60	2929045	63	195	195	22461	22461	15020	15020	57501	57501	46.9	1.95	91.89	11	3120	22	231	10	0	0	0
Bacteria	Firmicutes	Clostridia	Clostridiales	Defluviitaleaceae	Candidatus Arthromitus	unclassified	Bacteria;Firmicutes;Clostridia;Clostridiales;Defluviitaleaceae;Candidatus Arthromitus;unclassified;	Bacteria;Firmicutes;Clostridia;Clostridiales;Defluviitaleaceae;unclassified;unclassified;	Co191P1_bin64	Co191P1	SRR9983777	WQRX00000000	SAMN12581630	Cornitermes sp.	P1	litter	168.612	1.05408	172	263	149	85.42	1.57	33.33	3420386	78	72	72	75260	75258	47505	47504	139705	139704	47.6	2.01	92.28	11	3347	29	231	3	0	0	0
Bacteria	Firmicutes	Clostridia	Clostridiales	Defluviitaleaceae	Candidatus Arthromitus	unclassified	Bacteria;Firmicutes;Clostridia;Clostridiales;Defluviitaleaceae;Candidatus Arthromitus;unclassified;	Bacteria;Firmicutes;Clostridia;Clostridiales;Defluviitaleaceae;unclassified;unclassified;	Co191P1_bin66	Co191P1	SRR9983778	WQRY00000000	SAMN12581631	Cornitermes sp.	P1	litter	115.412	0.582991	172	263	149	85.19	6.04	85.71	2763744	36	65	65	56090	56090	42519	42518	168738	168738	53.8	2.78	92.02	11	2593	27	222	14	0	0	0
Bacteria	Firmicutes	Clostridia	Clostridiales	Defluviitaleaceae	Candidatus Arthromitus	unclassified	Bacteria;Firmicutes;Clostridia;Clostridiales;Defluviitaleaceae;Candidatus Arthromitus;unclassified;	Bacteria;Firmicutes;Clostridia;Clostridiales;Defluviitaleaceae;unclassified;unclassified;	Co191P1_bin70	Co191P1	SRR9983918	WQSB00000000	SAMN12581634	Cornitermes sp.	P1	litter	35.8708	0.191292	172	263	149	79.32	2.29	20	2917712	65	229	229	17354	17354	12741	12740	63721	63720	48.8	2.1	90.74	11	2987	39	219	5	0	0	0
Bacteria	Firmicutes	Clostridia	Clostridiales	Defluviitaleaceae	Candidatus Arthromitus	unclassified	Bacteria;Firmicutes;Clostridia;Clostridiales;Defluviitaleaceae;Candidatus Arthromitus;unclassified;	Bacteria;Firmicutes;Clostridia;Clostridiales;Defluviitaleaceae;unclassified;unclassified;	Co191P1_bin81	Co191P1	SRR9983868	WQSG00000000	SAMN12581639	Cornitermes sp.	P1	litter	108.854	0.556827	172	263	149	87.21	0.89	75	2798740	30	87	87	45356	45356	32169	32169	134308	134308	47.8	1.23	91.63	11	2708	24	235	4	0	0	0
Bacteria	Firmicutes	Clostridia	Clostridiales	Defluviitaleaceae	Candidatus Arthromitus	unclassified	Bacteria;Firmicutes;Clostridia;Clostridiales;Defluviitaleaceae;Candidatus Arthromitus;unclassified;	Bacteria;Firmicutes;Clostridia;Clostridiales;Defluviitaleaceae;unclassified;unclassified;	Co191P1_bin84	Co191P1	SRR9983866	WQSI00000000	SAMN12581641	Cornitermes sp.	P1	litter	28.1589	0.0916374	172	263	149	81.05	0.67	100	1780513	38	174	174	13142	13141	10232	10232	52589	52589	45.4	1.37	90.94	11	1868	70	192	1	0	0	0
Bacteria	Firmicutes	Clostridia	Clostridiales	Defluviitaleaceae	Candidatus Arthromitus	unclassified	Bacteria;Firmicutes;Clostridia;Clostridiales;Defluviitaleaceae;Candidatus Arthromitus;unclassified;	Bacteria;Firmicutes;Clostridia;Clostridiales;Defluviitaleaceae;unclassified;unclassified;	Co191P3_bin17	Co191P3	SRR9984011	WQSR00000000	SAMN12581650	Cornitermes sp.	P3	litter	63.0046	0.294498	172	263	149	82.51	4.03	50	2662517	51	99	99	39741	39741	26894	26893	109661	109659	53.5	2.97	91.89	11	2583	34	223	6	0	0	0
Bacteria	Firmicutes	Clostridia	Clostridiales	Defluviitaleaceae	Candidatus Arthromitus	unclassified	Bacteria;Firmicutes;Clostridia;Clostridiales;Defluviitaleaceae;Candidatus Arthromitus;unclassified;	Bacteria;Firmicutes;Clostridia;Clostridiales;Defluviitaleaceae;unclassified;unclassified;	Co191P3_bin18	Co191P3	SRR9984012	WQSS00000000	SAMN12581651	Cornitermes sp.	P3	litter	72.8421	0.374519	172	263	149	88.21	4.21	50	2928694	22	123	123	33519	33519	23810	23810	100752	100752	47.6	1.65	91.48	11	2859	21	232	9	1	0	0
Bacteria	Firmicutes	Clostridia	Clostridiales	Defluviitaleaceae	Candidatus Arthromitus	unclassified	Bacteria;Firmicutes;Clostridia;Clostridiales;Defluviitaleaceae;Candidatus Arthromitus;unclassified;	Bacteria;Firmicutes;Clostridia;Clostridiales;Defluviitaleaceae;unclassified;unclassified;	Co191P3_bin41	Co191P3	SRR9983684	WQTA00000000	SAMN12581659	Cornitermes sp.	P3	litter	80.987	0.441111	172	263	149	78.26	2.35	75	3102526	12	65	65	71960	71960	47731	47730	153903	153903	47.8	1.41	92.51	11	3058	43	216	4	0	0	0
Bacteria	Firmicutes	Clostridia	Clostridiales	Defluviitaleaceae	Candidatus Arthromitus	unclassified	Bacteria;Firmicutes;Clostridia;Clostridiales;Defluviitaleaceae;Candidatus Arthromitus;unclassified;	Bacteria;Firmicutes;unclassified;unclassified;unclassified;unclassified;unclassified;	Cu122P1_bin2	Cu122P1	SRR9983907	WQTQ00000000	SAMN12581675	Cubitermes ugandensis	P1	soil	55.4618	0.315691	172	263	149	87.76	3.69	16.67	3154920	0	243	243	18778	18778	12983	12983	72533	72533	45.2	2.14	92.02	11	2941	38	219	6	0	0	0
Bacteria	Firmicutes	Clostridia	Clostridiales	Defluviitaleaceae	Candidatus Arthromitus	unclassified	Bacteria;Firmicutes;Clostridia;Clostridiales;Defluviitaleaceae;Candidatus Arthromitus;unclassified;	Bacteria;Firmicutes;unclassified;unclassified;unclassified;unclassified;unclassified;	Cu122P5_bin39	Cu122P5	SRR9983664	WQUN00000000	SAMN12581698	Cubitermes ugandensis	P5	soil	20.2113	0.110411	172	263	149	85.17	3.69	14.29	2489274	0	265	265	12196	12196	9393	9393	42631	42631	59.4	1.93	87.15	11	2127	36	222	4	1	0	0
Bacteria	Firmicutes	Clostridia	Clostridiales	Defluviitaleaceae	Candidatus Arthromitus	unclassified	Bacteria;Firmicutes;Clostridia;Clostridiales;Defluviitaleaceae;Candidatus Arthromitus;unclassified;	Bacteria;Firmicutes;Clostridia;Clostridiales;Defluviitaleaceae;unclassified;unclassified;	Emb289P1_bin112	Emb289P1	SRR9984040	WQUZ00000000	SAMN12581710	Embiratermes neotenicus	P1	humus	6.66129	0.0112254	5449	103	57	53.51	3.51	0	932410	0	208	208	4600	4600	4482	4482	15201	15201	44.7	1.59	91.99	11	1107	68	33	2	0	0	0
Bacteria	Firmicutes	Clostridia	Clostridiales	Defluviitaleaceae	Candidatus Arthromitus	unclassified	Bacteria;Firmicutes;Clostridia;Clostridiales;Defluviitaleaceae;Candidatus Arthromitus;unclassified;	Bacteria;Firmicutes;Clostridia;Clostridiales;Defluviitaleaceae;unclassified;unclassified;	Emb289P1_bin118	Emb289P1	SRR9984075	WQVB00000000	SAMN12581712	Embiratermes neotenicus	P1	humus	8.05161	0.0190038	172	263	149	64.2	0.67	100	1305931	0	209	209	7404	7404	6248	6248	34048	34048	43.2	1.62	83.44	11	1372	103	159	1	0	0	0
Bacteria	Firmicutes	Clostridia	Clostridiales	Defluviitaleaceae	Candidatus Arthromitus	unclassified	Bacteria;Firmicutes;Clostridia;Clostridiales;Defluviitaleaceae;Candidatus Arthromitus;unclassified;	Bacteria;Firmicutes;Clostridia;Clostridiales;Defluviitaleaceae;unclassified;unclassified;	Emb289P1_bin119	Emb289P1	SRR9983634	WQVC00000000	SAMN12581713	Embiratermes neotenicus	P1	humus	17.6861	0.0940964	172	263	149	89.22	0.56	0	2943766	0	154	154	27615	27615	19115	19115	84846	84846	49.5	1.73	87.24	11	2792	19	242	2	0	0	0
Bacteria	Firmicutes	Clostridia	Clostridiales	Defluviitaleaceae	Candidatus Arthromitus	unclassified	Bacteria;Firmicutes;Clostridia;Clostridiales;Defluviitaleaceae;Candidatus Arthromitus;unclassified;	Bacteria;Firmicutes;Clostridia;Clostridiales;Defluviitaleaceae;unclassified;unclassified;	Emb289P1_bin122	Emb289P1	SRR9984185	WQVD00000000	SAMN12581714	Embiratermes neotenicus	P1	humus	18.5799	0.0888057	172	263	149	85.15	2.24	25	2644595	0	55	55	66325	66325	48083	48083	286680	286680	50.6	1.38	91.01	11	2445	29	230	4	0	0	0
Bacteria	Firmicutes	Clostridia	Clostridiales	Defluviitaleaceae	Candidatus Arthromitus	unclassified	Bacteria;Firmicutes;Clostridia;Clostridiales;Defluviitaleaceae;Candidatus Arthromitus;unclassified;	Bacteria;Firmicutes;Clostridia;Clostridiales;Defluviitaleaceae;unclassified;unclassified;	Emb289P1_bin126	Emb289P1	SRR9984187	WQVF00000000	SAMN12581716	Embiratermes neotenicus	P1	humus	18.4131	0.111596	172	263	149	88.88	1.34	0	3353385	0	109	109	46093	46093	30765	30765	126791	126791	45.3	1.13	88.78	11	2947	19	242	2	0	0	0
Bacteria	Firmicutes	Clostridia	Clostridiales	Defluviitaleaceae	Candidatus Arthromitus	unclassified	Bacteria;Firmicutes;Clostridia;Clostridiales;Defluviitaleaceae;Candidatus Arthromitus;unclassified;	Bacteria;Firmicutes;Clostridia;Clostridiales;Defluviitaleaceae;unclassified;unclassified;	Emb289P1_bin130	Emb289P1	SRR9984180	WQVI00000000	SAMN12581719	Embiratermes neotenicus	P1	humus	12.7785	0.0394805	172	263	149	72.32	0.23	50	1709486	0	115	115	21347	21347	14865	14865	53649	53649	47.1	1.87	90.16	11	1744	78	183	2	0	0	0
Bacteria	Firmicutes	Clostridia	Clostridiales	Defluviitaleaceae	Candidatus Arthromitus	unclassified	Bacteria;Firmicutes;Clostridia;Clostridiales;Defluviitaleaceae;Candidatus Arthromitus;unclassified;	Bacteria;Firmicutes;Clostridia;Clostridiales;Defluviitaleaceae;unclassified;unclassified;	Emb289P1_bin131	Emb289P1	SRR9984183	WQVJ00000000	SAMN12581720	Embiratermes neotenicus	P1	humus	16.6485	0.0600667	172	263	149	53.46	2.35	0	1996273	0	58	58	56844	56844	34418	34418	193006	193006	47	1.05	88.3	11	1731	102	157	4	0	0	0
Bacteria	Firmicutes	Clostridia	Clostridiales	Defluviitaleaceae	Candidatus Arthromitus	unclassified	Bacteria;Firmicutes;Clostridia;Clostridiales;Defluviitaleaceae;Candidatus Arthromitus;unclassified;	Bacteria;Firmicutes;Clostridia;Clostridiales;Defluviitaleaceae;unclassified;unclassified;	Emb289P1_bin132	Emb289P1	SRR9984182	WQVK00000000	SAMN12581721	Embiratermes neotenicus	P1	humus	19.9482	0.0771888	172	263	149	84.96	2.01	25	2140985	0	67	67	51187	51187	31955	31955	104837	104837	47.6	1.32	84.58	11	1890	64	195	4	0	0	0
Bacteria	Firmicutes	Clostridia	Clostridiales	Defluviitaleaceae	Candidatus Arthromitus	unclassified	Bacteria;Firmicutes;Clostridia;Clostridiales;Defluviitaleaceae;Candidatus Arthromitus;unclassified;	Bacteria;Firmicutes;Clostridia;Clostridiales;Defluviitaleaceae;unclassified;unclassified;	Emb289P1_bin48	Emb289P1	SRR9984001	WQVV00000000	SAMN12581732	Embiratermes neotenicus	P1	humus	17.1597	0.0939593	172	263	149	83.79	1.01	75	3029646	0	333	333	11848	11848	9098	9098	39661	39661	44.1	1.38	88.89	11	2963	33	226	4	0	0	0
Bacteria	Firmicutes	Clostridia	Clostridiales	Defluviitaleaceae	Candidatus Arthromitus	unclassified	Bacteria;Firmicutes;Clostridia;Clostridiales;Defluviitaleaceae;Candidatus Arthromitus;unclassified;	Bacteria;Firmicutes;Clostridia;Clostridiales;Defluviitaleaceae;unclassified;unclassified;	Emb289P1_bin51	Emb289P1	SRR9983859	WQVX00000000	SAMN12581734	Embiratermes neotenicus	P1	humus	25.185	0.149623	172	263	149	86.65	1.34	0	3287140	0	240	240	21191	21191	13696	13696	74631	74631	38.1	1.98	87.91	11	3014	26	235	2	0	0	0
Bacteria	Firmicutes	Clostridia	Clostridiales	Defluviitaleaceae	Candidatus Arthromitus	unclassified	Bacteria;Firmicutes;Clostridia;Clostridiales;Defluviitaleaceae;Candidatus Arthromitus;unclassified;	Bacteria;Firmicutes;Clostridia;Clostridiales;Defluviitaleaceae;unclassified;unclassified;	Emb289P1_bin52	Emb289P1	SRR9983858	WQVY00000000	SAMN12581735	Embiratermes neotenicus	P1	humus	19.553	0.0927176	172	263	149	85.86	4.47	20	2623687	0	134	134	30693	30693	19579	19579	93904	93904	45.6	1.68	90.72	11	2448	24	229	10	0	0	0
Bacteria	Firmicutes	Clostridia	Clostridiales	Defluviitaleaceae	Candidatus Arthromitus	unclassified	Bacteria;Firmicutes;Clostridia;Clostridiales;Defluviitaleaceae;Candidatus Arthromitus;unclassified;	Bacteria;Firmicutes;Clostridia;Clostridiales;Defluviitaleaceae;unclassified;unclassified;	Emb289P1_bin53	Emb289P1	SRR9983857	WQVZ00000000	SAMN12581736	Embiratermes neotenicus	P1	humus	14.4015	0.0440992	172	263	149	86.03	2.01	50	1694280	0	92	92	28431	28431	18416	18416	87079	87079	48.1	0.97	90.38	11	1724	32	227	4	0	0	0
Bacteria	Firmicutes	Clostridia	Clostridiales	Defluviitaleaceae	Candidatus Arthromitus	unclassified	Bacteria;Firmicutes;Clostridia;Clostridiales;Defluviitaleaceae;Candidatus Arthromitus;unclassified;	Bacteria;Firmicutes;Clostridia;Clostridiales;Defluviitaleaceae;unclassified;unclassified;	Emb289P1_bin58	Emb289P1	SRR9983863	WQWB00000000	SAMN12581738	Embiratermes neotenicus	P1	humus	9.15656	0.027894	172	263	149	78.18	0.39	0	1685546	0	109	109	20036	20036	15463	15463	101187	101187	46.3	1.28	91.64	11	1729	46	208	9	0	0	0
Bacteria	Firmicutes	Clostridia	Clostridiales	Defluviitaleaceae	Candidatus Arthromitus	unclassified	Bacteria;Firmicutes;Clostridia;Clostridiales;Defluviitaleaceae;Candidatus Arthromitus;unclassified;	Bacteria;Firmicutes;Clostridia;Clostridiales;Defluviitaleaceae;unclassified;unclassified;	Emb289P1_bin71	Emb289P1	SRR9983700	WQWH00000000	SAMN12581744	Embiratermes neotenicus	P1	humus	6.19981	0.0122198	172	263	149	51.06	0.67	0	1090557	0	243	243	4883	4883	4487	4487	12498	12498	40.5	1.89	87.19	11	1157	135	127	1	0	0	0
Bacteria	Firmicutes	Clostridia	Clostridiales	Defluviitaleaceae	Candidatus Arthromitus	unclassified	Bacteria;Firmicutes;Clostridia;Clostridiales;Defluviitaleaceae;Candidatus Arthromitus;unclassified;	Bacteria;Firmicutes;Clostridia;Clostridiales;Defluviitaleaceae;unclassified;unclassified;	Emb289P1_bin84	Emb289P1	SRR9983702	WQWJ00000000	SAMN12581746	Embiratermes neotenicus	P1	humus	15.3633	0.0553482	172	263	149	63.03	4.76	30	1993342	0	274	274	8466	8466	7274	7274	23679	23679	46.3	2.04	92.67	11	2130	106	147	10	0	0	0
Bacteria	Firmicutes	Clostridia	Clostridiales	Defluviitaleaceae	Candidatus Arthromitus	unclassified	Bacteria;Firmicutes;Clostridia;Clostridiales;Defluviitaleaceae;Candidatus Arthromitus;unclassified;	Bacteria;Firmicutes;Clostridia;Clostridiales;Defluviitaleaceae;unclassified;unclassified;	Emb289P3_bin127	Emb289P3	SRR9983669	WQWZ00000000	SAMN12581762	Embiratermes neotenicus	P3	humus	9.57166	0.0269354	172	263	149	54.99	2.13	20	1471766	0	343	343	4437	4437	4290	4290	10809	10809	46.6	2.33	88.2	11	1392	116	142	5	0	0	0
Bacteria	Firmicutes	Clostridia	Clostridiales	Defluviitaleaceae	Candidatus Arthromitus	unclassified	Bacteria;Firmicutes;Clostridia;Clostridiales;Defluviitaleaceae;Candidatus Arthromitus;unclassified;	Bacteria;Firmicutes;Clostridia;Clostridiales;Defluviitaleaceae;unclassified;unclassified;	Lab288P1_bin10	Lab288P1	SRR9983750	WQZK00000000	SAMN12581825	Labiotermes labralis	P1	soil	12.5279	0.0889083	172	263	149	78.36	4.78	16.67	2062372	0	287	287	8586	8586	7185	7185	72194	72194	35.1	1.77	89.05	11	2256	46	205	12	0	0	0
Bacteria	Firmicutes	Clostridia	Clostridiales	Defluviitaleaceae	Candidatus Arthromitus	unclassified	Bacteria;Firmicutes;Clostridia;Clostridiales;Defluviitaleaceae;Candidatus Arthromitus;unclassified;	Bacteria;Firmicutes;Clostridia;Clostridiales;Defluviitaleaceae;unclassified;unclassified;	Lab288P1_bin109	Lab288P1	SRR9983744	WQZS00000000	SAMN12581833	Labiotermes labralis	P1	soil	10.7842	0.115711	172	263	149	84.35	0.67	0	3118114	0	53	53	109752	109752	58832	58832	334704	334704	51.7	1.9	92.05	11	2807	29	233	1	0	0	0
Bacteria	Firmicutes	Clostridia	Clostridiales	Defluviitaleaceae	Candidatus Arthromitus	unclassified	Bacteria;Firmicutes;Clostridia;Clostridiales;Defluviitaleaceae;Candidatus Arthromitus;unclassified;	Bacteria;Firmicutes;Clostridia;Clostridiales;Defluviitaleaceae;unclassified;unclassified;	Lab288P1_bin136	Lab288P1	SRR9983829	WQZY00000000	SAMN12581839	Labiotermes labralis	P1	soil	2.93563	0.0142399	172	263	149	56.74	0.75	0	1409647	0	298	298	4900	4900	4730	4730	14290	14290	49.2	2.06	91.07	11	1486	94	166	3	0	0	0
Bacteria	Firmicutes	Clostridia	Clostridiales	Defluviitaleaceae	Candidatus Arthromitus	unclassified	Bacteria;Firmicutes;Clostridia;Clostridiales;Defluviitaleaceae;Candidatus Arthromitus;unclassified;	Bacteria;Firmicutes;Clostridia;Clostridiales;Defluviitaleaceae;unclassified;unclassified;	Lab288P1_bin137	Lab288P1	SRR9983830	WQZZ00000000	SAMN12581840	Labiotermes labralis	P1	soil	10.5736	0.0743653	172	263	149	72.54	1.34	100	2043854	0	169	169	17516	17516	12093	12093	56713	56713	43.3	1.33	88.73	11	2151	61	199	3	0	0	0
Bacteria	Firmicutes	Clostridia	Clostridiales	Defluviitaleaceae	Candidatus Arthromitus	unclassified	Bacteria;Firmicutes;Clostridia;Clostridiales;Defluviitaleaceae;Candidatus Arthromitus;unclassified;	Bacteria;Firmicutes;Clostridia;Clostridiales;Defluviitaleaceae;unclassified;unclassified;	Lab288P1_bin14	Lab288P1	SRR9983831	WRAA00000000	SAMN12581841	Labiotermes labralis	P1	soil	4.22341	0.0286074	172	263	149	83.22	1.79	100	1968420	0	266	266	8581	8581	7400	7400	38157	38157	57.7	2.32	91.2	11	1930	35	224	4	0	0	0
Bacteria	Firmicutes	Clostridia	Clostridiales	Defluviitaleaceae	Candidatus Arthromitus	unclassified	Bacteria;Firmicutes;Clostridia;Clostridiales;Defluviitaleaceae;Candidatus Arthromitus;unclassified;	Bacteria;Firmicutes;Clostridia;Clostridiales;Defluviitaleaceae;unclassified;unclassified;	Lab288P1_bin141	Lab288P1	SRR9983841	WRAC00000000	SAMN12581843	Labiotermes labralis	P1	soil	4.99737	0.043525	172	263	149	91.2	1.51	0	2531053	0	85	85	44542	44542	29777	29777	143048	143048	50.6	1.64	92.99	11	2412	16	244	3	0	0	0
Bacteria	Firmicutes	Clostridia	Clostridiales	Defluviitaleaceae	Candidatus Arthromitus	unclassified	Bacteria;Firmicutes;Clostridia;Clostridiales;Defluviitaleaceae;Candidatus Arthromitus;unclassified;	Bacteria;Firmicutes;Clostridia;Clostridiales;Defluviitaleaceae;unclassified;unclassified;	Lab288P1_bin143	Lab288P1	SRR9983985	WRAE00000000	SAMN12581845	Labiotermes labralis	P1	soil	7.72752	0.04065	172	263	149	64.15	3.75	42.86	1528705	0	211	211	8989	8989	7245	7245	46888	46888	33.2	1.67	88.37	11	1642	76	180	7	0	0	0
Bacteria	Firmicutes	Clostridia	Clostridiales	Defluviitaleaceae	Candidatus Arthromitus	unclassified	Bacteria;Firmicutes;Clostridia;Clostridiales;Defluviitaleaceae;Candidatus Arthromitus;unclassified;	Bacteria;Firmicutes;Clostridia;Clostridiales;Defluviitaleaceae;unclassified;unclassified;	Lab288P1_bin22	Lab288P1	SRR9983990	WRAH00000000	SAMN12581848	Labiotermes labralis	P1	soil	23.7829	0.237936	172	263	149	87.54	0.67	0	2907353	0	73	73	73861	73861	39826	39826	223687	223687	40.2	1.79	91.17	11	2754	23	239	1	0	0	0
Bacteria	Firmicutes	Clostridia	Clostridiales	Defluviitaleaceae	Candidatus Arthromitus	unclassified	Bacteria;Firmicutes;Clostridia;Clostridiales;Defluviitaleaceae;Candidatus Arthromitus;unclassified;	Bacteria;Firmicutes;Clostridia;Clostridiales;Defluviitaleaceae;unclassified;unclassified;	Lab288P1_bin39	Lab288P1	SRR9983649	WRAN00000000	SAMN12581854	Labiotermes labralis	P1	soil	8.3932	0.0736773	172	263	149	73.17	0.67	0	2550994	0	31	31	133639	133639	82290	82290	309222	309222	43.8	0.96	91.26	11	2184	53	209	1	0	0	0
Bacteria	Firmicutes	Clostridia	Clostridiales	Defluviitaleaceae	Candidatus Arthromitus	unclassified	Bacteria;Firmicutes;Clostridia;Clostridiales;Defluviitaleaceae;Candidatus Arthromitus;unclassified;	Bacteria;Firmicutes;Clostridia;Clostridiales;Defluviitaleaceae;unclassified;unclassified;	Lab288P1_bin51	Lab288P1	SRR9984192	WRAW00000000	SAMN12581863	Labiotermes labralis	P1	soil	5.81345	0.0553318	172	263	149	74.23	1.01	50	2765950	0	183	183	26779	26779	15114	15114	119202	119202	51.3	1.88	87.43	11	2670	54	207	2	0	0	0
Bacteria	Firmicutes	Clostridia	Clostridiales	Defluviitaleaceae	Candidatus Arthromitus	unclassified	Bacteria;Firmicutes;Clostridia;Clostridiales;Defluviitaleaceae;Candidatus Arthromitus;unclassified;	Bacteria;Firmicutes;Clostridia;Clostridiales;Defluviitaleaceae;unclassified;unclassified;	Lab288P1_bin54	Lab288P1	SRR9983813	WRAX00000000	SAMN12581864	Labiotermes labralis	P1	soil	7.22935	0.0531469	172	263	149	86.95	0.67	0	2136395	0	53	53	63899	63899	40309	40309	154822	154822	45.8	1.53	90.08	11	2146	24	238	1	0	0	0
Bacteria	Firmicutes	Clostridia	Clostridiales	Defluviitaleaceae	Candidatus Arthromitus	unclassified	Bacteria;Firmicutes;Clostridia;Clostridiales;Defluviitaleaceae;Candidatus Arthromitus;unclassified;	Bacteria;Firmicutes;Clostridia;Clostridiales;Defluviitaleaceae;unclassified;unclassified;	Lab288P1_bin59	Lab288P1	SRR9983814	WRBA00000000	SAMN12581867	Labiotermes labralis	P1	soil	20.2829	0.170668	172	263	149	95.17	0.22	0	2445260	0	63	63	98235	98235	38813	38813	163859	163859	40.4	1.46	87.89	11	2316	10	252	1	0	0	0
Bacteria	Firmicutes	Clostridia	Clostridiales	Defluviitaleaceae	Candidatus Arthromitus	unclassified	Bacteria;Firmicutes;Clostridia;Clostridiales;Defluviitaleaceae;Candidatus Arthromitus;unclassified;	Bacteria;Firmicutes;Clostridia;Clostridiales;Defluviitaleaceae;unclassified;unclassified;	Lab288P1_bin64	Lab288P1	SRR9983819	WRBD00000000	SAMN12581870	Labiotermes labralis	P1	soil	7.1634	0.0571977	172	263	149	71.21	0.22	0	2320399	0	58	58	62970	62970	40006	40006	164787	164787	43.7	0.99	91.33	11	2039	66	196	1	0	0	0
Bacteria	Firmicutes	Clostridia	Clostridiales	Defluviitaleaceae	Candidatus Arthromitus	unclassified	Bacteria;Firmicutes;Clostridia;Clostridiales;Defluviitaleaceae;Candidatus Arthromitus;unclassified;	Bacteria;Firmicutes;Clostridia;Clostridiales;Defluviitaleaceae;unclassified;unclassified;	Lab288P1_bin71	Lab288P1	SRR9984196	WRBF00000000	SAMN12581872	Labiotermes labralis	P1	soil	15.3357	0.0805087	172	263	149	70.4	0	0	1525608	0	56	56	41621	41621	27243	27243	89783	89783	38.7	0.96	89.1	11	1428	71	192	0	0	0	0
Bacteria	Firmicutes	Clostridia	Clostridiales	Defluviitaleaceae	Candidatus Arthromitus	unclassified	Bacteria;Firmicutes;Clostridia;Clostridiales;Defluviitaleaceae;Candidatus Arthromitus;unclassified;	Bacteria;Firmicutes;Clostridia;Clostridiales;Defluviitaleaceae;unclassified;unclassified;	Lab288P1_bin76	Lab288P1	SRR9983874	WRBJ00000000	SAMN12581876	Labiotermes labralis	P1	soil	11.3769	0.0617033	172	263	149	76.34	0.67	0	1576111	0	43	43	53403	53403	36653	36653	147690	147690	40.7	0.83	91.31	11	1639	48	214	1	0	0	0
Bacteria	Firmicutes	Clostridia	Clostridiales	Defluviitaleaceae	Candidatus Arthromitus	unclassified	Bacteria;Firmicutes;Clostridia;Clostridiales;Defluviitaleaceae;Candidatus Arthromitus;unclassified;	Bacteria;Firmicutes;Clostridia;Clostridiales;Defluviitaleaceae;unclassified;unclassified;	Lab288P1_bin77	Lab288P1	SRR9983875	WRBK00000000	SAMN12581877	Labiotermes labralis	P1	soil	6.68719	0.0423606	172	263	149	75.56	0.22	0	1840864	0	41	41	65566	65566	44899	44899	162831	162831	42.6	0.92	90.66	11	1924	49	213	1	0	0	0
Bacteria	Firmicutes	Clostridia	Clostridiales	Defluviitaleaceae	Candidatus Arthromitus	unclassified	Bacteria;Firmicutes;Clostridia;Clostridiales;Defluviitaleaceae;Candidatus Arthromitus;unclassified;	Bacteria;Firmicutes;Clostridia;Clostridiales;Defluviitaleaceae;unclassified;unclassified;	Lab288P1_bin87	Lab288P1	SRR9983785	WRBS00000000	SAMN12581885	Labiotermes labralis	P1	soil	4.21632	0.0327093	172	263	149	54.59	4.03	12.5	2254455	0	220	220	13855	13855	10247	10247	41472	41472	46.3	1.58	88.5	11	2036	140	115	8	0	0	0
Bacteria	Firmicutes	Clostridia	Clostridiales	Defluviitaleaceae	Candidatus Arthromitus	unclassified	Bacteria;Firmicutes;Clostridia;Clostridiales;Defluviitaleaceae;Candidatus Arthromitus;unclassified;	Bacteria;Firmicutes;Clostridia;Clostridiales;Defluviitaleaceae;unclassified;unclassified;	Lab288P1_bin92	Lab288P1	SRR9984049	WRBU00000000	SAMN12581887	Labiotermes labralis	P1	soil	21.0298	0.103579	172	263	149	65.53	2.46	33.33	1431329	0	257	257	6147	6147	5569	5569	18682	18682	41.9	2	90.72	11	1614	84	175	3	1	0	0
Bacteria	Firmicutes	Clostridia	Clostridiales	Defluviitaleaceae	Candidatus Arthromitus	unclassified	Bacteria;Firmicutes;Clostridia;Clostridiales;Defluviitaleaceae;Candidatus Arthromitus;unclassified;	Bacteria;Firmicutes;Clostridia;Clostridiales;Defluviitaleaceae;unclassified;unclassified;	Lab288P3_bin148	Lab288P3	SRR9984147	WRCS00000000	SAMN12581911	Labiotermes labralis	P3	soil	7.64209	0.0176942	172	263	149	57.63	1.85	0	1320149	0	284	284	4976	4976	4648	4648	17591	17591	52.3	1.79	91.97	11	1436	102	155	6	0	0	0
Bacteria	Firmicutes	Clostridia	Clostridiales	Defluviitaleaceae	Candidatus Arthromitus	unclassified	Bacteria;Firmicutes;Clostridia;Clostridiales;Defluviitaleaceae;Candidatus Arthromitus;unclassified;	Bacteria;Firmicutes;Clostridia;Clostridiales;Defluviitaleaceae;unclassified;unclassified;	Lab288P3_bin199	Lab288P3	SRR9983821	WRDG00000000	SAMN12581925	Labiotermes labralis	P3	soil	8.16367	0.0337899	172	263	149	70.97	2.91	0	2359967	0	345	345	8426	8426	6840	6840	32263	32263	49	3.46	92.03	11	2198	92	166	5	0	0	0
Bacteria	Firmicutes	Clostridia	Clostridiales	Defluviitaleaceae	Candidatus Arthromitus	unclassified	Bacteria;Firmicutes;Clostridia;Clostridiales;Defluviitaleaceae;Candidatus Arthromitus;unclassified;	Bacteria;Firmicutes;Clostridia;Clostridiales;Defluviitaleaceae;unclassified;unclassified;	Lab288P3_bin217	Lab288P3	SRR9983980	WRDO00000000	SAMN12581933	Labiotermes labralis	P3	soil	41.3071	0.224792	172	263	149	85.19	0.17	100	3102857	0	91	91	66716	66716	34097	34097	145591	145591	50.5	2.69	93.14	11	2834	27	235	1	0	0	0
Bacteria	Firmicutes	Clostridia	Clostridiales	Defluviitaleaceae	Candidatus Arthromitus	unclassified	Bacteria;Firmicutes;Clostridia;Clostridiales;Defluviitaleaceae;Candidatus Arthromitus;unclassified;	Bacteria;Firmicutes;Clostridia;Clostridiales;Defluviitaleaceae;unclassified;unclassified;	Lab288P3_bin219	Lab288P3	SRR9983723	WRDP00000000	SAMN12581934	Labiotermes labralis	P3	soil	18.6954	0.0934939	172	263	149	91.85	2.24	0	2851368	0	40	40	100665	100665	71284	71284	279423	279423	50	1.67	92.61	11	2671	16	240	7	0	0	0
Bacteria	Firmicutes	Clostridia	Clostridiales	Defluviitaleaceae	Candidatus Arthromitus	unclassified	Bacteria;Firmicutes;Clostridia;Clostridiales;Defluviitaleaceae;Candidatus Arthromitus;unclassified;	Bacteria;Firmicutes;Clostridia;Clostridiales;Defluviitaleaceae;unclassified;unclassified;	Lab288P3_bin230	Lab288P3	SRR9983722	WRDQ00000000	SAMN12581935	Labiotermes labralis	P3	soil	7.38875	0.0156753	172	263	149	56.05	2.14	0	1209622	0	240	240	5416	5416	5040	5040	23456	23456	48.4	1.77	88.21	11	1346	125	131	7	0	0	0
Bacteria	Firmicutes	Clostridia	Clostridiales	Defluviitaleaceae	Candidatus Arthromitus	unclassified	Bacteria;Firmicutes;Clostridia;Clostridiales;Defluviitaleaceae;Candidatus Arthromitus;unclassified;	Bacteria;Firmicutes;Clostridia;Clostridiales;Defluviitaleaceae;unclassified;unclassified;	Lab288P3_bin44	Lab288P3	SRR9984132	WREB00000000	SAMN12581946	Labiotermes labralis	P3	soil	8.26858	0.0257215	172	263	149	66.56	2.01	40	1773660	0	351	351	5341	5341	5053	5053	30013	30013	56.4	1.96	94.07	11	1831	82	176	5	0	0	0
Bacteria	Firmicutes	Clostridia	Clostridiales	Defluviitaleaceae	Candidatus Arthromitus	unclassified	Bacteria;Firmicutes;Clostridia;Clostridiales;Defluviitaleaceae;Candidatus Arthromitus;unclassified;	Bacteria;Firmicutes;Clostridia;Clostridiales;Defluviitaleaceae;unclassified;unclassified;	Lab288P4_bin80	Lab288P4	SRR9984058	WRFQ00000000	SAMN12581987	Labiotermes labralis	P4	soil	9.87495	0.0454699	172	263	149	64.01	4.42	0	2450351	0	510	510	5095	5095	4804	4804	18757	18757	57.1	2.29	87.26	11	2525	87	167	8	1	0	0
Bacteria	Firmicutes	Clostridia	Clostridiales	Defluviitaleaceae	Candidatus Arthromitus	unclassified	Bacteria;Firmicutes;Clostridia;Clostridiales;Defluviitaleaceae;Candidatus Arthromitus;unclassified;	Bacteria;Firmicutes;Clostridia;Clostridiales;Defluviitaleaceae;unclassified;unclassified;	Mp193P1_bin2	Mp193P1	SRR9984052	WRFW00000000	SAMN12581993	Microcerotermes parvus	P1	wood	34.9833	0.099035	172	263	149	75.37	1.36	33.33	1551196	0	222	222	8182	8182	6987	6987	32542	32542	33.1	2.46	88.16	11	1632	48	212	3	0	0	0
Bacteria	Firmicutes	Clostridia	Clostridiales	Defluviitaleaceae	Candidatus Arthromitus	unclassified	Bacteria;Firmicutes;Clostridia;Clostridiales;Defluviitaleaceae;Candidatus Arthromitus;unclassified;	Bacteria;Firmicutes;Clostridia;Clostridiales;Defluviitaleaceae;unclassified;unclassified;	Nc150P1_bin1	Nc150P1	SRR9983837	WRGD00000000	SAMN12582000	Nasutitermes corniger	P1	wood	9.46032	0.246707	172	263	149	86.74	0.22	0	2245358	0	152	152	21991	21991	14772	14772	83518	83518	28.6	1.87	87.67	11	2116	27	235	1	0	0	0
Bacteria	Firmicutes	Clostridia	Clostridiales	Defluviitaleaceae	Candidatus Arthromitus	unclassified	Bacteria;Firmicutes;Clostridia;Clostridiales;Defluviitaleaceae;Candidatus Arthromitus;unclassified;	Bacteria;Firmicutes;Clostridia;Clostridiales;Defluviitaleaceae;unclassified;unclassified;	Nt197P1_bin19	Nt197P1	SRR9983620	WRGX00000000	SAMN12582020	Neocapritermes taracua	P1	humus	129.635	0.522617	172	263	149	85.73	1.79	25	2210566	0	219	219	13949	13949	10093	10093	59021	59021	50.7	1.75	89.09	11	2044	29	230	4	0	0	0
Bacteria	Firmicutes	Clostridia	Clostridiales	Defluviitaleaceae	Candidatus Arthromitus	unclassified	Bacteria;Firmicutes;Clostridia;Clostridiales;Defluviitaleaceae;Candidatus Arthromitus;unclassified;	Bacteria;Firmicutes;Clostridia;Clostridiales;Defluviitaleaceae;unclassified;unclassified;	Nt197P1_bin3	Nt197P1	SRR9983621	WRGY00000000	SAMN12582021	Neocapritermes taracua	P1	humus	52.814	0.219794	172	263	149	87.6	1.68	50	2281959	0	127	127	24673	24673	17968	17968	177009	177009	44.8	1.56	93.86	11	2284	28	231	4	0	0	0
Bacteria	Firmicutes	Clostridia	Clostridiales	Defluviitaleaceae	Candidatus Arthromitus	unclassified	Bacteria;Firmicutes;Clostridia;Clostridiales;Defluviitaleaceae;Candidatus Arthromitus;unclassified;	Bacteria;Firmicutes;Clostridia;Clostridiales;Defluviitaleaceae;unclassified;unclassified;	Nt197P1_bin4	Nt197P1	SRR9983611	WRGZ00000000	SAMN12582022	Neocapritermes taracua	P1	humus	75.8854	0.325154	172	263	149	86.2	7.72	8.33	2349484	0	237	237	13783	13783	9913	9913	48296	48296	46.1	1.62	90.72	11	2178	23	228	12	0	0	0
Bacteria	Firmicutes	Clostridia	Clostridiales	Defluviitaleaceae	Candidatus Arthromitus	unclassified	Bacteria;Firmicutes;Clostridia;Clostridiales;Defluviitaleaceae;Candidatus Arthromitus;unclassified;	Bacteria;Firmicutes;Clostridia;Clostridiales;Defluviitaleaceae;unclassified;unclassified;	Nt197P1_bin7	Nt197P1	SRR9983612	WRHA00000000	SAMN12582023	Neocapritermes taracua	P1	humus	39.572	0.124326	172	263	149	59.08	0.67	100	1722721	0	360	360	5068	5068	4785	4785	19729	19729	47.9	2.45	92.17	11	1864	98	164	1	0	0	0
Bacteria	Firmicutes	Clostridia	Clostridiales	Defluviitaleaceae	Candidatus Arthromitus	unclassified	Bacteria;Firmicutes;Clostridia;Clostridiales;Defluviitaleaceae;Candidatus Arthromitus;unclassified;	Bacteria;Firmicutes;Clostridia;Clostridiales;Defluviitaleaceae;unclassified;unclassified;	Nt197P1_bin8	Nt197P1	SRR9983794	WRHB00000000	SAMN12582024	Neocapritermes taracua	P1	humus	62.89	0.350654	172	263	149	79.15	7.83	21.05	3057308	0	350	350	11952	11952	8735	8735	41833	41833	43.1	2.36	90.74	11	3139	37	209	16	1	0	0
Bacteria	Firmicutes	Clostridia	Clostridiales	Defluviitaleaceae	Candidatus Arthromitus	unclassified	Bacteria;Firmicutes;Clostridia;Clostridiales;Defluviitaleaceae;Candidatus Arthromitus;unclassified;	Bacteria;Firmicutes;Clostridia;Clostridiales;Defluviitaleaceae;unclassified;unclassified;	Nt197P3_bin77	Nt197P3	SRR9983930	WRJG00000000	SAMN12582081	Neocapritermes taracua	P3	humus	11.4145	0.0624801	172	263	149	61.97	9.94	42.42	2326367	200	503	505	4744	4728	4624	4606	21192	21192	52	2.57	89.14	11	2491	91	145	24	3	0	0
Bacteria	Firmicutes	Clostridia	Clostridiales	Defluviitaleaceae	Candidatus Arthromitus	unclassified	Bacteria;Firmicutes;Clostridia;Clostridiales;Defluviitaleaceae;Candidatus Arthromitus;unclassified;	Bacteria;Firmicutes;Clostridia;Clostridiales;Defluviitaleaceae;unclassified;unclassified;	Th196P1_bin10	Th196P1	SRR9984194	WRKF00000000	SAMN12582106	Termes hospes	P1	humus	56.7791	0.281795	172	263	149	78.41	0.83	66.67	2674700	0	189	189	22067	22067	14151	14151	84682	84682	40	2.47	87.39	11	2626	45	215	3	0	0	0
Bacteria	Firmicutes	Clostridia	Clostridiales	Defluviitaleaceae	Candidatus Arthromitus	unclassified	Bacteria;Firmicutes;Clostridia;Clostridiales;Defluviitaleaceae;Candidatus Arthromitus;unclassified;	Bacteria;Firmicutes;unclassified;unclassified;unclassified;unclassified;unclassified;	Th196P1_bin11	Th196P1	SRR9984193	WRKG00000000	SAMN12582107	Termes hospes	P1	humus	54.3583	0.305844	172	263	149	83.42	0.89	50	3032252	0	296	296	14399	14399	10244	10244	47341	47341	40.3	2.31	88.18	11	2991	46	215	2	0	0	0
Bacteria	Firmicutes	Clostridia	Clostridiales	Defluviitaleaceae	Candidatus Arthromitus	unclassified	Bacteria;Firmicutes;Clostridia;Clostridiales;Defluviitaleaceae;Candidatus Arthromitus;unclassified;	Bacteria;Firmicutes;Erysipelotrichia;Erysipelotrichales ;Turicibacteraceae;unclassified;unclassified;	Th196P1_bin2	Th196P1	SRR9984128	WRKH00000000	SAMN12582108	Termes hospes	P1	humus	99.7427	0.499054	5449	103	57	94.74	6.38	25	2696479	0	320	320	10614	10614	8426	8426	48718	48718	44.8	2.38	87.91	11	2721	3	76	24	0	0	0
Bacteria	Firmicutes	Clostridia	Clostridiales	Defluviitaleaceae	Candidatus Arthromitus	unclassified	Bacteria;Firmicutes;Clostridia;Clostridiales;Defluviitaleaceae;Candidatus Arthromitus;unclassified;	Bacteria;Firmicutes;Clostridia;Clostridiales;Defluviitaleaceae;unclassified;unclassified;	Th196P1_bin9	Th196P1	SRR9984102	WRKK00000000	SAMN12582111	Termes hospes	P1	humus	122.05	0.589705	172	263	149	64.99	1.34	50	2603929	0	360	360	8743	8743	7233	7233	36282	36282	43.9	2.5	87.41	11	2553	112	149	2	0	0	0
Bacteria	Firmicutes	Clostridia	Clostridiales	Defluviitaleaceae	Candidatus Arthromitus	unclassified	Bacteria;Firmicutes;Clostridia;Clostridiales;Defluviitaleaceae;Candidatus Arthromitus;unclassified;	Bacteria;Firmicutes;Clostridia;Clostridiales;Defluviitaleaceae;unclassified;unclassified;	Th196P3_bin142	Th196P3	SRR9983718	WRLD00000000	SAMN12582130	Termes hospes	P3	humus	37.863	0.234835	172	263	149	91.57	0.67	100	2984948	200	67	69	66879	64718	44551	43257	201065	201065	47.5	1.31	86.22	11	2675	16	246	1	0	0	0
					Candidatus Arthromitus
				Defluviitaleaceae
Bacteria	Firmicutes	Clostridia	Clostridiales	Eubacteriaceae	Anaerofustis	unclassified	Bacteria;Firmicutes;Clostridia;Clostridiales;Eubacteriaceae;Anaerofustis;unclassified;	Bacteria;Firmicutes;Clostridia;Clostridiales;Eubacteriaceae;unclassified;unclassified;	Nt197P3_bin28	Nt197P3	SRR9984118	WRIE00000000	SAMN12582053	Neocapritermes taracua	P3	humus	18.3913	0.13802	304	249	142	91.55	1.76	0	3189490	0	109	109	41918	41918	29261	29261	204305	204305	46.1	2.15	77.41	11	3153	14	232	3	0	0	0
Bacteria	Firmicutes	Clostridia	Clostridiales	Eubacteriaceae	Anaerofustis	unclassified	Bacteria;Firmicutes;Clostridia;Clostridiales;Eubacteriaceae;Anaerofustis;unclassified;	Bacteria;Firmicutes;Clostridia;Clostridiales;Eubacteriaceae;unclassified;unclassified;	Nt197P3_bin63	Nt197P3	SRR9983732	WRIY00000000	SAMN12582073	Neocapritermes taracua	P3	humus	13.9445	0.0875932	304	249	142	91.2	1.06	0	2669682	0	74	74	51600	51600	36076	36076	150708	150708	46.3	1.55	83.62	11	2499	14	233	2	0	0	0
					Anaerofustis
				Eubacteriaceae
Bacteria	Firmicutes	Clostridia	Clostridiales	Family XIII	Anaerovorax group	unclassified	Bacteria;Firmicutes;Clostridia;Clostridiales;Family XIII;Anaerovorax group;unclassified;	Bacteria;Firmicutes;Clostridia;Clostridiales;Clostridiales_incertae_sedis;unclassified;unclassified;	Emb289P1_bin7	Emb289P1	SRR9983854	WQWG00000000	SAMN12581743	Embiratermes neotenicus	P1	humus	24.7446	0.0446834	304	247	141	53.86	0.71	0	999146	0	194	194	5401	5401	5150	5150	27014	27014	45.3	1.94	92.55	11	1123	86	160	1	0	0	0
Bacteria	Firmicutes	Clostridia	Clostridiales	Family XIII	Anaerovorax group	unclassified	Bacteria;Firmicutes;Clostridia;Clostridiales;Family XIII;Anaerovorax group;unclassified;	Bacteria;Firmicutes;Clostridia;Clostridiales;Clostridiales_incertae_sedis;unclassified;unclassified;	Nt197P3_bin80	Nt197P3	SRR9984026	WRJK00000000	SAMN12582085	Neocapritermes taracua	P3	humus	12.8964	0.0942192	304	247	141	85.22	1.3	33.33	3105003	0	210	210	22878	22878	14785	14785	71397	71397	51.4	1.63	92.39	11	2518	31	213	3	0	0	0
Bacteria	Firmicutes	Clostridia	Clostridiales	Family XIII	Anaerovorax group	unclassified	Bacteria;Firmicutes;Clostridia;Clostridiales;Family XIII;Anaerovorax group;unclassified;	Bacteria;Firmicutes;Clostridia;Clostridiales;unclassified;unclassified;unclassified;	Nt197P4_bin16	Nt197P4	SRR9983805	WRJV00000000	SAMN12582096	Neocapritermes taracua	P4	humus	49.824	0.238961	304	247	141	81.07	2.01	75	2522419	0	342	342	9283	9283	7375	7375	29895	29895	51.8	3.13	91.86	11	2393	33	210	4	0	0	0
					Anaerovorax group
				Family XIII
Bacteria	Firmicutes	Clostridia	Clostridiales	Family_XIII	Rs-M13 group	unclassified	Bacteria;Firmicutes;Clostridia;Clostridiales;Family_XIII;Rs-M13 group;unclassified;	Bacteria;Firmicutes;Clostridia;Clostridiales;Family_XIII_Incertae_Sedis;unclassified;unclassified;	Lab288P4_bin39	Lab288P4	SRR9983662	WRFF00000000	SAMN12581976	Labiotermes labralis	P4	soil	26.647	0.0856153	304	247	141	82.24	1.95	100	1709787	0	216	216	9666	9666	7915	7915	41600	41600	56	2.48	91.1	11	1659	37	205	5	0	0	0
Bacteria	Firmicutes	Clostridia	Clostridiales	Family_XIII	Rs-M13 group	unclassified	Bacteria;Firmicutes;Clostridia;Clostridiales;Family_XIII;Rs-M13 group;unclassified;	Bacteria;Firmicutes;Clostridia;Clostridiales;Family_XIII_Incertae_Sedis;unclassified;unclassified;	Th196P3_bin99	Th196P3	SRR9984042	WRMW00000000	SAMN12582175	Termes hospes	P3	humus	30.6398	0.129523	304	247	141	85.11	0.71	0	2034464	0	22	22	192919	192919	92475	92475	410234	410234	55.4	1.26	93.66	11	1704	23	223	1	0	0	0
					Rs-M13 group
Bacteria	Firmicutes	Clostridia	Clostridiales	Family_XIII	unclassified	unclassified	Bacteria;Firmicutes;Clostridia;Clostridiales;Family_XIII;unclassified;unclassified;	Bacteria;Firmicutes;Clostridia;Clostridiales;unclassified;unclassified;unclassified;	Nt197P3_bin136	Nt197P3	SRR9984113	WRHX00000000	SAMN12582046	Neocapritermes taracua	P3	humus	13.7926	0.0871372	172	263	149	57.05	6.04	46.15	2685025	0	283	283	15148	15148	9487	9487	73539	73539	56.3	1.3	89.02	11	2356	133	117	13	0	0	0
					unclassified
				Family_XIII
Bacteria	Firmicutes	Clostridia	Clostridiales	Lachnospiraceae	NK4A136 group	unclassified	Bacteria;Firmicutes;Clostridia;Clostridiales;Lachnospiraceae;NK4A136 group;unclassified;	Bacteria;Firmicutes;Clostridia;Clostridiales;Lachnospiraceae ;unclassified;unclassified;	Co191P3_bin20	Co191P3	SRR9984013	WQST00000000	SAMN12581652	Cornitermes sp.	P3	litter	25.6261	0.113704	90	354	174	81.18	2.24	66.67	2527422	84	310	310	10034	10034	8152	8152	38104	38103	40.9	2.09	90.59	11	2500	70	275	9	0	0	0
Bacteria	Firmicutes	Clostridia	Clostridiales	Lachnospiraceae	NK4A136 group	unclassified	Bacteria;Firmicutes;Clostridia;Clostridiales;Lachnospiraceae;NK4A136 group;unclassified;	Bacteria;Firmicutes;Clostridia;Clostridiales;Lachnospiraceae ;unclassified;unclassified;	Lab288P1_bin41	Lab288P1	SRR9983648	WRAQ00000000	SAMN12581857	Labiotermes labralis	P1	soil	5.29829	0.0561928	90	354	174	91.28	2.87	0	3082106	0	72	72	60718	60718	42807	42807	248120	248120	40.4	1.72	90.67	11	2613	21	327	6	0	0	0
Bacteria	Firmicutes	Clostridia	Clostridiales	Lachnospiraceae	NK4A136 group	unclassified	Bacteria;Firmicutes;Clostridia;Clostridiales;Lachnospiraceae;NK4A136 group;unclassified;	Bacteria;Firmicutes;Clostridia;Clostridiales;Lachnospiraceae ;unclassified;unclassified;	Lab288P1_bin6	Lab288P1	SRR9983817	WRBB00000000	SAMN12581868	Labiotermes labralis	P1	soil	15.3477	0.133616	33	333	171	86.41	0.58	0	2529991	0	47	47	79558	79558	53829	53829	285987	285987	40.2	1.48	92.76	11	2255	32	300	1	0	0	0
Bacteria	Firmicutes	Clostridia	Clostridiales	Lachnospiraceae	NK4A136 group	unclassified	Bacteria;Firmicutes;Clostridia;Clostridiales;Lachnospiraceae;NK4A136 group;unclassified;	Bacteria;Firmicutes;Clostridia;Clostridiales;Lachnospiraceae ;unclassified;unclassified;	Th196P3_bin150	Th196P3	SRR9983711	WRLH00000000	SAMN12582134	Termes hospes	P3	humus	16.9268	0.109258	90	354	174	90.36	2.61	0	3106482	0	64	64	71746	71746	48538	48538	182801	182801	42.9	1.85	90.58	11	2777	25	323	6	0	0	0
					NK4A136 group
				Lachnospiraceae
Bacteria	Firmicutes	Clostridia	Clostridiales	Peptococcaceae	ST10 group	unclassified	Bacteria;Firmicutes;Clostridia;Clostridiales;Peptococcaceae;ST10 group;unclassified;	Bacteria;Firmicutes;Clostridia;Clostridiales;Peptococcaceae;unclassified;unclassified;	Nt197P3_bin107	Nt197P3	SRR9983787	WRHI00000000	SAMN12582031	Neocapritermes taracua	P3	humus	65.9289	0.467852	35	420	196	94.09	1.85	11.11	3015948	200	151	153	27273	27273	19973	19710	77965	77965	50.5	1.86	87.05	11	2697	23	388	9	0	0	0
Bacteria	Firmicutes	Clostridia	Clostridiales	Peptococcaceae	ST10 group	unclassified	Bacteria;Firmicutes;Clostridia;Clostridiales;Peptococcaceae;ST10 group;unclassified;	Bacteria;Firmicutes;Clostridia;Clostridiales;Peptococcaceae;unclassified;unclassified;	Nt197P3_bin37	Nt197P3	SRR9983633	WRII00000000	SAMN12582057	Neocapritermes taracua	P3	humus	16.6276	0.116898	35	420	196	94.94	1.21	0	2987914	0	119	119	38594	38594	25108	25108	176955	176955	48.2	1.91	87.7	11	2888	15	401	4	0	0	0
Bacteria	Firmicutes	Clostridia	Clostridiales	Peptococcaceae	ST10 group	unclassified	Bacteria;Firmicutes;Clostridia;Clostridiales;Peptococcaceae;ST10 group;unclassified;	Bacteria;Firmicutes;Clostridia;Clostridiales;Peptococcaceae;unclassified;unclassified;	Nt197P3_bin79	Nt197P3	SRR9983928	WRJI00000000	SAMN12582083	Neocapritermes taracua	P3	humus	14.436	0.0962599	35	420	196	92.19	0.82	0	2833927	0	142	142	28358	28358	19957	19957	96515	96515	49.2	2.04	88.85	11	2624	34	382	3	1	0	0
					ST10 group
Bacteria	Firmicutes	Clostridia	Clostridiales	Peptococcaceae	unclassified	unclassified	Bacteria;Firmicutes;Clostridia;Clostridiales;Peptococcaceae;unclassified;unclassified;	Bacteria;Firmicutes;unclassified;unclassified;unclassified;unclassified;unclassified;	Cu122P5_bin5	Cu122P5	SRR9983690	WQUS00000000	SAMN12581703	Cubitermes ugandensis	P5	soil	11.8809	0.0666389	100	294	157	84.42	2.22	62.5	2555837	0	425	425	7089	7089	6013	6013	28743	28743	50.9	3.65	87.75	11	2714	34	252	8	0	0	0
Bacteria	Firmicutes	Clostridia	Clostridiales	Peptococcaceae	unclassified	unclassified	Bacteria;Firmicutes;Clostridia;Clostridiales;Peptococcaceae;unclassified;unclassified;	Bacteria;Firmicutes;Clostridia;Clostridiales;Peptococcaceae;unclassified;unclassified;	Emb289P3_bin133	Emb289P3	SRR9984083	WQXB00000000	SAMN12581764	Embiratermes neotenicus	P3	humus	9.00261	0.0192688	100	295	158	54.83	1.58	33.33	1119409	0	230	230	4949	4949	4866	4866	18741	18741	45.8	1.81	85.85	11	1105	112	180	3	0	0	0
					unclassified
Bacteria	Firmicutes	Clostridia	Clostridiales	Peptococcaceae	Uncultured 2	unclassified	Bacteria;Firmicutes;Clostridia;Clostridiales;Peptococcaceae;Uncultured 2;unclassified;	Bacteria;Firmicutes;Clostridia;Clostridiales;unclassified;unclassified;unclassified;	Emb289P3_bin51	Emb289P3	SRR9983893	WQXT00000000	SAMN12581782	Embiratermes neotenicus	P3	humus	8.40593	0.0215185	35	420	196	61.73	3.19	10	1338841	0	257	257	5628	5628	5209	5209	19438	19438	54.9	2.27	80.41	11	1410	158	252	10	0	0	0
Bacteria	Firmicutes	Clostridia	Clostridiales	Peptococcaceae	Uncultured 2	unclassified	Bacteria;Firmicutes;Clostridia;Clostridiales;Peptococcaceae;Uncultured 2;unclassified;	Bacteria;Firmicutes;Clostridia;Clostridiales;unclassified;unclassified;unclassified;	Lab288P3_bin203	Lab288P3	SRR9983824	WRDJ00000000	SAMN12581928	Labiotermes labralis	P3	soil	6.84454	0.013702	35	420	196	59.57	1.85	6.25	1141414	0	245	245	5183	5183	4658	4658	12864	12864	55.7	2.19	87.58	11	1315	171	233	16	0	0	0
Bacteria	Firmicutes	Clostridia	Clostridiales	Peptococcaceae	Uncultured 2	unclassified	Bacteria;Firmicutes;Clostridia;Clostridiales;Peptococcaceae;Uncultured 2;unclassified;	Bacteria;Firmicutes;Clostridia;Clostridiales;unclassified;unclassified;unclassified;	Lab288P3_bin45	Lab288P3	SRR9984133	WREC00000000	SAMN12581947	Labiotermes labralis	P3	soil	11.0324	0.0229368	35	420	196	56.01	1.37	33.33	1185407	0	259	259	4655	4655	4576	4576	16537	16537	50.8	2.64	90.85	11	1263	195	219	6	0	0	0
Bacteria	Firmicutes	Clostridia	Clostridiales	Peptococcaceae	Uncultured 2	unclassified	Bacteria;Firmicutes;Clostridia;Clostridiales;Peptococcaceae;Uncultured 2;unclassified;	Bacteria;Firmicutes;Clostridia;Clostridiales;unclassified;unclassified;unclassified;	Nt197P3_bin103	Nt197P3	SRR9983790	WRHF00000000	SAMN12582028	Neocapritermes taracua	P3	humus	12.1705	0.0806484	35	420	196	64.25	2.54	23.08	2816309	0	240	240	16001	16001	11734	11734	49213	49213	46.6	2.03	86.75	11	2197	118	291	10	1	0	0
Bacteria	Firmicutes	Clostridia	Clostridiales	Peptococcaceae	Uncultured 2	unclassified	Bacteria;Firmicutes;Clostridia;Clostridiales;Peptococcaceae;Uncultured 2;unclassified;	Bacteria;Firmicutes;Clostridia;Clostridiales;unclassified;unclassified;unclassified;	Nt197P3_bin19	Nt197P3	SRR9984114	WRIA00000000	SAMN12582049	Neocapritermes taracua	P3	humus	8.85617	0.0193164	5449	104	58	57.76	0.86	0	926981	0	193	193	5250	5250	4803	4803	17511	17511	52.2	2.51	89.96	11	968	66	37	1	0	0	0
Bacteria	Firmicutes	Clostridia	Clostridiales	Peptococcaceae	Uncultured 2	unclassified	Bacteria;Firmicutes;Clostridia;Clostridiales;Peptococcaceae;Uncultured 2;unclassified;	Bacteria;Firmicutes;Clostridia;Clostridiales;unclassified;unclassified;unclassified;	Nt197P3_bin84	Nt197P3	SRR9984029	WRJL00000000	SAMN12582086	Neocapritermes taracua	P3	humus	9.97191	0.0341596	35	420	196	53.6	3.95	0	1455880	0	219	219	7994	7994	6647	6647	28587	28587	46.1	1.48	91.17	11	1373	195	213	11	1	0	0
Bacteria	Firmicutes	Clostridia	Clostridiales	Peptococcaceae	Uncultured 2	unclassified	Bacteria;Firmicutes;Clostridia;Clostridiales;Peptococcaceae;Uncultured 2;unclassified;	Bacteria;Firmicutes;unclassified;unclassified;unclassified;unclassified;unclassified;	Nt197P4_bin8	Nt197P4	SRR9984197	WRKD00000000	SAMN12582104	Neocapritermes taracua	P4	humus	36.1762	0.151068	35	420	196	70.77	1.74	50	2196245	0	230	230	12702	12702	9548	9548	37297	37297	42.9	2.16	90.03	11	2024	107	307	6	0	0	0
					Uncultured 2
Bacteria	Firmicutes	Clostridia	Clostridiales	Peptococcaceae	Uncultured 5	unclassified	Bacteria;Firmicutes;Clostridia;Clostridiales;Peptococcaceae;Uncultured 5;unclassified;	Bacteria;Firmicutes;Clostridia;Clostridiales;unclassified;unclassified;unclassified;	Nt197P3_bin100	Nt197P3	SRR9983792	WRHD00000000	SAMN12582026	Neocapritermes taracua	P3	humus	9.79601	0.0433649	35	420	196	64.58	6.85	14.71	1881398	0	253	253	9009	9009	7436	7436	30839	30839	55.1	1.71	91.46	11	1818	139	253	25	3	0	0
Bacteria	Firmicutes	Clostridia	Clostridiales	Peptococcaceae	Uncultured 5	unclassified	Bacteria;Firmicutes;Clostridia;Clostridiales;Peptococcaceae;Uncultured 5;unclassified;	Bacteria;Firmicutes;Clostridia;Clostridiales;unclassified;unclassified;unclassified;	Nt197P3_bin58	Nt197P3	SRR9984015	WRIW00000000	SAMN12582071	Neocapritermes taracua	P3	humus	18.3463	0.0854356	35	420	196	66.33	1.43	22.22	1979164	100	73	74	51735	48650	27111	26744	123772	123772	57.9	1.41	91.58	11	1714	112	301	6	1	0	0
Bacteria	Firmicutes	Clostridia	Clostridiales	Peptococcaceae	Uncultured 5	unclassified	Bacteria;Firmicutes;Clostridia;Clostridiales;Peptococcaceae;Uncultured 5;unclassified;	Bacteria;Firmicutes;Clostridia;Clostridiales;unclassified;unclassified;unclassified;	Th196P3_bin90	Th196P3	SRR9983796	WRMS00000000	SAMN12582171	Termes hospes	P3	humus	13.7842	0.0604853	35	420	196	69.62	2.54	0	2111827	0	170	170	17662	17662	12422	12422	38269	38269	52.7	1.86	90.51	11	1878	105	308	6	1	0	0
Bacteria	Firmicutes	Clostridia	Clostridiales	Peptococcaceae	Uncultured 5	unclassified	Bacteria;Firmicutes;Clostridia;Clostridiales;Peptococcaceae;Uncultured 5;unclassified;	Bacteria;Firmicutes;Clostridia;Clostridiales;unclassified;unclassified;unclassified;	Th196P4_bin44	Th196P4	SRR9984038	WRNN00000000	SAMN12582192	Termes hospes	P4	humus	54.0098	0.20872	35	420	196	63.64	2.65	60	1986666	2648	375	375	5739	5736	5297	5290	20609	20591	53.3	2.32	90.74	11	1988	125	282	12	1	0	0
					Uncultured 5
				Peptococcaceae
Bacteria	Firmicutes	Clostridia	Clostridiales	Ruminococcaceae	[Eubacterium] coprostanoligenes group	unclassified	Bacteria;Firmicutes;Clostridia;Clostridiales;Ruminococcaceae;[Eubacterium] coprostanoligenes group;unclassified;	Bacteria;Firmicutes;Clostridia;Clostridiales;Ruminococcaceae;unclassified;unclassified;	Co191P1_bin34	Co191P1	SRR9983806	WQRM00000000	SAMN12581619	Cornitermes sp.	P1	litter	28.5163	0.0826847	172	263	149	70.94	1.57	66.67	1586422	43	227	227	8754	8754	6988	6988	35375	35373	57.4	2.06	89.07	11	1712	83	177	3	0	0	0
Bacteria	Firmicutes	Clostridia	Clostridiales	Ruminococcaceae	[Eubacterium] coprostanoligenes group	unclassified	Bacteria;Firmicutes;Clostridia;Clostridiales;Ruminococcaceae;[Eubacterium] coprostanoligenes group;unclassified;	Bacteria;Firmicutes;unclassified;unclassified;unclassified;unclassified;unclassified;	Co191P4_bin15	Co191P4	SRR9983848	WQTL00000000	SAMN12581670	Cornitermes sp.	P4	litter	78.1689	0.402281	172	263	149	83.17	0.8	60	2969546	0	516	516	6462	6462	5754	5754	27638	27638	60.7	3.68	90.03	11	3204	48	210	5	0	0	0
Bacteria	Firmicutes	Clostridia	Clostridiales	Ruminococcaceae	[Eubacterium] coprostanoligenes group	unclassified	Bacteria;Firmicutes;Clostridia;Clostridiales;Ruminococcaceae;[Eubacterium] coprostanoligenes group;unclassified;	Bacteria;Firmicutes;Clostridia;Clostridiales;Ruminococcaceae;unclassified;unclassified;	Emb289P1_bin98	Emb289P1	SRR9983697	WQWM00000000	SAMN12581749	Embiratermes neotenicus	P1	humus	18.4982	0.075068	172	263	149	91.33	2.01	33.33	2245365	0	58	58	69710	69710	38713	38713	221201	221201	52.7	1.07	87.32	11	2248	23	237	3	0	0	0
Bacteria	Firmicutes	Clostridia	Clostridiales	Ruminococcaceae	[Eubacterium] coprostanoligenes group	unclassified	Bacteria;Firmicutes;Clostridia;Clostridiales;Ruminococcaceae;[Eubacterium] coprostanoligenes group;unclassified;	Bacteria;Firmicutes;Clostridia;Clostridiales;Ruminococcaceae;unclassified;unclassified;	Lab288P1_bin84	Lab288P1	SRR9983871	WRBQ00000000	SAMN12581883	Labiotermes labralis	P1	soil	8.50912	0.058388	172	263	149	87.75	0.67	0	1994077	0	61	61	41631	41631	32689	32689	133675	133675	54.1	1.67	91.27	11	2064	65	197	1	0	0	0
Bacteria	Firmicutes	Clostridia	Clostridiales	Ruminococcaceae	[Eubacterium] coprostanoligenes group	unclassified	Bacteria;Firmicutes;Clostridia;Clostridiales;Ruminococcaceae;[Eubacterium] coprostanoligenes group;unclassified;	Bacteria;Firmicutes;Clostridia;Clostridiales;Ruminococcaceae;unclassified;unclassified;	Lab288P3_bin192	Lab288P3	SRR9983970	WRDE00000000	SAMN12581923	Labiotermes labralis	P3	soil	8.69746	0.0353173	172	263	149	76.29	1.73	20	2315263	0	372	372	6908	6908	6223	6223	27803	27803	55.5	2.89	89.83	11	2107	51	207	5	0	0	0
Bacteria	Firmicutes	Clostridia	Clostridiales	Ruminococcaceae	[Eubacterium] coprostanoligenes group	unclassified	Bacteria;Firmicutes;Clostridia;Clostridiales;Ruminococcaceae;[Eubacterium] coprostanoligenes group;unclassified;	Bacteria;Firmicutes;Clostridia;Clostridiales;Ruminococcaceae;unclassified;unclassified;	Lab288P3_bin208	Lab288P3	SRR9983825	WRDK00000000	SAMN12581929	Labiotermes labralis	P3	soil	10.668	0.01857	172	263	149	55.43	1.48	100	992508	0	235	235	4335	4335	4223	4223	11119	11119	56.1	2.44	91.28	11	1145	101	159	3	0	0	0
Bacteria	Firmicutes	Clostridia	Clostridiales	Ruminococcaceae	[Eubacterium] coprostanoligenes group	unclassified	Bacteria;Firmicutes;Clostridia;Clostridiales;Ruminococcaceae;[Eubacterium] coprostanoligenes group;unclassified;	Bacteria;Firmicutes;Clostridia;Clostridiales;Ruminococcaceae;unclassified;unclassified;	Lab288P3_bin30	Lab288P3	SRR9983728	WRDW00000000	SAMN12581941	Labiotermes labralis	P3	soil	22.9112	0.0719872	172	263	149	72.22	0.89	0	1791480	0	64	64	39925	39925	27991	27991	81298	81298	60.5	1.09	88.66	11	1794	90	171	2	0	0	0
Bacteria	Firmicutes	Clostridia	Clostridiales	Ruminococcaceae	[Eubacterium] coprostanoligenes group	unclassified	Bacteria;Firmicutes;Clostridia;Clostridiales;Ruminococcaceae;[Eubacterium] coprostanoligenes group;unclassified;	Bacteria;Firmicutes;Clostridia;Clostridiales;Ruminococcaceae;unclassified;unclassified;	Lab288P3_bin47	Lab288P3	SRR9984138	WRED00000000	SAMN12581948	Labiotermes labralis	P3	soil	15.4137	0.0577909	172	263	149	87.88	0	0	2137751	0	80	80	38755	38755	26721	26721	150421	150421	54.4	1.25	89.37	11	1931	29	234	0	0	0	0
Bacteria	Firmicutes	Clostridia	Clostridiales	Ruminococcaceae	[Eubacterium] coprostanoligenes group	unclassified	Bacteria;Firmicutes;Clostridia;Clostridiales;Ruminococcaceae;[Eubacterium] coprostanoligenes group;unclassified;	Bacteria;Firmicutes;Clostridia;Clostridiales;Ruminococcaceae;unclassified;unclassified;	Lab288P3_bin68	Lab288P3	SRR9984137	WREG00000000	SAMN12581951	Labiotermes labralis	P3	soil	8.13388	0.0288874	172	263	149	78.53	1.07	0	2024956	0	282	282	8653	8653	7180	7180	30831	30831	48.3	2.24	89.85	11	2126	49	210	4	0	0	0
Bacteria	Firmicutes	Clostridia	Clostridiales	Ruminococcaceae	[Eubacterium] coprostanoligenes group	unclassified	Bacteria;Firmicutes;Clostridia;Clostridiales;Ruminococcaceae;[Eubacterium] coprostanoligenes group;unclassified;	Bacteria;Firmicutes;Clostridia;Clostridiales;Ruminococcaceae;unclassified;unclassified;	Lab288P4_bin93	Lab288P4	SRR9984051	WRFV00000000	SAMN12581992	Labiotermes labralis	P4	soil	9.08886	0.0214843	5449	104	58	55.25	0	0	1257913	0	284	284	4567	4567	4429	4429	14969	14969	57.6	2.71	83.11	11	1376	60	44	0	0	0	0
Bacteria	Firmicutes	Clostridia	Clostridiales	Ruminococcaceae	[Eubacterium] coprostanoligenes group	unclassified	Bacteria;Firmicutes;Clostridia;Clostridiales;Ruminococcaceae;[Eubacterium] coprostanoligenes group;unclassified;	Bacteria;Firmicutes;Clostridia;Clostridiales;Ruminococcaceae;unclassified;unclassified;	Nc150P3_bin1	Nc150P3	SRR9984129	WRGG00000000	SAMN12582003	Nasutitermes corniger	P3	wood	7.13923	0.118114	172	263	149	65.47	3.91	87.5	1785276	740	377	377	5019	5018	4735	4733	11733	11731	63.4	2.32	92.23	11	2049	109	146	8	0	0	0
Bacteria	Firmicutes	Clostridia	Clostridiales	Ruminococcaceae	[Eubacterium] coprostanoligenes group	unclassified	Bacteria;Firmicutes;Clostridia;Clostridiales;Ruminococcaceae;[Eubacterium] coprostanoligenes group;unclassified;	Bacteria;Firmicutes;Clostridia;Clostridiales;Ruminococcaceae;unclassified;unclassified;	Th196P3_bin135	Th196P3	SRR9983717	WRKY00000000	SAMN12582125	Termes hospes	P3	humus	12.2011	0.0396208	172	263	149	82.73	0.69	0	1562837	0	144	144	13528	13528	10853	10853	50219	50219	50	1.59	86.52	11	1458	38	223	2	0	0	0
Bacteria	Firmicutes	Clostridia	Clostridiales	Ruminococcaceae	[Eubacterium] coprostanoligenes group	unclassified	Bacteria;Firmicutes;Clostridia;Clostridiales;Ruminococcaceae;[Eubacterium] coprostanoligenes group;unclassified;	Bacteria;Firmicutes;Clostridia;Clostridiales;Ruminococcaceae;unclassified;unclassified;	Th196P3_bin85	Th196P3	SRR9983798	WRMQ00000000	SAMN12582169	Termes hospes	P3	humus	14.2541	0.0748255	172	263	149	92.58	1.34	50	2526384	100	151	152	24904	24904	16731	16620	84275	84275	58.7	2.19	89.39	11	2305	14	247	2	0	0	0
					[Eubacterium] coprostanoligenes group
Bacteria	Firmicutes	Clostridia	Clostridiales	Ruminococcaceae	Flavonifractor group	unclassified	Bacteria;Firmicutes;Clostridia;Clostridiales;Ruminococcaceae;Flavonifractor group;unclassified;	Bacteria;Firmicutes;Clostridia;Clostridiales;Ruminococcaceae;unclassified;unclassified;	Lab288P1_bin24	Lab288P1	SRR9983989	WRAI00000000	SAMN12581849	Labiotermes labralis	P1	soil	6.46155	0.0465379	172	263	149	94.41	0.67	0	2093019	0	49	49	59409	59409	42714	42714	150362	150362	48.9	1.43	90.07	11	2025	11	251	1	0	0	0
Bacteria	Firmicutes	Clostridia	Clostridiales	Ruminococcaceae	Flavonifractor group	unclassified	Bacteria;Firmicutes;Clostridia;Clostridiales;Ruminococcaceae;Flavonifractor group;unclassified;	Bacteria;Firmicutes;Clostridia;Clostridiales;Ruminococcaceae;unclassified;unclassified;	Lab288P3_bin121	Lab288P3	SRR9983981	WRCJ00000000	SAMN12581902	Labiotermes labralis	P3	soil	10.9145	0.0308923	172	263	149	82.38	0	0	1613801	0	146	146	16320	16320	11053	11053	69845	69845	58.8	2.44	90.6	11	1436	37	226	0	0	0	0
Bacteria	Firmicutes	Clostridia	Clostridiales	Ruminococcaceae	Flavonifractor group	unclassified	Bacteria;Firmicutes;Clostridia;Clostridiales;Ruminococcaceae;Flavonifractor group;unclassified;	Bacteria;Firmicutes;Clostridia;Clostridiales;Ruminococcaceae;unclassified;unclassified;	Nt197P3_bin64	Nt197P3	SRR9983935	WRIZ00000000	SAMN12582074	Neocapritermes taracua	P3	humus	32.4302	0.159977	172	263	149	87.42	1.01	0	2096515	810	49	51	50501	47508	42786	41092	154892	154892	54.1	1.22	92.38	11	2078	22	239	2	0	0	0
Bacteria	Firmicutes	Clostridia	Clostridiales	Ruminococcaceae	Flavonifractor group	unclassified	Bacteria;Firmicutes;Clostridia;Clostridiales;Ruminococcaceae;Flavonifractor group;unclassified;	Bacteria;Firmicutes;Clostridia;Clostridiales;Ruminococcaceae;unclassified;unclassified;	Nt197P3_bin72	Nt197P3	SRR9983932	WRJE00000000	SAMN12582079	Neocapritermes taracua	P3	humus	18.778	0.0956589	172	263	149	86.58	2.01	66.67	2165048	100	104	105	29355	29355	20817	20618	74868	74868	48.6	1.6	91.57	11	2192	26	234	3	0	0	0
Bacteria	Firmicutes	Clostridia	Clostridiales	Ruminococcaceae	Flavonifractor group	unclassified	Bacteria;Firmicutes;Clostridia;Clostridiales;Ruminococcaceae;Flavonifractor group;unclassified;	Bacteria;Firmicutes;Clostridia;Clostridiales;Ruminococcaceae;unclassified;unclassified;	Th196P3_bin109	Th196P3	SRR9984100	WRKO00000000	SAMN12582115	Termes hospes	P3	humus	19.9861	0.0977985	172	263	149	91.22	6.38	0	2355007	0	54	54	79132	79132	43611	43611	237842	237842	58.2	1.35	92.55	11	2172	17	233	13	0	0	0
Bacteria	Firmicutes	Clostridia	Clostridiales	Ruminococcaceae	Flavonifractor group	unclassified	Bacteria;Firmicutes;Clostridia;Clostridiales;Ruminococcaceae;Flavonifractor group;unclassified;	Bacteria;Firmicutes;Clostridia;Clostridiales;Ruminococcaceae;unclassified;unclassified;	Th196P3_bin17	Th196P3	SRR9983709	WRLJ00000000	SAMN12582136	Termes hospes	P3	humus	12.7453	0.0511868	172	263	149	77.37	2.35	25	1932845	0	311	311	6820	6820	6214	6214	32020	32020	62.8	2.72	88.9	11	1803	49	210	4	0	0	0
Bacteria	Firmicutes	Clostridia	Clostridiales	Ruminococcaceae	Flavonifractor group	unclassified	Bacteria;Firmicutes;Clostridia;Clostridiales;Ruminococcaceae;Flavonifractor group;unclassified;	Bacteria;Firmicutes;Clostridia;Clostridiales;Ruminococcaceae;unclassified;unclassified;	Th196P3_bin40	Th196P3	SRR9984121	WRLU00000000	SAMN12582147	Termes hospes	P3	humus	33.3003	0.152622	172	263	149	92.62	0.67	0	2205760	0	78	78	47467	47467	28278	28278	165935	165935	47	1.91	89.64	11	2093	13	249	1	0	0	0
Bacteria	Firmicutes	Clostridia	Clostridiales	Ruminococcaceae	Flavonifractor group	unclassified	Bacteria;Firmicutes;Clostridia;Clostridiales;Ruminococcaceae;Flavonifractor group;unclassified;	Bacteria;Firmicutes;Clostridia;Clostridiales;Ruminococcaceae;unclassified;unclassified;	Th196P3_bin47	Th196P3	SRR9984123	WRLW00000000	SAMN12582149	Termes hospes	P3	humus	11.6683	0.0406805	172	263	149	74.05	0.67	0	1677905	0	271	271	7489	7489	6191	6191	30064	30064	58.4	3.07	91.86	11	1745	61	201	1	0	0	0
Bacteria	Firmicutes	Clostridia	Clostridiales	Ruminococcaceae	Flavonifractor group	unclassified	Bacteria;Firmicutes;Clostridia;Clostridiales;Ruminococcaceae;Flavonifractor group;unclassified;	Bacteria;Firmicutes;Clostridia;Clostridiales;Ruminococcaceae;unclassified;unclassified;	Th196P3_bin69	Th196P3	SRR9983954	WRMG00000000	SAMN12582159	Termes hospes	P3	humus	26.6378	0.0648768	172	263	149	64.65	0.67	100	1172141	0	55	55	31051	31051	21311	21311	72662	72662	57.1	1.77	91.22	11	1165	113	149	1	0	0	0
					Flavonifractor group
Bacteria	Firmicutes	Clostridia	Clostridiales	Ruminococcaceae	Gut cluster 1	unclassified	Bacteria;Firmicutes;Clostridia;Clostridiales;Ruminococcaceae;Gut cluster 1;unclassified;	Bacteria;Firmicutes;unclassified;unclassified;unclassified;unclassified;unclassified;	Cu122P3_bin6	Cu122P3	SRR9984094	WQTZ00000000	SAMN12581684	Cubitermes ugandensis	P3	soil	4.09784	0.112043	172	263	149	51.8	3.54	5.88	2692270	703	648	648	4060	4058	4154	4153	31054	31054	30.8	2.82	85.95	11	3087	97	151	14	1	0	0
					Gut cluster 1
Bacteria	Firmicutes	Clostridia	Clostridiales	Ruminococcaceae	PeH56 group	unclassified	Bacteria;Firmicutes;Clostridia;Clostridiales;Ruminococcaceae;PeH56 group;unclassified;	Bacteria;Firmicutes;Clostridia;Clostridiales;Ruminococcaceae;unclassified;unclassified;	Lab288P1_bin5	Lab288P1	SRR9984191	WRAV00000000	SAMN12581862	Labiotermes labralis	P1	soil	11.3302	0.0804788	172	263	149	86.91	1.64	70.59	2064186	0	72	72	45478	45478	28669	28669	119676	119676	53.3	2.49	85.8	11	2027	27	221	14	1	0	0
Bacteria	Firmicutes	Clostridia	Clostridiales	Ruminococcaceae	PeH56 group	unclassified	Bacteria;Firmicutes;Clostridia;Clostridiales;Ruminococcaceae;PeH56 group;unclassified;	Bacteria;Firmicutes;Clostridia;Clostridiales;Ruminococcaceae;unclassified;unclassified;	Lab288P1_bin74	Lab288P1	SRR9983873	WRBI00000000	SAMN12581875	Labiotermes labralis	P1	soil	12.8902	0.115802	172	263	149	97.65	0.67	100	2610722	0	87	87	43771	43771	30008	30008	136427	136427	54	1.72	86.77	11	2486	4	258	1	0	0	0
Bacteria	Firmicutes	Clostridia	Clostridiales	Ruminococcaceae	PeH56 group	unclassified	Bacteria;Firmicutes;Clostridia;Clostridiales;Ruminococcaceae;PeH56 group;unclassified;	Bacteria;Firmicutes;Clostridia;Clostridiales;Ruminococcaceae;unclassified;unclassified;	Th196P3_bin18	Th196P3	SRR9983708	WRLK00000000	SAMN12582137	Termes hospes	P3	humus	344.15	2.0249	172	263	149	96.64	2.35	50	2831681	4165	88	100	48995	47141	32178	28275	143777	143777	50.1	2.11	90.22	11	2711	6	253	4	0	0	0
Bacteria	Firmicutes	Clostridia	Clostridiales	Ruminococcaceae	PeH56 group	unclassified	Bacteria;Firmicutes;Clostridia;Clostridiales;Ruminococcaceae;PeH56 group;unclassified;	Bacteria;Firmicutes;Clostridia;Clostridiales;Ruminococcaceae;unclassified;unclassified;	Th196P3_bin32	Th196P3	SRR9983712	WRLQ00000000	SAMN12582143	Termes hospes	P3	humus	10.3909	0.0213644	172	263	149	52.62	0.84	50	989525	0	213	213	5034	5034	4645	4645	24427	24427	54.3	1.86	93.12	11	1131	112	149	2	0	0	0
Bacteria	Firmicutes	Clostridia	Clostridiales	Ruminococcaceae	PeH56 group	unclassified	Bacteria;Firmicutes;Clostridia;Clostridiales;Ruminococcaceae;PeH56 group;unclassified;	Bacteria;Firmicutes;Clostridia;Clostridiales;Ruminococcaceae;unclassified;unclassified;	Th196P3_bin36	Th196P3	SRR9984076	WRLS00000000	SAMN12582145	Termes hospes	P3	humus	15.4291	0.0639758	172	263	149	83.81	2.35	0	1995556	0	216	216	12098	12098	9238	9238	42356	42356	53.7	1.52	85.89	11	1877	42	216	5	0	0	0
					PeH56 group
Bacteria	Firmicutes	Clostridia	Clostridiales	Ruminococcaceae	Ruminiclostridium 6	unclassified	Bacteria;Firmicutes;Clostridia;Clostridiales;Ruminococcaceae;Ruminiclostridium 6;unclassified;	Bacteria;Firmicutes;Clostridia;Clostridiales;Ruminococcaceae;unclassified;unclassified;	Emb289P3_bin33	Emb289P3	SRR9983897	WQXP00000000	SAMN12581778	Embiratermes neotenicus	P3	humus	7.67108	0.0194704	172	263	149	66.11	0.29	42.86	1327460	0	219	219	7001	7001	6061	6061	26904	26904	50.1	1.76	93.41	11	1398	84	172	7	0	0	0
Bacteria	Firmicutes	Clostridia	Clostridiales	Ruminococcaceae	Ruminiclostridium 6	unclassified	Bacteria;Firmicutes;Clostridia;Clostridiales;Ruminococcaceae;Ruminiclostridium 6;unclassified;	Bacteria;Firmicutes;Clostridia;Clostridiales;Ruminococcaceae;unclassified;unclassified;	Lab288P3_bin124	Lab288P3	SRR9983982	WRCK00000000	SAMN12581903	Labiotermes labralis	P3	soil	7.24045	0.0142465	172	263	149	53.07	2.13	33.33	1121884	0	239	239	4866	4866	4694	4694	17812	17812	50.1	1.9	92.52	11	1264	123	134	6	0	0	0
Bacteria	Firmicutes	Clostridia	Clostridiales	Ruminococcaceae	Ruminiclostridium 6	unclassified	Bacteria;Firmicutes;Clostridia;Clostridiales;Ruminococcaceae;Ruminiclostridium 6;unclassified;	Bacteria;Firmicutes;Clostridia;Clostridiales;Ruminococcaceae;unclassified;unclassified;	Nt197P3_bin121	Nt197P3	SRR9983947	WRHO00000000	SAMN12582037	Neocapritermes taracua	P3	humus	15.2232	0.0684211	172	263	149	89.15	0.67	0	1910182	0	49	49	60406	60406	38983	38983	215529	215529	43.9	1.2	92.08	11	1731	23	239	1	0	0	0
Bacteria	Firmicutes	Clostridia	Clostridiales	Ruminococcaceae	Ruminiclostridium 6	unclassified	Bacteria;Firmicutes;Clostridia;Clostridiales;Ruminococcaceae;Ruminiclostridium 6;unclassified;	Bacteria;Firmicutes;Clostridia;Clostridiales;Ruminococcaceae;unclassified;unclassified;	Nt197P3_bin86	Nt197P3	SRR9984028	WRJM00000000	SAMN12582087	Neocapritermes taracua	P3	humus	12.7177	0.0550666	172	263	149	84.73	3.69	14.29	1840230	200	155	157	15965	15899	11872	11719	59344	59344	43.4	1.7	89.51	11	1802	31	227	4	1	0	0
Bacteria	Firmicutes	Clostridia	Clostridiales	Ruminococcaceae	Ruminiclostridium 6	unclassified	Bacteria;Firmicutes;Clostridia;Clostridiales;Ruminococcaceae;Ruminiclostridium 6;unclassified;	Bacteria;Firmicutes;Clostridia;Clostridiales;Ruminococcaceae;unclassified;unclassified;	Nt197P3_bin88	Nt197P3	SRR9984023	WRJN00000000	SAMN12582088	Neocapritermes taracua	P3	humus	10.4856	0.0402774	172	263	149	79.14	1.48	0	1632529	0	164	164	14819	14819	9954	9954	56895	56895	49.4	1.82	90.94	11	1643	48	212	3	0	0	0
Bacteria	Firmicutes	Clostridia	Clostridiales	Ruminococcaceae	Ruminiclostridium 6	unclassified	Bacteria;Firmicutes;Clostridia;Clostridiales;Ruminococcaceae;Ruminiclostridium 6;unclassified;	Bacteria;Firmicutes;Clostridia;Clostridiales;Ruminococcaceae;unclassified;unclassified;	Th196P3_bin104	Th196P3	SRR9984178	WRKM00000000	SAMN12582113	Termes hospes	P3	humus	35.2655	0.186559	172	263	149	94.3	0.67	0	2545972	0	43	43	89135	89135	59208	59208	144915	144915	43	1.19	91.18	11	2412	10	252	1	0	0	0
Bacteria	Firmicutes	Clostridia	Clostridiales	Ruminococcaceae	Ruminiclostridium 6	unclassified	Bacteria;Firmicutes;Clostridia;Clostridiales;Ruminococcaceae;Ruminiclostridium 6;unclassified;	Bacteria;Firmicutes;Clostridia;Clostridiales;Ruminococcaceae;unclassified;unclassified;	Th196P3_bin137	Th196P3	SRR9983714	WRKZ00000000	SAMN12582126	Termes hospes	P3	humus	13.829	0.0500828	172	263	149	91.28	2.01	0	1742961	0	93	93	31748	31748	18741	18741	118322	118322	47	1.57	92.04	11	1676	16	244	3	0	0	0
Bacteria	Firmicutes	Clostridia	Clostridiales	Ruminococcaceae	Ruminiclostridium 6	unclassified	Bacteria;Firmicutes;Clostridia;Clostridiales;Ruminococcaceae;Ruminiclostridium 6;unclassified;	Bacteria;Firmicutes;Clostridia;Clostridiales;Ruminococcaceae;unclassified;unclassified;	Th196P3_bin54	Th196P3	SRR9984125	WRLY00000000	SAMN12582151	Termes hospes	P3	humus	58.6584	0.187924	172	263	149	74.16	0	0	1541840	0	7	7	194382	194382	220262	220262	743496	743496	44.3	0.69	90.33	11	1455	51	212	0	0	0	0
Bacteria	Firmicutes	Clostridia	Clostridiales	Ruminococcaceae	Ruminiclostridium 6	unclassified	Bacteria;Firmicutes;Clostridia;Clostridiales;Ruminococcaceae;Ruminiclostridium 6;unclassified;	Bacteria;Firmicutes;Clostridia;Clostridiales;Ruminococcaceae;unclassified;unclassified;	Th196P3_bin75	Th196P3	SRR9983679	WRMK00000000	SAMN12582163	Termes hospes	P3	humus	13.7881	0.0675192	172	263	149	89.93	1.48	25	2356733	0	209	209	15535	15535	11276	11276	102904	102904	48.9	2.46	84.59	11	2297	19	240	4	0	0	0
					Ruminiclostridium 6
Bacteria	Firmicutes	Clostridia	Clostridiales	Ruminococcaceae	Ruminoclostridium 1	unclassified	Bacteria;Firmicutes;Clostridia;Clostridiales;Ruminococcaceae;Ruminoclostridium 1;unclassified;	Bacteria;Firmicutes;Clostridia;Clostridiales;Ruminococcaceae;unclassified;unclassified;	Lab288P3_bin160	Lab288P3	SRR9984153	WRCU00000000	SAMN12581913	Labiotermes labralis	P3	soil	7.38253	0.0248976	304	250	143	62.72	2.1	25	1922897	0	339	339	6119	6119	5672	5672	22308	22308	64.3	2.37	92.44	11	1817	84	164	1	1	0	0
					Ruminoclostridium 1
Bacteria	Firmicutes	Clostridia	Clostridiales	Ruminococcaceae	Ruminococcaceae UCG-010 Uncultured 20	unclassified	Bacteria;Firmicutes;Clostridia;Clostridiales;Ruminococcaceae;Ruminococcaceae UCG-010 Uncultured 20;unclassified;	Bacteria;Firmicutes;unclassified;unclassified;unclassified;unclassified;unclassified;	Cu122P5_bin9	Cu122P5	SRR9983890	WQUU00000000	SAMN12581705	Cubitermes ugandensis	P5	soil	19.1631	0.0776451	172	263	149	76.9	3.56	21.43	1846296	0	330	330	6333	6333	5594	5594	25142	25142	57.9	2.85	88.51	11	2030	56	195	11	1	0	0
Bacteria	Firmicutes	Clostridia	Clostridiales	Ruminococcaceae	Ruminococcaceae UCG-010 Uncultured 20	unclassified	Bacteria;Firmicutes;Clostridia;Clostridiales;Ruminococcaceae;Ruminococcaceae UCG-010 Uncultured 20;unclassified;	Bacteria;Firmicutes;Clostridia;Clostridiales;Ruminococcaceae;unclassified;unclassified;	Nt197P3_bin67	Nt197P3	SRR9983936	WRJA00000000	SAMN12582075	Neocapritermes taracua	P3	humus	13.315	0.0674982	172	263	149	91.5	2.63	25	2154473	100	127	128	28652	28652	16964	16831	90373	90373	51.6	1.83	91.93	11	1966	22	229	12	0	0	0
					Ruminococcaceae UCG-010 Uncultured 20
Bacteria	Firmicutes	Clostridia	Clostridiales	Ruminococcaceae	Ruminococcus 1	unclassified	Bacteria;Firmicutes;Clostridia;Clostridiales;Ruminococcaceae;Ruminococcus 1;unclassified;	Bacteria;Firmicutes;Clostridia;Clostridiales;Ruminococcaceae;unclassified;unclassified;	Th196P3_bin149	Th196P3	SRR9983920	WRLG00000000	SAMN12582133	Termes hospes	P3	humus	35.1456	0.202472	172	263	149	94.63	1.34	0	2772562	100	49	50	87138	84630	56582	55449	244105	244105	43.8	1.53	88.85	11	2839	10	251	2	0	0	0
					Ruminococcus 1
Bacteria	Firmicutes	Clostridia	Clostridiales	Ruminococcaceae	UCG-010 Gut cluster 4	unclassified	Bacteria;Firmicutes;Clostridia;Clostridiales;Ruminococcaceae;UCG-010 Gut cluster 4;unclassified;	Bacteria;Firmicutes;Clostridia;Clostridiales;Ruminococcaceae;unclassified;unclassified;	Co191P1_bin74	Co191P1	SRR9983916	WQSD00000000	SAMN12581636	Cornitermes sp.	P1	litter	25.6501	0.0642672	172	263	149	65.46	2.57	40	1370845	34	219	219	6959	6959	6259	6259	25956	25956	47.6	2.45	84.27	11	1404	104	154	5	0	0	0
Bacteria	Firmicutes	Clostridia	Clostridiales	Ruminococcaceae	UCG-010 Gut cluster 4	unclassified	Bacteria;Firmicutes;Clostridia;Clostridiales;Ruminococcaceae;UCG-010 Gut cluster 4;unclassified;	Bacteria;Firmicutes;Clostridia;Clostridiales;Ruminococcaceae;unclassified;unclassified;	Emb289P3_bin136	Emb289P3	SRR9984081	WQXD00000000	SAMN12581766	Embiratermes neotenicus	P3	humus	11.6804	0.0929769	172	263	149	85.51	4.22	18.18	4163144	0	537	537	10199	10199	7752	7752	49132	49132	48.3	3.47	92.7	11	3894	26	230	5	2	0	0
Bacteria	Firmicutes	Clostridia	Clostridiales	Ruminococcaceae	UCG-010 Gut cluster 4	unclassified	Bacteria;Firmicutes;Clostridia;Clostridiales;Ruminococcaceae;UCG-010 Gut cluster 4;unclassified;	Bacteria;Firmicutes;Clostridia;Clostridiales;Ruminococcaceae;unclassified;unclassified;	Emb289P4_bin38	Emb289P4	SRR9984174	WQYZ00000000	SAMN12581814	Embiratermes neotenicus	P4	humus	11.506	0.178724	172	263	149	91.19	3.33	10	4907305	0	387	387	19143	19143	12680	12680	69096	69096	40.5	2.38	88.85	11	4775	20	235	7	1	0	0
Bacteria	Firmicutes	Clostridia	Clostridiales	Ruminococcaceae	UCG-010 Gut cluster 4	unclassified	Bacteria;Firmicutes;Clostridia;Clostridiales;Ruminococcaceae;UCG-010 Gut cluster 4;unclassified;	Bacteria;Firmicutes;Clostridia;Clostridiales;Ruminococcaceae;unclassified;unclassified;	Lab288P3_bin93	Lab288P3	SRR9983887	WREN00000000	SAMN12581958	Labiotermes labralis	P3	soil	19.0371	0.081945	172	263	149	74.38	1.01	50	2454291	0	371	371	7965	7965	6615	6615	50662	50662	43.7	2.46	93.76	11	2578	71	190	2	0	0	0
Bacteria	Firmicutes	Clostridia	Clostridiales	Ruminococcaceae	UCG-010 Gut cluster 4	unclassified	Bacteria;Firmicutes;Clostridia;Clostridiales;Ruminococcaceae;UCG-010 Gut cluster 4;unclassified;	Bacteria;Firmicutes;Clostridia;Clostridiales;Ruminococcaceae;unclassified;unclassified;	Nt197P3_bin116	Nt197P3	SRR9983949	WRHM00000000	SAMN12582035	Neocapritermes taracua	P3	humus	37.515	0.228408	172	263	149	85.57	0	0	2587607	100	17	18	215862	215862	152212	143750	775362	768850	38.6	1.8	89.67	11	2325	27	236	0	0	0	0
Bacteria	Firmicutes	Clostridia	Clostridiales	Ruminococcaceae	UCG-010 Gut cluster 4	unclassified	Bacteria;Firmicutes;Clostridia;Clostridiales;Ruminococcaceae;UCG-010 Gut cluster 4;unclassified;	Bacteria;Firmicutes;Clostridia;Clostridiales;Ruminococcaceae;unclassified;unclassified;	Nt197P3_bin70	Nt197P3	SRR9983934	WRJC00000000	SAMN12582077	Neocapritermes taracua	P3	humus	27.2617	0.22714	172	263	149	81.82	3.29	44.44	3541047	200	115	117	64840	64840	30791	30263	193669	193669	48.3	2.82	92.4	11	3067	37	217	9	0	0	0
Bacteria	Firmicutes	Clostridia	Clostridiales	Ruminococcaceae	UCG-010 Gut cluster 4	unclassified	Bacteria;Firmicutes;Clostridia;Clostridiales;Ruminococcaceae;UCG-010 Gut cluster 4;unclassified;	Bacteria;Firmicutes;Clostridia;Clostridiales;Ruminococcaceae;unclassified;unclassified;	Th196P3_bin6	Th196P3	SRR9984073	WRMA00000000	SAMN12582153	Termes hospes	P3	humus	14.5251	0.0606761	172	263	149	84.56	1.14	0	2010415	0	143	143	19727	19727	14058	14058	110777	110777	44.5	2.09	89.71	11	1903	30	230	3	0	0	0
Bacteria	Firmicutes	Clostridia	Clostridiales	Ruminococcaceae	UCG-010 Gut cluster 4	unclassified	Bacteria;Firmicutes;Clostridia;Clostridiales;Ruminococcaceae;UCG-010 Gut cluster 4;unclassified;	Bacteria;Firmicutes;Clostridia;Clostridiales;Ruminococcaceae;unclassified;unclassified;	Th196P3_bin82	Th196P3	SRR9983800	WRMO00000000	SAMN12582167	Termes hospes	P3	humus	13.3031	0.0402326	172	263	149	50.91	0.67	0	1455507	0	121	121	17654	17654	12028	12028	51150	51150	45.5	1.95	93.17	11	1320	111	151	1	0	0	0
Bacteria	Firmicutes	Clostridia	Clostridiales	Ruminococcaceae	UCG-010 Gut cluster 4	unclassified	Bacteria;Firmicutes;Clostridia;Clostridiales;Ruminococcaceae;UCG-010 Gut cluster 4;unclassified;	Bacteria;Firmicutes;Clostridia;Clostridiales;Ruminococcaceae;unclassified;unclassified;	Th196P4_bin40	Th196P4	SRR9984033	WRNM00000000	SAMN12582191	Termes hospes	P4	humus	32.141	0.162539	172	263	149	67.2	6.42	92.31	2599746	921	582	582	4619	4619	4466	4465	13937	13936	48.5	3.15	92.35	11	2684	78	174	10	1	0	0
					UCG-010 Gut cluster 4
Bacteria	Firmicutes	Clostridia	Clostridiales	Ruminococcaceae	UCG-010 Gut cluster 5	unclassified	Bacteria;Firmicutes;Clostridia;Clostridiales;Ruminococcaceae;UCG-010 Gut cluster 5;unclassified;	Bacteria;Firmicutes;Clostridia;Clostridiales;Ruminococcaceae;unclassified;unclassified;	Co191P1_bin31	Co191P1	SRR9984063	WQRL00000000	SAMN12581618	Cornitermes sp.	P1	litter	25.6554	0.0968235	172	263	149	75.39	3.08	50	2064854	97	345	345	6573	6572	5985	5984	26180	26179	48.2	1.77	88.85	11	2062	83	174	6	0	0	0
Bacteria	Firmicutes	Clostridia	Clostridiales	Ruminococcaceae	UCG-010 Gut cluster 5	unclassified	Bacteria;Firmicutes;Clostridia;Clostridiales;Ruminococcaceae;UCG-010 Gut cluster 5;unclassified;	Bacteria;Firmicutes;Clostridia;Clostridiales;Ruminococcaceae;unclassified;unclassified;	Co191P1_bin72	Co191P1	SRR9983917	WQSC00000000	SAMN12581635	Cornitermes sp.	P1	litter	185.977	0.966833	172	263	149	88.46	10.07	38.71	2844330	225	247	247	16142	16142	11515	11514	62368	62363	43.9	2.33	89.75	11	2772	23	211	28	1	0	0
Bacteria	Firmicutes	Clostridia	Clostridiales	Ruminococcaceae	UCG-010 Gut cluster 5	unclassified	Bacteria;Firmicutes;Clostridia;Clostridiales;Ruminococcaceae;UCG-010 Gut cluster 5;unclassified;	Bacteria;Firmicutes;Clostridia;Clostridiales;Ruminococcaceae;unclassified;unclassified;	Co191P1_bin82	Co191P1	SRR9983867	WQSH00000000	SAMN12581640	Cornitermes sp.	P1	litter	34.4332	0.152288	172	263	149	94.41	5.43	90	2419784	72	163	163	21948	21947	14845	14844	84712	84712	50.1	1.56	90.89	11	2257	11	242	10	0	0	0
Bacteria	Firmicutes	Clostridia	Clostridiales	Ruminococcaceae	UCG-010 Gut cluster 5	unclassified	Bacteria;Firmicutes;Clostridia;Clostridiales;Ruminococcaceae;UCG-010 Gut cluster 5;unclassified;	Bacteria;Firmicutes;Clostridia;Clostridiales;Ruminococcaceae;unclassified;unclassified;	Co191P3_bin39	Co191P3	SRR9983683	WQSX00000000	SAMN12581656	Cornitermes sp.	P3	litter	107.694	0.571309	172	263	149	91.28	7.05	21.43	3021779	84	94	94	52590	52589	32146	32145	290906	290906	43.7	1.76	90.17	11	2723	16	233	14	0	0	0
Bacteria	Firmicutes	Clostridia	Clostridiales	Ruminococcaceae	UCG-010 Gut cluster 5	unclassified	Bacteria;Firmicutes;Clostridia;Clostridiales;Ruminococcaceae;UCG-010 Gut cluster 5;unclassified;	Bacteria;Firmicutes;Clostridia;Clostridiales;Ruminococcaceae;unclassified;unclassified;	Co191P3_bin61	Co191P3	SRR9983688	WQTE00000000	SAMN12581663	Cornitermes sp.	P3	litter	140.697	0.672303	172	263	149	83.83	2.01	40	2721844	183	201	201	19921	19921	13541	13540	56831	56831	44.1	2.19	90.12	11	2602	33	225	5	0	0	0
Bacteria	Firmicutes	Clostridia	Clostridiales	Ruminococcaceae	UCG-010 Gut cluster 5	unclassified	Bacteria;Firmicutes;Clostridia;Clostridiales;Ruminococcaceae;UCG-010 Gut cluster 5;unclassified;	Bacteria;Firmicutes;Clostridia;Clostridiales;Ruminococcaceae;unclassified;unclassified;	Emb289P1_bin108	Emb289P1	SRR9984043	WQUY00000000	SAMN12581709	Embiratermes neotenicus	P1	humus	17.9859	0.078004	172	263	149	91.28	2.18	0	2399648	0	134	134	32507	32507	17907	17907	79989	79989	45.3	1.4	90.21	11	2134	24	235	4	0	0	0
Bacteria	Firmicutes	Clostridia	Clostridiales	Ruminococcaceae	UCG-010 Gut cluster 5	unclassified	Bacteria;Firmicutes;Clostridia;Clostridiales;Ruminococcaceae;UCG-010 Gut cluster 5;unclassified;	Bacteria;Firmicutes;Clostridia;Clostridiales;Ruminococcaceae;unclassified;unclassified;	Emb289P1_bin128	Emb289P1	SRR9984181	WQVH00000000	SAMN12581718	Embiratermes neotenicus	P1	humus	57.0985	0.227249	172	263	149	96.64	0.67	0	2202109	0	106	106	35651	35651	20774	20774	119276	119276	45.5	1.43	89.15	11	1988	5	257	1	0	0	0
Bacteria	Firmicutes	Clostridia	Clostridiales	Ruminococcaceae	UCG-010 Gut cluster 5	unclassified	Bacteria;Firmicutes;Clostridia;Clostridiales;Ruminococcaceae;UCG-010 Gut cluster 5;unclassified;	Bacteria;Firmicutes;Clostridia;Clostridiales;Ruminococcaceae;unclassified;unclassified;	Emb289P1_bin49	Emb289P1	SRR9984002	WQVW00000000	SAMN12581733	Embiratermes neotenicus	P1	humus	11.5642	0.0329692	172	263	149	85.91	1.03	100	1577455	0	234	234	7743	7743	6741	6741	28077	28077	50.2	1.9	90.82	11	1675	29	231	3	0	0	0
Bacteria	Firmicutes	Clostridia	Clostridiales	Ruminococcaceae	UCG-010 Gut cluster 5	unclassified	Bacteria;Firmicutes;Clostridia;Clostridiales;Ruminococcaceae;UCG-010 Gut cluster 5;unclassified;	Bacteria;Firmicutes;Clostridia;Clostridiales;Ruminococcaceae;unclassified;unclassified;	Emb289P1_bin61	Emb289P1	SRR9983862	WQWC00000000	SAMN12581739	Embiratermes neotenicus	P1	humus	31.3342	0.122132	172	263	149	97.32	0	0	2156616	0	70	70	41818	41818	30808	30808	241009	241009	50	1.48	89.17	11	2079	4	259	0	0	0	0
Bacteria	Firmicutes	Clostridia	Clostridiales	Ruminococcaceae	UCG-010 Gut cluster 5	unclassified	Bacteria;Firmicutes;Clostridia;Clostridiales;Ruminococcaceae;UCG-010 Gut cluster 5;unclassified;	Bacteria;Firmicutes;Clostridia;Clostridiales;Ruminococcaceae;unclassified;unclassified;	Emb289P1_bin94	Emb289P1	SRR9983696	WQWL00000000	SAMN12581748	Embiratermes neotenicus	P1	humus	63.0186	0.39999	172	263	149	92.3	2.9	25	3511908	0	237	237	22529	22529	14818	14818	127100	127100	40.2	1.65	87.95	11	3006	28	227	8	0	0	0
Bacteria	Firmicutes	Clostridia	Clostridiales	Ruminococcaceae	UCG-010 Gut cluster 5	unclassified	Bacteria;Firmicutes;Clostridia;Clostridiales;Ruminococcaceae;UCG-010 Gut cluster 5;unclassified;	Bacteria;Firmicutes;Clostridia;Clostridiales;Ruminococcaceae;unclassified;unclassified;	Emb289P3_bin50	Emb289P3	SRR9983894	WQXS00000000	SAMN12581781	Embiratermes neotenicus	P3	humus	50.4513	0.267266	172	263	149	91.78	0	0	2770608	0	99	99	43707	43707	27985	27985	172450	172450	41.6	2.69	91.62	11	2447	14	249	0	0	0	0
Bacteria	Firmicutes	Clostridia	Clostridiales	Ruminococcaceae	UCG-010 Gut cluster 5	unclassified	Bacteria;Firmicutes;Clostridia;Clostridiales;Ruminococcaceae;UCG-010 Gut cluster 5;unclassified;	Bacteria;Firmicutes;Clostridia;Clostridiales;Ruminococcaceae;unclassified;unclassified;	Emb289P3_bin58	Emb289P3	SRR9983768	WQXY00000000	SAMN12581787	Embiratermes neotenicus	P3	humus	32.4242	0.142326	172	263	149	91.44	1.34	50	2295717	0	57	57	59158	59158	40275	40275	226788	226788	43.7	1.54	92.76	11	2043	16	245	2	0	0	0
Bacteria	Firmicutes	Clostridia	Clostridiales	Ruminococcaceae	UCG-010 Gut cluster 5	unclassified	Bacteria;Firmicutes;Clostridia;Clostridiales;Ruminococcaceae;UCG-010 Gut cluster 5;unclassified;	Bacteria;Firmicutes;Clostridia;Clostridiales;Ruminococcaceae;unclassified;unclassified;	Lab288P3_bin200	Lab288P3	SRR9983822	WRDH00000000	SAMN12581926	Labiotermes labralis	P3	soil	55.2725	0.266858	172	263	149	89.81	0.67	0	2752810	0	79	79	53004	53004	34845	34845	126118	126118	43.3	1.23	90.8	11	2343	46	216	1	0	0	0
Bacteria	Firmicutes	Clostridia	Clostridiales	Ruminococcaceae	UCG-010 Gut cluster 5	unclassified	Bacteria;Firmicutes;Clostridia;Clostridiales;Ruminococcaceae;UCG-010 Gut cluster 5;unclassified;	Bacteria;Firmicutes;Clostridia;Clostridiales;Ruminococcaceae;unclassified;unclassified;	Th196P3_bin70	Th196P3	SRR9983693	WRMH00000000	SAMN12582160	Termes hospes	P3	humus	129.464	0.706435	172	263	149	90.44	1.34	50	2626098	862	58	62	89056	89056	45277	42342	252657	252657	47.3	2.06	89.59	11	2328	17	244	2	0	0	0
					UCG-010 Gut cluster 5
Bacteria	Firmicutes	Clostridia	Clostridiales	Ruminococcaceae	UCG-010 Uncultured 24	unclassified	Bacteria;Firmicutes;Clostridia;Clostridiales;Ruminococcaceae;UCG-010 Uncultured 24;unclassified;	Bacteria;Firmicutes;Clostridia;Clostridiales;Ruminococcaceae;unclassified;unclassified;	Nt197P3_bin94	Nt197P3	SRR9984024	WRJQ00000000	SAMN12582091	Neocapritermes taracua	P3	humus	19.3858	0.0771755	172	263	149	58.18	0.34	0	1691949	0	82	82	28995	28995	20633	20633	85115	85115	56.2	0.88	91.29	11	1397	96	166	1	0	0	0
Bacteria	Firmicutes	Clostridia	Clostridiales	Ruminococcaceae	UCG-010 Uncultured 24	unclassified	Bacteria;Firmicutes;Clostridia;Clostridiales;Ruminococcaceae;UCG-010 Uncultured 24;unclassified;	Bacteria;Firmicutes;Clostridia;Clostridiales;Ruminococcaceae;unclassified;unclassified;	Th196P3_bin147	Th196P3	SRR9983719	WRLE00000000	SAMN12582131	Termes hospes	P3	humus	47.1168	0.27383	172	263	149	94.3	0.34	0	2797010	100	35	36	149840	149840	79914	77691	280767	280767	41.2	1.73	87.94	11	2361	10	252	1	0	0	0
Bacteria	Firmicutes	Clostridia	Clostridiales	Ruminococcaceae	UCG-010 Uncultured 24	unclassified	Bacteria;Firmicutes;Clostridia;Clostridiales;Ruminococcaceae;UCG-010 Uncultured 24;unclassified;	Bacteria;Firmicutes;Clostridia;Clostridiales;Ruminococcaceae;unclassified;unclassified;	Th196P4_bin1	Th196P4	SRR9983623	WRMX00000000	SAMN12582176	Termes hospes	P4	humus	74.4418	0.412472	172	263	149	86.02	0.89	100	2848467	595	207	207	20111	20098	13760	13757	67881	67877	52.4	2.39	89.03	11	2343	33	227	3	0	0	0
Bacteria	Firmicutes	Clostridia	Clostridiales	Ruminococcaceae	UCG-010 Uncultured 24	unclassified	Bacteria;Firmicutes;Clostridia;Clostridiales;Ruminococcaceae;UCG-010 Uncultured 24;unclassified;	Bacteria;Firmicutes;Clostridia;Clostridiales;Ruminococcaceae;unclassified;unclassified;	Th196P4_bin59	Th196P4	SRR9983945	WRNV00000000	SAMN12582200	Termes hospes	P4	humus	60.598	0.415924	172	263	149	90.16	7.72	80	3528487	1109	279	279	19917	19917	12646	12642	88368	88351	47.3	2.7	88.64	11	2880	25	223	15	0	0	0
					UCG-010 Uncultured 24
Bacteria	Firmicutes	Clostridia	Clostridiales	Ruminococcaceae	UCG-014 Gut cluster 7	unclassified	Bacteria;Firmicutes;Clostridia;Clostridiales;Ruminococcaceae;UCG-014 Gut cluster 7;unclassified;	Bacteria;Firmicutes;Clostridia;Clostridiales;Ruminococcaceae;unclassified;unclassified;	Emb289P1_bin123	Emb289P1	SRR9984184	WQVE00000000	SAMN12581715	Embiratermes neotenicus	P1	humus	7.81927	0.0241007	172	263	149	60.08	4.54	10	1705402	0	313	313	6312	6312	5448	5448	16594	16594	55.8	2.15	86.03	11	1752	101	152	10	0	0	0
Bacteria	Firmicutes	Clostridia	Clostridiales	Ruminococcaceae	UCG-014 Gut cluster 7	unclassified	Bacteria;Firmicutes;Clostridia;Clostridiales;Ruminococcaceae;UCG-014 Gut cluster 7;unclassified;	Bacteria;Firmicutes;Clostridia;Clostridiales;Ruminococcaceae;unclassified;unclassified;	Lab288P1_bin102	Lab288P1	SRR9983752	WQZM00000000	SAMN12581827	Labiotermes labralis	P1	soil	3.21893	0.0157915	172	263	149	57.48	5.03	0	1425661	0	305	305	4773	4773	4674	4674	37340	37340	53.7	2.9	90.98	11	1581	130	124	9	0	0	0
Bacteria	Firmicutes	Clostridia	Clostridiales	Ruminococcaceae	UCG-014 Gut cluster 7	unclassified	Bacteria;Firmicutes;Clostridia;Clostridiales;Ruminococcaceae;UCG-014 Gut cluster 7;unclassified;	Bacteria;Firmicutes;Clostridia;Clostridiales;Ruminococcaceae;unclassified;unclassified;	Lab288P1_bin140	Lab288P1	SRR9983840	WRAB00000000	SAMN12581842	Labiotermes labralis	P1	soil	7.60655	0.0566114	172	263	149	94.07	1.01	0	2162813	0	40	40	87334	87334	54070	54070	174741	174741	53.7	1.4	89.22	11	2022	14	247	2	0	0	0
Bacteria	Firmicutes	Clostridia	Clostridiales	Ruminococcaceae	UCG-014 Gut cluster 7	unclassified	Bacteria;Firmicutes;Clostridia;Clostridiales;Ruminococcaceae;UCG-014 Gut cluster 7;unclassified;	Bacteria;Firmicutes;Clostridia;Clostridiales;Ruminococcaceae;unclassified;unclassified;	Lab288P1_bin3	Lab288P1	SRR9983987	WRAK00000000	SAMN12581851	Labiotermes labralis	P1	soil	5.91904	0.0395119	172	263	149	88.42	0	0	1939900	0	51	51	75170	75170	38037	38037	172910	172910	55.2	1.63	86.82	11	1806	26	237	0	0	0	0
Bacteria	Firmicutes	Clostridia	Clostridiales	Ruminococcaceae	UCG-014 Gut cluster 7	unclassified	Bacteria;Firmicutes;Clostridia;Clostridiales;Ruminococcaceae;UCG-014 Gut cluster 7;unclassified;	Bacteria;Firmicutes;Clostridia;Clostridiales;Ruminococcaceae;unclassified;unclassified;	Lab288P1_bin4	Lab288P1	SRR9983650	WRAO00000000	SAMN12581855	Labiotermes labralis	P1	soil	6.08535	0.0393343	172	263	149	86.24	1.34	20	1878405	0	33	33	84970	84970	56921	56921	155017	155017	54.6	0.8	88.62	11	1792	27	231	5	0	0	0
Bacteria	Firmicutes	Clostridia	Clostridiales	Ruminococcaceae	UCG-014 Gut cluster 7	unclassified	Bacteria;Firmicutes;Clostridia;Clostridiales;Ruminococcaceae;UCG-014 Gut cluster 7;unclassified;	Bacteria;Firmicutes;Clostridia;Clostridiales;Ruminococcaceae;unclassified;unclassified;	Lab288P1_bin69	Lab288P1	SRR9983818	WRBE00000000	SAMN12581871	Labiotermes labralis	P1	soil	8.96648	0.0747396	172	263	149	91.95	0.67	0	2422321	0	91	91	40847	40847	26618	26618	75649	75649	51.8	1.43	87.99	11	2041	18	244	1	0	0	0
					UCG-014 Gut cluster 7
Bacteria	Firmicutes	Clostridia	Clostridiales	Ruminococcaceae	unclassified	unclassified	Bacteria;Firmicutes;Clostridia;Clostridiales;Ruminococcaceae;unclassified;unclassified;	Bacteria;Firmicutes;Clostridia;Clostridiales;Ruminococcaceae;unclassified;unclassified;	Cu122P5_bin16	Cu122P5	SRR9984092	WQUF00000000	SAMN12581690	Cubitermes ugandensis	P5	soil	20.6081	0.15403	1318	178	104	91.75	2.56	25	3405828	0	502	502	8762	8762	6784	6784	50537	50537	32.4	2.65	87.91	11	3686	11	163	4	0	0	0
Bacteria	Firmicutes	Clostridia	Clostridiales	Ruminococcaceae	unclassified	unclassified	Bacteria;Firmicutes;Clostridia;Clostridiales;Ruminococcaceae;unclassified;unclassified;	Bacteria;Firmicutes;unclassified;unclassified;unclassified;unclassified;unclassified;	Cu122P5_bin36	Cu122P5	SRR9984089	WQUL00000000	SAMN12581696	Cubitermes ugandensis	P5	soil	16.8195	0.0291107	172	263	149	50.61	0.67	0	788665	0	96	96	10618	10618	8215	8215	27802	27802	33.9	1.15	85.65	11	1000	131	129	3	0	0	0
Bacteria	Firmicutes	Clostridia	Clostridiales	Ruminococcaceae	unclassified	unclassified	Bacteria;Firmicutes;Clostridia;Clostridiales;Ruminococcaceae;unclassified;unclassified;	Bacteria;Firmicutes;Clostridia;Clostridiales;Ruminococcaceae;unclassified;unclassified;	Emb289P1_bin116	Emb289P1	SRR9984041	WQVA00000000	SAMN12581711	Embiratermes neotenicus	P1	humus	7.48146	0.0144721	304	250	143	52.87	4.2	25	1070306	0	249	249	4429	4429	4298	4298	13938	13938	32.9	1.58	85.29	11	1482	115	123	12	0	0	0
Bacteria	Firmicutes	Clostridia	Clostridiales	Ruminococcaceae	unclassified	unclassified	Bacteria;Firmicutes;Clostridia;Clostridiales;Ruminococcaceae;unclassified;unclassified;	Bacteria;Firmicutes;Clostridia;Clostridiales;Ruminococcaceae;unclassified;unclassified;	Emb289P1_bin134	Emb289P1	SRR9984190	WQVL00000000	SAMN12581722	Embiratermes neotenicus	P1	humus	14.3523	0.0399804	172	263	149	76.22	2.24	0	1541302	0	48	48	48039	48039	32110	32110	174606	174606	33.1	0.96	85.66	11	1967	46	213	4	0	0	0
Bacteria	Firmicutes	Clostridia	Clostridiales	Ruminococcaceae	unclassified	unclassified	Bacteria;Firmicutes;Clostridia;Clostridiales;Ruminococcaceae;unclassified;unclassified;	Bacteria;Firmicutes;Clostridia;Clostridiales;Ruminococcaceae;unclassified;unclassified;	Emb289P3_bin19	Emb289P3	SRR9983898	WQXO00000000	SAMN12581777	Embiratermes neotenicus	P3	humus	19.7027	0.0822059	172	263	149	92.39	0	0	2182122	0	32	32	155231	155231	68191	68191	279505	279505	43.1	1.13	93.55	11	2141	14	249	0	0	0	0
Bacteria	Firmicutes	Clostridia	Clostridiales	Ruminococcaceae	unclassified	unclassified	Bacteria;Firmicutes;Clostridia;Clostridiales;Ruminococcaceae;unclassified;unclassified;	Bacteria;Firmicutes;Clostridia;Clostridiales;Ruminococcaceae;unclassified;unclassified;	Emb289P3_bin72	Emb289P3	SRR9983772	WQYC00000000	SAMN12581791	Embiratermes neotenicus	P3	humus	27.6925	0.134896	172	263	149	94.3	0	0	2547642	0	67	67	55710	55710	38024	38024	188790	188790	45.9	1.78	92.83	11	2519	10	253	0	0	0	0
Bacteria	Firmicutes	Clostridia	Clostridiales	Ruminococcaceae	unclassified	unclassified	Bacteria;Firmicutes;Clostridia;Clostridiales;Ruminococcaceae;unclassified;unclassified;	Bacteria;Firmicutes;Clostridia;Clostridiales;Ruminococcaceae;unclassified;unclassified;	Lab288P1_bin2	Lab288P1	SRR9983983	WRAG00000000	SAMN12581847	Labiotermes labralis	P1	soil	7.89271	0.0555966	172	263	149	92.82	0	0	2047034	0	59	59	49831	49831	34695	34695	113385	113385	45.8	1.97	85.4	11	1732	13	250	0	0	0	0
Bacteria	Firmicutes	Clostridia	Clostridiales	Ruminococcaceae	unclassified	unclassified	Bacteria;Firmicutes;Clostridia;Clostridiales;Ruminococcaceae;unclassified;unclassified;	Bacteria;Firmicutes;Clostridia;Clostridiales;Ruminococcaceae;unclassified;unclassified;	Lab288P3_bin1	Lab288P3	SRR9984046	WRBX00000000	SAMN12581890	Labiotermes labralis	P3	soil	16.7882	0.0243201	172	263	149	54.39	0.34	100	825973	0	146	146	5935	5935	5657	5657	29017	29017	43.3	2.14	89.34	11	946	122	140	1	0	0	0
Bacteria	Firmicutes	Clostridia	Clostridiales	Ruminococcaceae	unclassified	unclassified	Bacteria;Firmicutes;Clostridia;Clostridiales;Ruminococcaceae;unclassified;unclassified;	Bacteria;Firmicutes;Clostridia;Clostridiales;Ruminococcaceae;unclassified;unclassified;	Lab288P3_bin140	Lab288P3	SRR9984145	WRCQ00000000	SAMN12581909	Labiotermes labralis	P3	soil	12.5915	0.0243485	172	263	149	57.42	3.94	37.5	1102554	0	237	237	4769	4769	4652	4652	19029	19029	53.1	1.84	90.86	11	1176	90	165	8	0	0	0
Bacteria	Firmicutes	Clostridia	Clostridiales	Ruminococcaceae	unclassified	unclassified	Bacteria;Firmicutes;Clostridia;Clostridiales;Ruminococcaceae;unclassified;unclassified;	Bacteria;Firmicutes;Clostridia;Clostridiales;Ruminococcaceae;unclassified;unclassified;	Lab288P3_bin172	Lab288P3	SRR9983966	WRCY00000000	SAMN12581917	Labiotermes labralis	P3	soil	11.4275	0.0446419	172	263	149	89.93	1.34	50	2227387	0	97	97	37960	37960	22962	22962	160211	160211	47.4	1.63	88.68	11	2270	28	233	2	0	0	0
Bacteria	Firmicutes	Clostridia	Clostridiales	Ruminococcaceae	unclassified	unclassified	Bacteria;Firmicutes;Clostridia;Clostridiales;Ruminococcaceae;unclassified;unclassified;	Bacteria;Firmicutes;Clostridia;Clostridiales;Ruminococcaceae;unclassified;unclassified;	Lab288P4_bin87	Lab288P4	SRR9984056	WRFS00000000	SAMN12581989	Labiotermes labralis	P4	soil	63.1074	0.222369	172	263	149	69.9	2.68	0	1875133	0	80	80	50041	50041	23439	23439	101764	101764	30.3	1.53	85.21	11	1972	61	198	4	0	0	0
Bacteria	Firmicutes	Clostridia	Clostridiales	Ruminococcaceae	unclassified	unclassified	Bacteria;Firmicutes;Clostridia;Clostridiales;Ruminococcaceae;unclassified;unclassified;	Bacteria;Firmicutes;Clostridia;Clostridiales;Ruminococcaceae;unclassified;unclassified;	Nt197P1_bin1	Nt197P1	SRR9983619	WRGW00000000	SAMN12582019	Neocapritermes taracua	P1	humus	396.311	1.31022	172	263	149	90.21	0	0	1812795	0	112	112	24818	24818	16185	16185	71721	71721	40.5	1.54	87.98	11	1613	19	244	0	0	0	0
Bacteria	Firmicutes	Clostridia	Clostridiales	Ruminococcaceae	unclassified	unclassified	Bacteria;Firmicutes;Clostridia;Clostridiales;Ruminococcaceae;unclassified;unclassified;	Bacteria;Firmicutes;Clostridia;Clostridiales;Ruminococcaceae;unclassified;unclassified;	Nt197P3_bin10	Nt197P3	SRR9983793	WRHC00000000	SAMN12582025	Neocapritermes taracua	P3	humus	10.4075	0.0371045	172	263	149	61.7	1.72	0	1515207	0	322	322	4967	4967	4705	4705	16452	16452	48	2.18	91.68	11	1615	98	160	5	0	0	0
Bacteria	Firmicutes	Clostridia	Clostridiales	Ruminococcaceae	unclassified	unclassified	Bacteria;Firmicutes;Clostridia;Clostridiales;Ruminococcaceae;unclassified;unclassified;	Bacteria;Firmicutes;Clostridia;Clostridiales;Ruminococcaceae;unclassified;unclassified;	Nt197P3_bin47	Nt197P3	SRR9983913	WRIP00000000	SAMN12582064	Neocapritermes taracua	P3	humus	8.39622	0.0306655	172	263	149	75.21	2.68	0	1552235	0	243	243	6969	6969	6387	6387	32459	32459	42.6	1.91	88.62	11	1539	73	186	4	0	0	0
Bacteria	Firmicutes	Clostridia	Clostridiales	Ruminococcaceae	unclassified	unclassified	Bacteria;Firmicutes;Clostridia;Clostridiales;Ruminococcaceae;unclassified;unclassified;	Bacteria;Firmicutes;Clostridia;Clostridiales;Ruminococcaceae;unclassified;unclassified;	Nt197P3_bin68	Nt197P3	SRR9983933	WRJB00000000	SAMN12582076	Neocapritermes taracua	P3	humus	9.21723	0.0225274	172	263	149	55.35	1.59	20	1038728	0	148	148	7995	7995	7018	7018	46480	46480	44.8	1.5	93.59	11	1064	100	158	5	0	0	0
Bacteria	Firmicutes	Clostridia	Clostridiales	Ruminococcaceae	unclassified	unclassified	Bacteria;Firmicutes;Clostridia;Clostridiales;Ruminococcaceae;unclassified;unclassified;	Bacteria;Firmicutes;Clostridia;Clostridiales;Ruminococcaceae;unclassified;unclassified;	Th196P3_bin102	Th196P3	SRR9984179	WRKL00000000	SAMN12582112	Termes hospes	P3	humus	13.6506	0.0411415	172	263	149	71.81	0.67	0	1450493	0	87	87	31441	31441	16672	16672	76688	76688	43.8	1.38	89.08	11	1282	58	204	1	0	0	0
Bacteria	Firmicutes	Clostridia	Clostridiales	Ruminococcaceae	unclassified	unclassified	Bacteria;Firmicutes;Clostridia;Clostridiales;Ruminococcaceae;unclassified;unclassified;	Bacteria;Firmicutes;Clostridia;Clostridiales;Ruminococcaceae;unclassified;unclassified;	Th196P3_bin33	Th196P3	SRR9984074	WRLR00000000	SAMN12582144	Termes hospes	P3	humus	19.4059	0.182977	304	250	143	90.5	6.29	36.36	4537863	0	272	272	27247	27247	16683	16683	105812	105812	54.3	3.03	88.37	11	3647	15	224	11	0	0	0
Bacteria	Firmicutes	Clostridia	Clostridiales	Ruminococcaceae	unclassified	unclassified	Bacteria;Firmicutes;Clostridia;Clostridiales;Ruminococcaceae;unclassified;unclassified;	Bacteria;Firmicutes;Clostridia;Clostridiales;Ruminococcaceae;unclassified;unclassified;	Th196P3_bin43	Th196P3	SRR9984122	WRLV00000000	SAMN12582148	Termes hospes	P3	humus	17.1296	0.0705973	172	263	149	81.1	0	0	1983484	0	91	91	30734	30734	21796	21796	99221	99221	43.1	1.01	91.26	11	1940	44	219	0	0	0	0
Bacteria	Firmicutes	Clostridia	Clostridiales	Ruminococcaceae	unclassified	unclassified	Bacteria;Firmicutes;Clostridia;Clostridiales;Ruminococcaceae;unclassified;unclassified;	Bacteria;Firmicutes;Clostridia;Clostridiales;Ruminococcaceae;unclassified;unclassified;	Th196P3_bin48	Th196P3	SRR9984124	WRLX00000000	SAMN12582150	Termes hospes	P3	humus	13.1867	0.0487255	172	263	149	75.78	0	0	1778311	100	162	163	16116	16116	10977	10909	64824	64824	45.2	1.29	89.26	11	1775	46	217	0	0	0	0
Bacteria	Firmicutes	Clostridia	Clostridiales	Ruminococcaceae	unclassified	unclassified	Bacteria;Firmicutes;Clostridia;Clostridiales;Ruminococcaceae;unclassified;unclassified;	Bacteria;Firmicutes;Clostridia;Clostridiales;Ruminococcaceae;unclassified;unclassified;	Th196P3_bin66	Th196P3	SRR9983960	WRME00000000	SAMN12582157	Termes hospes	P3	humus	16.0764	0.0600315	172	263	149	76.91	1.68	0	1797127	0	186	186	11864	11864	9661	9661	43576	43576	46.8	1.89	88.54	11	1670	49	211	3	0	0	0
Bacteria	Firmicutes	Clostridia	Clostridiales	Ruminococcaceae	unclassified	unclassified	Bacteria;Firmicutes;Clostridia;Clostridiales;Ruminococcaceae;unclassified;unclassified;	Bacteria;Firmicutes;Clostridia;Clostridiales;Ruminococcaceae;unclassified;unclassified;	Th196P4_bin57	Th196P4	SRR9983943	WRNT00000000	SAMN12582198	Termes hospes	P4	humus	41.6227	0.318399	304	250	143	61.83	4.7	0	3932562	320	370	370	15874	15874	10628	10627	87099	87099	47.2	2.24	85.38	11	3068	76	156	18	0	0	0
					unclassified
				Ruminococcaceae
Bacteria	Firmicutes	Clostridia	Clostridiales	unclassified	unclassified	unclassified	Bacteria;Firmicutes;Clostridia;Clostridiales;unclassified;unclassified;unclassified;	Bacteria;Firmicutes;Clostridia;Clostridiales;unclassified;unclassified;unclassified;	Lab288P3_bin174	Lab288P3	SRR9983964	WRDA00000000	SAMN12581919	Labiotermes labralis	P3	soil	13.785	0.0461652	930	213	118	76.67	1.02	75	1909464	0	333	333	6353	6353	5734	5734	36574	36574	50.6	2.66	90.9	11	1897	46	163	4	0	0	0
Bacteria	Firmicutes	Clostridia	Clostridiales	unclassified	unclassified	unclassified	Bacteria;Firmicutes;Clostridia;Clostridiales;unclassified;unclassified;unclassified;	Bacteria;Firmicutes;Clostridia;Clostridiales;unclassified;unclassified;unclassified;	Lab288P3_bin58	Lab288P3	SRR9984139	WREE00000000	SAMN12581949	Labiotermes labralis	P3	soil	8.16908	0.0277617	930	213	118	87.74	2.01	50	1937661	0	222	222	11314	11314	8728	8728	34631	34631	50.8	1.8	90.97	11	1758	32	177	4	0	0	0
					unclassified
				unclassified
			Clostridiales
		Clostridia
Bacteria	Firmicutes	Erysipelotrichia	Erysipelotrichales	Turicibacteraceae	ZOR0006	unclassified	Bacteria;Firmicutes;Erysipelotrichia;Erysipelotrichales;Turicibacteraceae;ZOR0006;unclassified;	Bacteria;Firmicutes;Erysipelotrichia;Erysipelotrichales ;Turicibacteraceae;unclassified;unclassified;	Lab288P1_bin27	Lab288P1	SRR9983988	WRAJ00000000	SAMN12581850	Labiotermes labralis	P1	soil	4.98296	0.0360386	586	325	181	74.35	1.75	0	2101764	0	60	60	51520	51520	35029	35029	118820	118820	44	1.43	88.15	11	1901	80	240	5	0	0	0
Bacteria	Firmicutes	Erysipelotrichia	Erysipelotrichales	Turicibacteraceae	ZOR0006	unclassified	Bacteria;Firmicutes;Erysipelotrichia;Erysipelotrichales;Turicibacteraceae;ZOR0006;unclassified;	Bacteria;Firmicutes;Erysipelotrichia;Erysipelotrichales ;Turicibacteraceae;unclassified;unclassified;	Nc150P1_bin9	Nc150P1	SRR9984130	WRGF00000000	SAMN12582002	Nasutitermes corniger	P1	wood	11.1875	0.402936	586	325	181	91.2	4.82	6.67	3101095	0	221	221	20029	20029	14032	14032	78439	78439	47.2	3.13	86.7	11	3182	24	288	12	1	0	0
Bacteria	Firmicutes	Erysipelotrichia	Erysipelotrichales	Turicibacteraceae	ZOR0006	unclassified	Bacteria;Firmicutes;Erysipelotrichia;Erysipelotrichales;Turicibacteraceae;ZOR0006;unclassified;	Bacteria;Firmicutes;Clostridia;Clostridiales;Defluviitaleaceae;unclassified;unclassified;	Th196P1_bin8	Th196P1	SRR9984188	WRKJ00000000	SAMN12582110	Termes hospes	P1	humus	52.6342	0.226809	586	325	181	88.38	2.67	0	2322328	0	109	109	29673	29673	21305	21305	69692	69692	39	2.59	87.47	11	2141	30	289	6	0	0	0
					ZOR0006
				Turicibacteraceae
Bacteria	Firmicutes	Erysipelotrichia	Erysipelotrichales	unclassified	unclassified	unclassified	Bacteria;Firmicutes;Erysipelotrichia;Erysipelotrichales;unclassified;unclassified;unclassified;	Bacteria;Firmicutes;Erysipelotrichia;Erysipelotrichales;unclassified;unclassified;unclassified;	Lab288P1_bin79	Lab288P1	SRR9983877	WRBM00000000	SAMN12581879	Labiotermes labralis	P1	soil	11.8311	0.0797515	3167	126	75	94.52	0	0	1958923	0	83	83	38414	38414	23601	23601	111562	111562	32.7	1.55	89.47	11	1789	25	101	0	0	0	0
					unclassified
				unclassified
			Erysipelotrichales
		Erysipelotrichia
	Firmicutes
Bacteria	Kiritimatiellaeota	Kiritimatiellae	WCHB1-41	RFP12	Cver-1	unclassified	Bacteria;Kiritimatiellaeota;Kiritimatiellae;WCHB1-41;RFP12;Cver-1;unclassified;	Bacteria;Kiritimatiellaeota;unclassified;unclassified;unclassified;unclassified;unclassified;	Nt197P3_bin123	Nt197P3	SRR9983953	WRHQ00000000	SAMN12582039	Neocapritermes taracua	P3	humus	10.4115	0.0435626	88	230	148	58.2	9.15	5.88	1778250	100	433	434	4041	4026	4106	4097	22374	22374	64.3	2.74	91.72	11	1684	89	124	17	0	0	0
Bacteria	Kiritimatiellaeota	Kiritimatiellae	WCHB1-41	RFP12	Cver-1	unclassified	Bacteria;Kiritimatiellaeota;Kiritimatiellae;WCHB1-41;RFP12;Cver-1;unclassified;	Bacteria;Kiritimatiellaeota;unclassified;unclassified;unclassified;unclassified;unclassified;	Nt197P3_bin96	Nt197P3	SRR9984020	WRJS00000000	SAMN12582093	Neocapritermes taracua	P3	humus	21.6781	0.202339	88	230	148	90.54	3.75	28.57	3966895	300	208	211	24870	24870	19071	18799	79240	79240	63	2.82	87.88	11	2851	15	208	7	0	0	0
Bacteria	Kiritimatiellaeota	Kiritimatiellae	WCHB1-41	RFP12	Cver-1	unclassified	Bacteria;Kiritimatiellaeota;Kiritimatiellae;WCHB1-41;RFP12;Cver-1;unclassified;	Bacteria;Kiritimatiellaeota;unclassified;unclassified;unclassified;unclassified;unclassified;	Th196P3_bin76	Th196P3	SRR9983811	WRML00000000	SAMN12582164	Termes hospes	P3	humus	13.4193	0.0683274	88	230	148	69.69	0	0	2450500	0	389	389	6981	6981	6299	6299	51558	51558	60.9	2.94	88.39	11	2115	63	167	0	0	0	0
					Cver-1
				RFP12
Bacteria	Kiritimatiellaeota	Kiritimatiellae	WCHB1-41	WCHB1-25	CVer-2	unclassified	Bacteria;Kiritimatiellaeota;Kiritimatiellae;WCHB1-41;WCHB1-25;CVer-2;unclassified;	Bacteria;Kiritimatiellaeota;unclassified;unclassified;unclassified;unclassified;unclassified;	Nt197P3_bin101	Nt197P3	SRR9983791	WRHE00000000	SAMN12582027	Neocapritermes taracua	P3	humus	12.6911	0.0597455	88	230	148	63.68	2.03	33.33	2000769	100	421	422	4939	4908	4752	4740	20776	20776	63.1	1.99	92.91	11	1672	62	165	3	0	0	0
Bacteria	Kiritimatiellaeota	Kiritimatiellae	WCHB1-41	WCHB1-25	CVer-2	unclassified	Bacteria;Kiritimatiellaeota;Kiritimatiellae;WCHB1-41;WCHB1-25;CVer-2;unclassified;	Bacteria;Kiritimatiellaeota;unclassified;unclassified;unclassified;unclassified;unclassified;	Nt197P3_bin16	Nt197P3	SRR9984115	WRHZ00000000	SAMN12582048	Neocapritermes taracua	P3	humus	11.0044	0.0380246	88	230	148	53.47	2.43	25	1468551	0	356	356	4189	4189	4125	4125	15109	15109	57.4	2.59	91.45	11	1343	94	124	12	0	0	0
					CVer-2
				WCHB1-25
			WCHB1-41
		Kiritimatiellae
	Kiritimatiellaeota
Bacteria	Microgenomates	Microgenomatia	Candidatus Pacebacteria	unclassified	unclassified	unclassified	Bacteria;Microgenomates;Microgenomatia;Candidatus Pacebacteria;unclassified;unclassified;	Bacteria;Microgenomates;unclassified;unclassified;unclassified;unclassified;unclassified;	Th196P3_bin94	Th196P3	SRR9983865	WRMU00000000	SAMN12582173	Termes hospes	P3	humus	12.2365	0.0180354	901	171	117	54.04	0	0	709345	0	65	65	13176	13176	10913	10913	31081	31081	46.4	1.75	92.71	11	709	64	107	0	0	0	0
					unclassified
				unclassified
			Candidatus Pacebacteria
		Microgenomatia
	Microgenomates
Bacteria	Planctomycetes	Phycisphaerae	Phycisphaerales	unclassified	unclassified	unclassified	Bacteria;Planctomycetes;Phycisphaerae;Phycisphaerales;unclassified;unclassified;unclassified;	Bacteria;Planctomycetes;Phycisphaerae;unclassified;unclassified;unclassified;unclassified;	Lab288P3_bin214	Lab288P3	SRR9983827	WRDM00000000	SAMN12581931	Labiotermes labralis	P3	soil	17.9839	0.0782592	2921	143	88	68.65	0.57	0	2481172	0	70	70	53091	53091	35445	35445	136331	136331	62.4	1.15	85.12	11	1968	32	110	1	0	0	0
					unclassified
				unclassified
			Phycisphaerales
Bacteria	Planctomycetes	Phycisphaerae	Tepidisphaerales	CPla-3 termite group	unclassified	unclassified	Bacteria;Planctomycetes;Phycisphaerae;Tepidisphaerales;CPla-3 termite group;unclassified;unclassified;	Bacteria;Planctomycetes;Phycisphaerae;Phycisphaerales;unclassified;unclassified;unclassified;	Emb289P3_bin83	Emb289P3	SRR9983743	WQYH00000000	SAMN12581796	Embiratermes neotenicus	P3	humus	8.04437	0.042499	2921	143	88	50.99	2.27	0	2763049	0	572	572	5179	5179	4830	4830	18270	18270	56.9	1.58	89.79	11	2818	74	68	0	1	0	0
Bacteria	Planctomycetes	Phycisphaerae	Tepidisphaerales	CPla-3 termite group	unclassified	unclassified	Bacteria;Planctomycetes;Phycisphaerae;Tepidisphaerales;CPla-3 termite group;unclassified;unclassified;	Bacteria;Planctomycetes;Phycisphaerae;Phycisphaerales;unclassified;unclassified;unclassified;	Emb289P4_bin17	Emb289P4	SRR9984164	WQYP00000000	SAMN12581804	Embiratermes neotenicus	P4	humus	13.1991	0.194163	2921	143	88	91.48	1.14	0	4647385	0	319	319	22912	22912	14568	14568	85147	85147	57	2	87.16	11	4208	9	133	1	0	0	0
					unclassified
				CPla-3 termite group
Bacteria	Planctomycetes	Phycisphaerae	Tepidisphaerales	Pla1 lineage	unclassified	unclassified	Bacteria;Planctomycetes;Phycisphaerae;Tepidisphaerales;Pla1 lineage;unclassified;unclassified;	Bacteria;Planctomycetes;Phycisphaerae;unclassified;unclassified;unclassified;unclassified;	Cu122P5_bin40	Cu122P5	SRR9983663	WQUO00000000	SAMN12581699	Cubitermes ugandensis	P5	soil	11.8899	0.0355788	2921	143	88	50.41	0.21	50	1363539	0	336	336	4084	4084	4058	4058	15789	15789	55.2	1.83	86.47	11	1357	67	74	2	0	0	0
					unclassified
				Pla1 lineage
			Tepidisphaerales
		Phycisphaerae
Bacteria	Planctomycetes	Planctomycetacia	Pirellulales	Pirellulaceae	Rs-B01 termite group	unclassified	Bacteria;Planctomycetes;Planctomycetacia;Pirellulales;Pirellulaceae;Rs-B01 termite group;unclassified;	Bacteria;Planctomycetes;Planctomycetia;Planctomycetales;Planctomycetaceae;unclassified;unclassified;	Cu122P4_bin3	Cu122P4	SRR9984096	WQUB00000000	SAMN12581686	Cubitermes ugandensis	P4	soil	8.17973	0.363968	2921	142	87	84.7	8.38	84.62	3800572	90	537	537	8394	8394	7077	7077	32794	32793	51.3	1.77	87.53	11	3152	15	114	13	0	0	0
Bacteria	Planctomycetes	Planctomycetacia	Pirellulales	Pirellulaceae	Rs-B01 termite group	unclassified	Bacteria;Planctomycetes;Planctomycetacia;Pirellulales;Pirellulaceae;Rs-B01 termite group;unclassified;	Bacteria;Planctomycetes;Planctomycetia;Planctomycetales;Planctomycetaceae;unclassified;unclassified;	Cu122P5_bin25	Cu122P5	SRR9984099	WQUI00000000	SAMN12581693	Cubitermes ugandensis	P5	soil	16.7884	0.148769	2921	142	87	86.78	7.47	12.5	4037920	0	575	575	8902	8902	7022	7022	35762	35762	50.7	2.26	85.32	11	3450	13	121	8	0	0	0
Bacteria	Planctomycetes	Planctomycetacia	Pirellulales	Pirellulaceae	Rs-B01 termite group	unclassified	Bacteria;Planctomycetes;Planctomycetacia;Pirellulales;Pirellulaceae;Rs-B01 termite group;unclassified;	Bacteria;Planctomycetes;Planctomycetia;Planctomycetales;Planctomycetaceae;unclassified;unclassified;	Emb289P3_bin158	Emb289P3	SRR9983901	WQXL00000000	SAMN12581774	Embiratermes neotenicus	P3	humus	12.1541	0.0891601	2921	142	87	63.15	4.58	30	3836636	0	868	868	4627	4627	4420	4420	15517	15517	52	2.95	84.6	11	3490	36	96	10	0	0	0
Bacteria	Planctomycetes	Planctomycetacia	Pirellulales	Pirellulaceae	Rs-B01 termite group	unclassified	Bacteria;Planctomycetes;Planctomycetacia;Pirellulales;Pirellulaceae;Rs-B01 termite group;unclassified;	Bacteria;Planctomycetes;Planctomycetia;Planctomycetales;Planctomycetaceae;unclassified;unclassified;	Lab288P3_bin146	Lab288P3	SRR9984148	WRCR00000000	SAMN12581910	Labiotermes labralis	P3	soil	9.43029	0.0657204	2921	142	87	85.58	1.72	50	3973557	0	532	532	8832	8832	7469	7469	37709	37709	47.7	1.35	90.59	11	3417	23	117	2	0	0	0
Bacteria	Planctomycetes	Planctomycetacia	Pirellulales	Pirellulaceae	Rs-B01 termite group	unclassified	Bacteria;Planctomycetes;Planctomycetacia;Pirellulales;Pirellulaceae;Rs-B01 termite group;unclassified;	Bacteria;Planctomycetes;Planctomycetia;Planctomycetales;Planctomycetaceae;unclassified;unclassified;	Lab288P3_bin24	Lab288P3	SRR9983727	WRDT00000000	SAMN12581938	Labiotermes labralis	P3	soil	22.9311	0.123328	2921	142	87	52.82	2.87	33.33	3066483	0	397	397	9620	9620	7724	7724	40117	40117	51.7	1.18	88.99	11	2610	72	67	3	0	0	0
Bacteria	Planctomycetes	Planctomycetacia	Pirellulales	Pirellulaceae	Rs-B01 termite group	unclassified	Bacteria;Planctomycetes;Planctomycetacia;Pirellulales;Pirellulaceae;Rs-B01 termite group;unclassified;	Bacteria;Planctomycetes;Planctomycetia;Planctomycetales;Planctomycetaceae;unclassified;unclassified;	Th196P3_bin110	Th196P3	SRR9984105	WRKP00000000	SAMN12582116	Termes hospes	P3	humus	34.3652	0.175329	2921	142	87	79.18	2.3	50	2455409	200	76	78	45767	44021	32308	31477	124455	124455	52.2	1.22	88.67	11	2038	21	119	2	0	0	0
Bacteria	Planctomycetes	Planctomycetacia	Pirellulales	Pirellulaceae	Rs-B01 termite group	unclassified	Bacteria;Planctomycetes;Planctomycetacia;Pirellulales;Pirellulaceae;Rs-B01 termite group;unclassified;	Bacteria;Planctomycetes;Planctomycetia;Planctomycetales;Planctomycetaceae;unclassified;unclassified;	Th196P3_bin88	Th196P3	SRR9983764	WRMR00000000	SAMN12582170	Termes hospes	P3	humus	12.6173	0.122181	2921	142	87	83.55	1.39	0	4660426	180	599	600	9629	9589	7780	7767	35543	35543	51.8	1.98	84.85	11	4198	19	119	4	0	0	0
					Rs-B01 termite group
				Pirellulaceae
			Pirellulales
		Planctomycetacia
Bacteria	Planctomycetes	vadinHA49	QEDV2DF10 group	Insect cluster	unclassified	unclassified	Bacteria;Planctomycetes;vadinHA49;QEDV2DF10 group;Insect cluster;unclassified;unclassified;	Bacteria;Planctomycetes;unclassified;unclassified;unclassified;unclassified;unclassified;	Th196P3_bin111	Th196P3	SRR9984104	WRKQ00000000	SAMN12582117	Termes hospes	P3	humus	11.6258	0.0514991	2921	152	93	66.64	2.69	0	2131897	0	465	465	4695	4695	4584	4584	15771	15771	57.2	2.68	87.93	11	2058	39	109	4	0	0	0
					unclassified
				Insect cluster
			QEDV2DF10 group
		vadinHA49
	Planctomycetes
Bacteria	Proteobacteria	Alphaproteobacteria	Reyranellales	Reyranellaceae	PMB07 group	unclassified	Bacteria;Proteobacteria;Alphaproteobacteria;Reyranellales;Reyranellaceae;PMB07 group;unclassified;	Bacteria;Proteobacteria;Alphaproteobacteria;unclassified;unclassified;unclassified;unclassified;	Lab288P3_bin233	Lab288P3	SRR9983725	WRDR00000000	SAMN12581936	Labiotermes labralis	P3	soil	34.8921	0.0904117	564	348	229	85.27	0.52	0	1477412	0	35	35	74475	74475	42211	42211	213494	213494	43.3	1.48	90.48	11	1463	42	304	2	0	0	0
Bacteria	Proteobacteria	Alphaproteobacteria	Reyranellales	Reyranellaceae	PMB07 group	unclassified	Bacteria;Proteobacteria;Alphaproteobacteria;Reyranellales;Reyranellaceae;PMB07 group;unclassified;	Bacteria;Proteobacteria;Alphaproteobacteria;unclassified;unclassified;unclassified;unclassified;	Lab288P4_bin14	Lab288P4	SRR9983760	WREV00000000	SAMN12581966	Labiotermes labralis	P4	soil	9.55971	0.0209583	564	349	230	71.72	0.09	0	1166678	0	170	170	8226	8226	6862	6862	25915	25915	43.4	1.65	90.53	11	1272	87	261	1	0	0	0
Bacteria	Proteobacteria	Alphaproteobacteria	Reyranellales	Reyranellaceae	PMB07 group	unclassified	Bacteria;Proteobacteria;Alphaproteobacteria;Reyranellales;Reyranellaceae;PMB07 group;unclassified;	Bacteria;Proteobacteria;Alphaproteobacteria;unclassified;unclassified;unclassified;unclassified;	Lab288P4_bin16	Lab288P4	SRR9983761	WREW00000000	SAMN12581967	Labiotermes labralis	P4	soil	17.3732	0.0504399	564	349	230	87.55	0	0	1545022	0	40	40	47234	47234	38625	38625	302459	302459	52.8	1.15	91.69	11	1528	34	315	0	0	0	0
					PMB07 group
				Reyranellaceae
			Reyranellales
Bacteria	Proteobacteria	Alphaproteobacteria	Rhizobiales	Beijerinckiaceae	unclassified	unclassified	Bacteria;Proteobacteria;Alphaproteobacteria;Rhizobiales;Beijerinckiaceae;unclassified;unclassified;	Bacteria;Proteobacteria;Alphaproteobacteria;unclassified;unclassified;unclassified;unclassified;	Emb289P1_bin36	Emb289P1	SRR9983998	WQVQ00000000	SAMN12581727	Embiratermes neotenicus	P1	humus	8.33088	0.0271129	92	481	319	63.28	0.47	100	1800729	0	401	401	4664	4664	4490	4490	14418	14418	56.6	2.24	81.72	11	1885	171	308	2	0	0	0
Bacteria	Proteobacteria	Alphaproteobacteria	Rhizobiales	Beijerinckiaceae	unclassified	unclassified	Bacteria;Proteobacteria;Alphaproteobacteria;Rhizobiales;Beijerinckiaceae;unclassified;unclassified;	Bacteria;Proteobacteria;Alphaproteobacteria;unclassified;unclassified;unclassified;unclassified;	Emb289P3_bin103	Emb289P3	SRR9983699	WQWO00000000	SAMN12581751	Embiratermes neotenicus	P3	humus	7.08802	0.0228398	92	481	319	52.63	0.94	33.33	1685273	0	427	427	3936	3936	3946	3946	12359	12359	56.8	2.29	82.14	11	1882	233	245	3	0	0	0
					unclassified
				Beijerinckiaceae
Bacteria	Proteobacteria	Alphaproteobacteria	Rhizobiales	Xanthobacteraceae	Bradyrhizobium	unclassified	Bacteria;Proteobacteria;Alphaproteobacteria;Rhizobiales;Xanthobacteraceae;Bradyrhizobium;unclassified;	Bacteria;Proteobacteria;Alphaproteobacteria;unclassified;unclassified;unclassified;unclassified;	Emb289P4_bin33	Emb289P4	SRR9984159	WQYW00000000	SAMN12581811	Embiratermes neotenicus	P4	humus	91.5589	1.59571	37	824	336	57.3	0.62	0	5506024	0	307	307	25997	25997	17934	17934	85298	85298	62.1	2.01	85.47	4	3958	328	489	7	0	0	0
					Bradyrhizobium
				Xanthobacteraceae
			Rhizobiales
Bacteria	Proteobacteria	Alphaproteobacteria	Rhodospirillales	Rs-B50 goup	Termite group	unclassified	Bacteria;Proteobacteria;Alphaproteobacteria;Rhodospirillales;Rs-B50 goup;Termite group;unclassified;	Bacteria;Proteobacteria;unclassified;unclassified;unclassified;unclassified;unclassified;	Cu122P5_bin26	Cu122P5	SRR9983670	WQUJ00000000	SAMN12581694	Cubitermes ugandensis	P5	soil	14.5729	0.0297272	2993	147	91	65.28	3.43	60	929525	0	124	124	9852	9852	7496	7496	29973	29973	51.9	2.09	85.95	11	988	41	101	5	0	0	0
Bacteria	Proteobacteria	Alphaproteobacteria	Rhodospirillales	Rs-B50 goup	Termite group	unclassified	Bacteria;Proteobacteria;Alphaproteobacteria;Rhodospirillales;Rs-B50 goup;Termite group;unclassified;	Bacteria;Proteobacteria;unclassified;unclassified;unclassified;unclassified;unclassified;	Cu122P5_bin52	Cu122P5	SRR9984155	WQUT00000000	SAMN12581704	Cubitermes ugandensis	P5	soil	34.2301	0.0736897	2993	147	91	73.22	2.75	33.33	980961	0	93	93	15296	15296	10547	10547	40273	40273	52.6	1.8	86.82	11	975	48	96	3	0	0	0
Bacteria	Proteobacteria	Alphaproteobacteria	Rhodospirillales	Rs-B50 goup	Termite group	unclassified	Bacteria;Proteobacteria;Alphaproteobacteria;Rhodospirillales;Rs-B50 goup;Termite group;unclassified;	Bacteria;Proteobacteria;Alphaproteobacteria;unclassified;unclassified;unclassified;unclassified;	Emb289P1_bin35	Emb289P1	SRR9983997	WQVP00000000	SAMN12581726	Embiratermes neotenicus	P1	humus	6.21877	0.0057633	2993	147	91	59.79	1.1	100	512778	0	102	102	5408	5408	5027	5027	14357	14357	42.5	1.59	89.59	11	586	68	78	1	0	0	0
Bacteria	Proteobacteria	Alphaproteobacteria	Rhodospirillales	Rs-B50 goup	Termite group	unclassified	Bacteria;Proteobacteria;Alphaproteobacteria;Rhodospirillales;Rs-B50 goup;Termite group;unclassified;	Bacteria;Proteobacteria;Alphaproteobacteria;unclassified;unclassified;unclassified;unclassified;	Emb289P3_bin18	Emb289P3	SRR9983899	WQXN00000000	SAMN12581776	Embiratermes neotenicus	P3	humus	24.2858	0.0384461	2993	147	91	72.53	0	0	827946	0	12	12	185759	185759	68995	68995	237851	237851	49.3	1.8	91.15	11	832	41	106	0	0	0	0
Bacteria	Proteobacteria	Alphaproteobacteria	Rhodospirillales	Rs-B50 goup	Termite group	unclassified	Bacteria;Proteobacteria;Alphaproteobacteria;Rhodospirillales;Rs-B50 goup;Termite group;unclassified;	Bacteria;Proteobacteria;Alphaproteobacteria;unclassified;unclassified;unclassified;unclassified;	Lab288P1_bin48	Lab288P1	SRR9983651	WRAT00000000	SAMN12581860	Labiotermes labralis	P1	soil	2.68962	0.00474923	2993	147	91	51.3	0	0	513139	0	120	120	4434	4434	4276	4276	12997	12997	51.3	2.48	90.05	11	619	80	67	0	0	0	0
Bacteria	Proteobacteria	Alphaproteobacteria	Rhodospirillales	Rs-B50 goup	Termite group	unclassified	Bacteria;Proteobacteria;Alphaproteobacteria;Rhodospirillales;Rs-B50 goup;Termite group;unclassified;	Bacteria;Proteobacteria;Alphaproteobacteria;unclassified;unclassified;unclassified;unclassified;	Lab288P3_bin104	Lab288P3	SRR9984059	WRCA00000000	SAMN12581893	Labiotermes labralis	P3	soil	11.2758	0.0175997	2993	147	91	85.16	3.3	0	889944	0	21	21	82916	82916	42378	42378	196885	196885	44.5	1.08	92.96	11	953	14	130	3	0	0	0
Bacteria	Proteobacteria	Alphaproteobacteria	Rhodospirillales	Rs-B50 goup	Termite group	unclassified	Bacteria;Proteobacteria;Alphaproteobacteria;Rhodospirillales;Rs-B50 goup;Termite group;unclassified;	Bacteria;Proteobacteria;Alphaproteobacteria;unclassified;unclassified;unclassified;unclassified;	Lab288P3_bin109	Lab288P3	SRR9983979	WRCC00000000	SAMN12581895	Labiotermes labralis	P3	soil	17.1729	0.0263416	2993	147	91	90.11	0	0	874588	0	3	3	312735	312735	291529	291529	376703	376703	45.8	0.09	92.16	11	863	9	138	0	0	0	0
Bacteria	Proteobacteria	Alphaproteobacteria	Rhodospirillales	Rs-B50 goup	Termite group	unclassified	Bacteria;Proteobacteria;Alphaproteobacteria;Rhodospirillales;Rs-B50 goup;Termite group;unclassified;	Bacteria;Proteobacteria;Alphaproteobacteria;unclassified;unclassified;unclassified;unclassified;	Lab288P3_bin136	Lab288P3	SRR9984151	WRCO00000000	SAMN12581907	Labiotermes labralis	P3	soil	13.1374	0.0207643	2993	147	91	89.01	0	0	901184	0	31	31	46462	46462	29070	29070	111768	111768	51.4	1.69	90.76	11	926	10	137	0	0	0	0
Bacteria	Proteobacteria	Alphaproteobacteria	Rhodospirillales	Rs-B50 goup	Termite group	unclassified	Bacteria;Proteobacteria;Alphaproteobacteria;Rhodospirillales;Rs-B50 goup;Termite group;unclassified;	Bacteria;Proteobacteria;Alphaproteobacteria;unclassified;unclassified;unclassified;unclassified;	Lab288P4_bin43	Lab288P4	SRR9983661	WRFG00000000	SAMN12581977	Labiotermes labralis	P4	soil	8.31841	0.0088801	5449	103	57	61	0	0	568089	0	107	107	5892	5892	5309	5309	15728	15728	45.7	1.7	92.08	11	662	54	49	0	0	0	0
Bacteria	Proteobacteria	Alphaproteobacteria	Rhodospirillales	Rs-B50 goup	Termite group	unclassified	Bacteria;Proteobacteria;Alphaproteobacteria;Rhodospirillales;Rs-B50 goup;Termite group;unclassified;	Bacteria;Proteobacteria;Alphaproteobacteria;unclassified;unclassified;unclassified;unclassified;	Nt197P3_bin125	Nt197P3	SRR9983950	WRHR00000000	SAMN12582040	Neocapritermes taracua	P3	humus	13.2326	0.0294757	2993	147	91	86.26	1.2	0	946699	0	24	24	67147	67147	39445	39445	129470	129470	50.1	1.44	88.92	11	944	15	130	2	0	0	0
Bacteria	Proteobacteria	Alphaproteobacteria	Rhodospirillales	Rs-B50 goup	Termite group	unclassified	Bacteria;Proteobacteria;Alphaproteobacteria;Rhodospirillales;Rs-B50 goup;Termite group;unclassified;	Bacteria;Proteobacteria;Alphaproteobacteria;unclassified;unclassified;unclassified;unclassified;	Nt197P3_bin44	Nt197P3	SRR9983613	WRIM00000000	SAMN12582061	Neocapritermes taracua	P3	humus	8.66976	0.0147525	2993	147	91	70.33	3.5	50	723186	0	131	131	6286	6286	5520	5520	22005	22005	47.6	1.84	91.23	11	823	28	113	6	0	0	0
Bacteria	Proteobacteria	Alphaproteobacteria	Rhodospirillales	Rs-B50 goup	Termite group	unclassified	Bacteria;Proteobacteria;Alphaproteobacteria;Rhodospirillales;Rs-B50 goup;Termite group;unclassified;	Bacteria;Proteobacteria;Alphaproteobacteria;unclassified;unclassified;unclassified;unclassified;	Nt197P3_bin78	Nt197P3	SRR9983927	WRJH00000000	SAMN12582082	Neocapritermes taracua	P3	humus	11.1327	0.0213387	2993	147	91	74.73	0	0	814626	0	60	60	20090	20090	13577	13577	62539	62539	51.3	1.55	89.88	11	829	24	123	0	0	0	0
Bacteria	Proteobacteria	Alphaproteobacteria	Rhodospirillales	Rs-B50 goup	Termite group	unclassified	Bacteria;Proteobacteria;Alphaproteobacteria;Rhodospirillales;Rs-B50 goup;Termite group;unclassified;	Bacteria;Proteobacteria;Alphaproteobacteria;unclassified;unclassified;unclassified;unclassified;	Th196P3_bin127	Th196P3	SRR9984019	WRKW00000000	SAMN12582123	Termes hospes	P3	humus	25.2734	0.0535184	2993	147	91	90.11	2.2	0	1019126	0	14	14	126675	126675	72794	72794	240976	240976	43.6	0.81	89.04	11	990	9	135	3	0	0	0
					Termite group
Bacteria	Proteobacteria	Alphaproteobacteria	Rhodospirillales	Rs-B50 goup	unclassified	unclassified	Bacteria;Proteobacteria;Alphaproteobacteria;Rhodospirillales;Rs-B50 goup;unclassified;unclassified;	Bacteria;Proteobacteria;Alphaproteobacteria;unclassified;unclassified;unclassified;unclassified;	Emb289P3_bin118	Emb289P3	SRR9983676	WQWV00000000	SAMN12581758	Embiratermes neotenicus	P3	humus	10.5795	0.0229732	2993	147	91	90.11	1.2	0	1135683	0	58	58	31232	31232	19580	19580	163447	163447	52.4	1.42	89.38	11	1250	9	136	2	0	0	0
					unclassified
				Rs-B50 goup
			Rhodospirillales
Bacteria	Proteobacteria	Alphaproteobacteria	unclassified	unclassified	unclassified	unclassified	Bacteria;Proteobacteria;Alphaproteobacteria;unclassified;unclassified;unclassified;unclassified;	Bacteria;Proteobacteria;Alphaproteobacteria;unclassified;unclassified;unclassified;unclassified;	Emb289P3_bin113	Emb289P3	SRR9983671	WQWS00000000	SAMN12581755	Embiratermes neotenicus	P3	humus	6.93966	0.0424895	63	336	201	57.96	9.89	1.72	3202182	0	890	890	3374	3374	3597	3597	15397	15397	66.6	1.96	87.46	11	3578	138	154	40	2	2	0
Bacteria	Proteobacteria	Alphaproteobacteria	unclassified	unclassified	unclassified	unclassified	Bacteria;Proteobacteria;Alphaproteobacteria;unclassified;unclassified;unclassified;unclassified;	Bacteria;Proteobacteria;Alphaproteobacteria;unclassified;unclassified;unclassified;unclassified;	Lab288P1_bin49	Lab288P1	SRR9984177	WRAU00000000	SAMN12581861	Labiotermes labralis	P1	soil	8.47836	0.0414903	2921	152	93	98.92	0	0	1422127	0	17	17	130920	130920	83654	83654	255719	255719	33.6	1.06	90.96	11	1378	1	151	0	0	0	0
Bacteria	Proteobacteria	Alphaproteobacteria	unclassified	unclassified	unclassified	unclassified	Bacteria;Proteobacteria;Alphaproteobacteria;unclassified;unclassified;unclassified;unclassified;	Bacteria;Proteobacteria;Alphaproteobacteria;unclassified;unclassified;unclassified;unclassified;	Lab288P3_bin38	Lab288P3	SRR9984134	WRDZ00000000	SAMN12581944	Labiotermes labralis	P3	soil	7.03868	0.0106455	2921	152	93	62.13	0	0	862342	0	151	151	6609	6609	5710	5710	26491	26491	56.3	2.75	90.98	11	978	55	97	0	0	0	0
					unclassified
				unclassified
			unclassified
		Alphaproteobacteria
Bacteria	Proteobacteria	Deltaproteobacteria	Adiutricales	Adiutricaceae	Termite cluster 3	unclassified	Bacteria;Proteobacteria;Deltaproteobacteria;Adiutricales;Adiutricaceae;Termite cluster 3;unclassified;	Bacteria;Proteobacteria;Deltaproteobacteria;Rs-K70;unclassified;unclassified;unclassified;	Th196P3_bin21	Th196P3	SRR9983705	WRLN00000000	SAMN12582140	Termes hospes	P3	humus	30.6354	0.0778868	5449	102	56	50.16	0.89	100	1223571	100	70	71	23119	23119	17479	17231	65596	65596	59	1.68	90.33	11	1119	64	37	1	0	0	0
					Termite cluster 3
				Adiutricaceae
			Adiutricales
Bacteria	Proteobacteria	Deltaproteobacteria	Deltaproteobacteria incertae sedis	MBNT15	unclassified	unclassified	Bacteria;Proteobacteria;Deltaproteobacteria;Deltaproteobacteria incertae sedis;MBNT15;unclassified;unclassified;	Bacteria;Proteobacteria;Deltaproteobacteria;Syntrophobacterales;Syntrophorhabdaceae;unclassified;unclassified;	Nt197P3_bin122	Nt197P3	SRR9983952	WRHP00000000	SAMN12582038	Neocapritermes taracua	P3	humus	14.4532	0.0591187	2258	190	119	93.28	0.42	0	1738414	200	81	83	32210	32210	21461	20942	75952	75952	54.5	1.42	89.86	11	1688	11	178	1	0	0	0
Bacteria	Proteobacteria	Deltaproteobacteria	Deltaproteobacteria incertae sedis	MBNT15	unclassified	unclassified	Bacteria;Proteobacteria;Deltaproteobacteria;Deltaproteobacteria incertae sedis;MBNT15;unclassified;unclassified;	Bacteria;Proteobacteria;Deltaproteobacteria;Syntrophobacterales;Syntrophorhabdaceae;unclassified;unclassified;	Th196P3_bin84	Th196P3	SRR9983797	WRMP00000000	SAMN12582168	Termes hospes	P3	humus	9.87049	0.020052	2258	190	119	57.69	3.36	0	977702	0	221	221	4365	4365	4423	4423	21477	21477	54.6	1.79	91.01	11	1085	100	86	4	0	0	0
					unclassified
				MBNT15
			Deltaproteobacteria incertae sedis
Bacteria	Proteobacteria	Deltaproteobacteria	Desulfobacterales	Desulfobulbaceae	unclassified	unclassified	Bacteria;Proteobacteria;Deltaproteobacteria;Desulfobacterales;Desulfobulbaceae;Desulfobulbus;unclassified;	Bacteria;Proteobacteria;unclassified;unclassified;unclassified;unclassified;unclassified;	Cu122P5_bin24	Cu122P5	SRR9984098	WQUH00000000	SAMN12581692	Cubitermes ugandensis	P5	soil	58.1716	0.188267	62	280	168	60.18	0	0	1474742	0	313	313	5039	5039	4711	4711	12771	12771	62.3	2.67	89.45	11	1458	115	165	0	0	0	0
Bacteria	Proteobacteria	Deltaproteobacteria	Desulfobacterales	Desulfobulbaceae	unclassified	unclassified	Bacteria;Proteobacteria;Deltaproteobacteria;Desulfobacterales;Desulfobulbaceae;Desulfobulbus;unclassified;	Bacteria;Proteobacteria;Deltaproteobacteria;Desulfobacterales;Desulfobulbaceae;Desulfobulbus;unclassified;	Emb289P4_bin76	Emb289P4	SRR9984166	WQZH00000000	SAMN12581822	Embiratermes neotenicus	P4	humus	19.4226	0.168965	62	280	168	99.89	0.6	0	2748357	0	56	56	84342	84342	49077	49077	379745	379745	57.4	2.17	87.63	11	2475	2	277	1	0	0	0
Bacteria	Proteobacteria	Deltaproteobacteria	Desulfobacterales	Desulfobulbaceae	unclassified	unclassified	Bacteria;Proteobacteria;Deltaproteobacteria;Desulfobacterales;Desulfobulbaceae;Desulfobulbus;unclassified;	Bacteria;Proteobacteria;Deltaproteobacteria;Desulfobacterales;Desulfobulbaceae;Desulfobulbus;unclassified;	Lab288P4_bin34	Lab288P4	SRR9983660	WRFD00000000	SAMN12581974	Labiotermes labralis	P4	soil	33.1619	0.165768	62	280	168	89.02	2.45	83.33	2660121	0	308	308	11392	11392	8636	8636	68259	68259	58.9	2.69	85.97	11	2584	49	225	6	0	0	0
Bacteria	Proteobacteria	Deltaproteobacteria	Desulfobacterales	Desulfobulbaceae	unclassified	unclassified	Bacteria;Proteobacteria;Deltaproteobacteria;Desulfobacterales;Desulfobulbaceae;Desulfobulbus;unclassified;	Bacteria;Proteobacteria;unclassified;unclassified;unclassified;unclassified;unclassified;	Nt197P4_bin9	Nt197P4	SRR9984195	WRKE00000000	SAMN12582105	Neocapritermes taracua	P4	humus	65.2171	0.263747	62	280	168	86.42	2.51	16.67	2126945	0	314	314	7640	7640	6773	6773	32979	32979	58.9	2.32	88.18	11	2055	64	210	6	0	0	0
					unclassified
				Desulfobulbaceae
			Desulfobacterales
Bacteria	Proteobacteria	Deltaproteobacteria	Desulfovibrionales	Desulfovibrionaceae	unclassified	unclassified	Bacteria;Proteobacteria;Deltaproteobacteria;Desulfovibrionales;Desulfovibrionaceae;unclassified;unclassified;	Bacteria;Proteobacteria;Deltaproteobacteria;Desulfovibrionales;Desulfovibrionaceae;unclassified;unclassified;	Nt197P3_bin127	Nt197P3	SRR9983956	WRHT00000000	SAMN12582042	Neocapritermes taracua	P3	humus	12.0157	0.0431616	61	284	169	73.12	3.58	55.56	1526648	0	228	228	8025	8025	6695	6695	48188	48188	58.1	3.21	92.83	11	1584	94	181	9	0	0	0
Bacteria	Proteobacteria	Deltaproteobacteria	Desulfovibrionales	Desulfovibrionaceae	unclassified	unclassified	Bacteria;Proteobacteria;Deltaproteobacteria;Desulfovibrionales;Desulfovibrionaceae;unclassified;unclassified;	Bacteria;Proteobacteria;Deltaproteobacteria;Desulfovibrionales;Desulfovibrionaceae;unclassified;unclassified;	Nt197P3_bin137	Nt197P3	SRR9984112	WRHY00000000	SAMN12582047	Neocapritermes taracua	P3	humus	37.2947	0.1295	61	284	169	51.17	0	0	1475759	0	14	14	166805	166805	105411	105411	460018	460018	58	0.77	90.07	11	1288	145	139	0	0	0	0
Bacteria	Proteobacteria	Deltaproteobacteria	Desulfovibrionales	Desulfovibrionaceae	unclassified	unclassified	Bacteria;Proteobacteria;Deltaproteobacteria;Desulfovibrionales;Desulfovibrionaceae;unclassified;unclassified;	Bacteria;Proteobacteria;Deltaproteobacteria;Desulfovibrionales;Desulfovibrionaceae;unclassified;unclassified;	Nt197P3_bin4	Nt197P3	SRR9984103	WRIL00000000	SAMN12582060	Neocapritermes taracua	P3	humus	24.86	0.101859	61	284	169	77.51	1.78	50	1741358	200	36	38	77475	77475	48371	45819	147535	147535	58.2	1.32	92.37	11	1626	51	229	4	0	0	0
Bacteria	Proteobacteria	Deltaproteobacteria	Desulfovibrionales	Desulfovibrionaceae	unclassified	unclassified	Bacteria;Proteobacteria;Deltaproteobacteria;Desulfovibrionales;Desulfovibrionaceae;unclassified;unclassified;	Bacteria;Proteobacteria;Betaproteobacteria;unclassified;unclassified;unclassified;unclassified;	Nt197P4_bin33	Nt197P4	SRR9984069	WRKB00000000	SAMN12582102	Neocapritermes taracua	P4	humus	45.7645	0.128608	61	284	169	65.92	0.72	33.33	1477981	0	298	298	5430	5430	4959	4959	21990	21990	55.4	2.74	90.16	11	1608	101	180	3	0	0	0
Bacteria	Proteobacteria	Deltaproteobacteria	Desulfovibrionales	Desulfovibrionaceae	unclassified	unclassified	Bacteria;Proteobacteria;Deltaproteobacteria;Desulfovibrionales;Desulfovibrionaceae;unclassified;unclassified;	Bacteria;Proteobacteria;Deltaproteobacteria;Desulfovibrionales;Desulfovibrionaceae;unclassified;unclassified;	Th196P4_bin15	Th196P4	SRR9983622	WRMY00000000	SAMN12582177	Termes hospes	P4	humus	41.269	0.145337	61	284	169	54.96	3.63	58.82	1810444	146	394	394	4812	4812	4595	4594	22951	22951	57.1	2.89	90.43	11	1993	121	146	17	0	0	0
					unclassified
				Desulfovibrionaceae
			Desulfovibrionales
Bacteria	Proteobacteria	Deltaproteobacteria	Desulfuromonadales	unclassified	unclassified	unclassified	Bacteria;Proteobacteria;Deltaproteobacteria;Desulfuromonadales;unclassified;unclassified;unclassified;	Bacteria;Proteobacteria;Deltaproteobacteria;Desulfuromonadales;unclassified;unclassified;unclassified;	Emb289P4_bin35	Emb289P4	SRR9984157	WQYY00000000	SAMN12581813	Embiratermes neotenicus	P4	humus	8.16907	0.0444683	83	247	155	85.83	1.83	25	1719743	0	135	135	17843	17843	12738	12738	40313	40313	41.4	1.79	86.75	11	1599	48	195	4	0	0	0
					unclassified
				unclassified
			Desulfuromonadales
Bacteria	Proteobacteria	Deltaproteobacteria	Myxococcales	Myxococcaceae	unclassified	unclassified	Bacteria;Proteobacteria;Deltaproteobacteria;Myxococcales;Myxococcaceae;unclassified;unclassified;	Bacteria;Proteobacteria;Deltaproteobacteria;Myxococcales;Cystobacterineae;unclassified;unclassified;	Co191P1_bin43	Co191P1	SRR9983783	WQRR00000000	SAMN12581624	Cornitermes sp.	P1	litter	50.4789	0.182649	83	247	155	78.45	0	0	1979681	44	193	193	13667	13667	10257	10257	40816	40815	54.5	2.5	90.61	11	1846	47	200	0	0	0	0
Bacteria	Proteobacteria	Deltaproteobacteria	Myxococcales	Myxococcaceae	unclassified	unclassified	Bacteria;Proteobacteria;Deltaproteobacteria;Myxococcales;Myxococcaceae;unclassified;unclassified;	Bacteria;Proteobacteria;Deltaproteobacteria;Myxococcales;Cystobacterineae;unclassified;unclassified;	Co191P3_bin57	Co191P3	SRR9983686	WQTC00000000	SAMN12581661	Cornitermes sp.	P3	litter	57.241	0.17554	83	247	155	69.74	0.65	100	1746829	52	158	158	13878	13874	11055	11055	46805	46802	54.3	1.81	91.09	11	1626	66	180	1	0	0	0
Bacteria	Proteobacteria	Deltaproteobacteria	Myxococcales	Myxococcaceae	unclassified	unclassified	Bacteria;Proteobacteria;Deltaproteobacteria;Myxococcales;Myxococcaceae;unclassified;unclassified;	Bacteria;Proteobacteria;unclassified;unclassified;unclassified;unclassified;unclassified;	Co191P4_bin16	Co191P4	SRR9983849	WQTM00000000	SAMN12581671	Cornitermes sp.	P4	litter	114.853	0.420933	83	247	155	85.14	0.65	100	2114785	0	232	232	11718	11718	9115	9115	46789	46789	54.3	2.46	90.84	11	1981	28	218	1	0	0	0
Bacteria	Proteobacteria	Deltaproteobacteria	Myxococcales	Myxococcaceae	unclassified	unclassified	Bacteria;Proteobacteria;Deltaproteobacteria;Myxococcales;Myxococcaceae;unclassified;unclassified;	Bacteria;Proteobacteria;Deltaproteobacteria;Myxococcales;Cystobacterineae;unclassified;unclassified;	Emb289P3_bin65	Emb289P3	SRR9983770	WQYA00000000	SAMN12581789	Embiratermes neotenicus	P3	humus	24.0296	0.104496	83	247	155	79.68	0.65	0	2274348	0	102	102	33922	33922	22297	22297	176186	176186	54.7	2.38	88.92	11	1936	34	212	1	0	0	0
Bacteria	Proteobacteria	Deltaproteobacteria	Myxococcales	Myxococcaceae	unclassified	unclassified	Bacteria;Proteobacteria;Deltaproteobacteria;Myxococcales;Myxococcaceae;unclassified;unclassified;	Bacteria;Proteobacteria;Deltaproteobacteria;Myxococcales;Cystobacterineae;unclassified;unclassified;	Th196P3_bin117	Th196P3	SRR9984107	WRKR00000000	SAMN12582118	Termes hospes	P3	humus	400.753	2.24884	83	247	155	94.52	0.16	0	2700659	300	65	68	58814	58814	41548	39711	283752	283752	53	1.66	88.89	11	2280	9	237	1	0	0	0
					unclassified
				Myxococcaceae
Bacteria	Proteobacteria	Deltaproteobacteria	Myxococcales	Polyangiaceae	unclassified	unclassified	Bacteria;Proteobacteria;Deltaproteobacteria;Myxococcales;Polyangiaceae;unclassified;unclassified;	Bacteria;Proteobacteria;Deltaproteobacteria;Myxococcales;Polyangiaceae;unclassified;unclassified;	Emb289P3_bin120	Emb289P3	SRR9983678	WQWX00000000	SAMN12581760	Embiratermes neotenicus	P3	humus	6.8401	0.0521279	83	247	155	62.05	2.9	16.67	3985752	0	838	838	5076	5076	4756	4756	20203	20203	68.5	1.91	91.85	11	4155	88	155	3	1	0	0
Bacteria	Proteobacteria	Deltaproteobacteria	Myxococcales	Polyangiaceae	unclassified	unclassified	Bacteria;Proteobacteria;Deltaproteobacteria;Myxococcales;Polyangiaceae;unclassified;unclassified;	Bacteria;Proteobacteria;Deltaproteobacteria;Myxococcales;Polyangiaceae;unclassified;unclassified;	Emb289P3_bin90	Emb289P3	SRR9983739	WQYL00000000	SAMN12581800	Embiratermes neotenicus	P3	humus	7.40455	0.0535966	83	247	155	55.33	1.83	25	3785661	0	737	737	5450	5450	5136	5136	33374	33374	55.1	1.75	89.48	11	3748	106	137	4	0	0	0
Bacteria	Proteobacteria	Deltaproteobacteria	Myxococcales	Polyangiaceae	unclassified	unclassified	Bacteria;Proteobacteria;Deltaproteobacteria;Myxococcales;Polyangiaceae;unclassified;unclassified;	Bacteria;Proteobacteria;Deltaproteobacteria;Myxococcales;Polyangiaceae;unclassified;unclassified;	Emb289P4_bin34	Emb289P4	SRR9984156	WQYX00000000	SAMN12581812	Embiratermes neotenicus	P4	humus	48.254	0.729151	83	247	155	93.76	1.94	0	4773856	0	199	199	39049	39049	23989	23989	136656	136656	62	1.53	91.08	11	4180	11	233	3	0	0	0
Bacteria	Proteobacteria	Deltaproteobacteria	Myxococcales	Polyangiaceae	unclassified	unclassified	Bacteria;Proteobacteria;Deltaproteobacteria;Myxococcales;Polyangiaceae;unclassified;unclassified;	Bacteria;Proteobacteria;Deltaproteobacteria;Myxococcales;Polyangiaceae;unclassified;unclassified;	Emb289P4_bin44	Emb289P4	SRR9984172	WQZB00000000	SAMN12581816	Embiratermes neotenicus	P4	humus	33.612	0.446759	83	247	155	94.06	1.94	0	4199173	0	112	112	54869	54869	37492	37492	162689	162689	59.8	1.01	92.48	11	3730	10	234	3	0	0	0
					unclassified
				Polyangiaceae
			Myxococcales
Bacteria	Proteobacteria	Deltaproteobacteria	Syntrophobacterales	Syntrophaceae	unclassified	unclassified	Bacteria;Proteobacteria;Deltaproteobacteria;Syntrophobacterales;Syntrophaceae;unclassified;unclassified;	Bacteria;Proteobacteria;Deltaproteobacteria;Syntrophobacterales;Syntrophaceae;unclassified;unclassified;	Lab288P3_bin216	Lab288P3	SRR9983812	WRDN00000000	SAMN12581932	Labiotermes labralis	P3	soil	9.01498	0.0204286	83	247	155	59.81	2.08	14.29	1292049	0	275	275	4928	4928	4698	4698	16910	16910	57.8	2.65	90.49	11	1427	93	147	7	0	0	0
					unclassified
				Syntrophaceae
			Syntrophobacterales
Bacteria	Proteobacteria	Deltaproteobacteria	unclassified	unclassified	unclassified	unclassified	Bacteria;Proteobacteria;Deltaproteobacteria;unclassified;unclassified;unclassified;unclassified;	Bacteria;Proteobacteria;unclassified;unclassified;unclassified;unclassified;unclassified;	Cu122P3_bin5	Cu122P3	SRR9983903	WQTY00000000	SAMN12581683	Cubitermes ugandensis	P3	soil	5.7967	0.154302	83	247	155	62.28	1.29	0	2621058	139	456	456	6300	6300	5747	5747	27447	27446	54.5	2.17	87.74	11	2203	71	174	2	0	0	0
					unclassified
				unclassified
			unclassified
		Deltaproteobacteria
Bacteria	Proteobacteria	Gammaproteobacteria	Betaproteobacteriales	Burkholderiaceae	Oxalobacter vibrioformis group	unclassified	Bacteria;Proteobacteria;Gammaproteobacteria;Betaproteobacteriales;Burkholderiaceae;Oxalobacter vibrioformis group;unclassified;	Bacteria;Proteobacteria;Betaproteobacteria;unclassified;unclassified;unclassified;unclassified;	Nt197P3_bin132	Nt197P3	SRR9984111	WRHV00000000	SAMN12582044	Neocapritermes taracua	P3	humus	12.2392	0.0302419	5449	104	58	53.45	0	0	1050143	0	33	33	70241	70241	31822	31822	115252	115252	48.1	1.34	89.38	11	958	70	34	0	0	0	0
					Oxalobacter vibrioformis group
Bacteria	Proteobacteria	Gammaproteobacteria	Betaproteobacteriales	Burkholderiaceae	unclassified	unclassified	Bacteria;Proteobacteria;Gammaproteobacteria;Betaproteobacteriales;Burkholderiaceae;unclassified;unclassified;	Bacteria;Proteobacteria;Deltaproteobacteria;Desulfovibrionales;Desulfovibrionaceae;unclassified;unclassified;	Nt197P4_bin23	Nt197P4	SRR9983808	WRJY00000000	SAMN12582099	Neocapritermes taracua	P4	humus	330.261	1.59022	193	427	214	64.4	1.4	33.33	2532380	0	338	338	8820	8820	7492	7492	53155	53155	65.5	2.54	88.64	11	2602	170	254	3	0	0	0
					unclassified
				Burkholderiaceae
Bacteria	Proteobacteria	Gammaproteobacteria	Betaproteobacteriales	Rhodocyclaceae	Dechloromonas	unclassified	Bacteria;Proteobacteria;Gammaproteobacteria;Betaproteobacteriales;Rhodocyclaceae;Dechloromonas;unclassified;	Bacteria;Proteobacteria;Deltaproteobacteria;Desulfobacterales;Desulfobulbaceae;Desulfobulbus;unclassified;	Cu122P5_bin47	Cu122P5	SRR9983665	WQUQ00000000	SAMN12581701	Cubitermes ugandensis	P5	soil	32.744	0.169605	223	425	211	84.63	2.99	33.33	2360265	0	360	360	7520	7520	6556	6556	29645	29645	63.9	1.85	91.41	11	2466	62	353	9	1	0	0
Bacteria	Proteobacteria	Gammaproteobacteria	Betaproteobacteriales	Rhodocyclaceae	Dechloromonas	unclassified	Bacteria;Proteobacteria;Gammaproteobacteria;Betaproteobacteriales;Rhodocyclaceae;Dechloromonas;unclassified;	Bacteria;Proteobacteria;Betaproteobacteria;unclassified;unclassified;unclassified;unclassified;	Emb289P3_bin76	Emb289P3	SRR9983774	WQYE00000000	SAMN12581793	Embiratermes neotenicus	P3	humus	9.38779	0.0284323	223	425	211	63.35	0.78	100	1583983	0	358	358	4620	4620	4424	4424	18911	18911	64.2	2.4	90.92	11	1775	158	261	6	0	0	0
Bacteria	Proteobacteria	Gammaproteobacteria	Betaproteobacteriales	Rhodocyclaceae	Dechloromonas	unclassified	Bacteria;Proteobacteria;Gammaproteobacteria;Betaproteobacteriales;Rhodocyclaceae;Dechloromonas;unclassified;	Bacteria;Proteobacteria;Betaproteobacteria;unclassified;unclassified;unclassified;unclassified;	Lab288P3_bin98	Lab288P3	SRR9983885	WREP00000000	SAMN12581960	Labiotermes labralis	P3	soil	26.9045	0.119341	223	425	211	95.1	1.42	33.33	2529115	0	75	75	49174	49174	33721	33721	139340	139340	63.1	1.47	90.05	11	2456	32	390	3	0	0	0
Bacteria	Proteobacteria	Gammaproteobacteria	Betaproteobacteriales	Rhodocyclaceae	Dechloromonas	unclassified	Bacteria;Proteobacteria;Gammaproteobacteria;Betaproteobacteriales;Rhodocyclaceae;Dechloromonas;unclassified;	Bacteria;Proteobacteria;Betaproteobacteria;unclassified;unclassified;unclassified;unclassified;	Lab288P4_bin103	Lab288P4	SRR9983888	WRES00000000	SAMN12581963	Labiotermes labralis	P4	soil	40.7877	0.196794	223	425	211	95.4	2.3	55.56	2567574	0	161	161	25416	25416	15947	15947	78753	78753	63.1	2.1	90.01	11	2539	15	401	9	0	0	0
					Dechloromonas
Bacteria	Proteobacteria	Gammaproteobacteria	Betaproteobacteriales	Rhodocyclaceae	Rs-A34 termite group	unclassified	Bacteria;Proteobacteria;Gammaproteobacteria;Betaproteobacteriales;Rhodocyclaceae;Rs-A34 termite group;unclassified;	Bacteria;Proteobacteria;Betaproteobacteria;unclassified;unclassified;unclassified;unclassified;	Emb289P3_bin8	Emb289P3	SRR9983741	WQYF00000000	SAMN12581794	Embiratermes neotenicus	P3	humus	17.7254	0.0489142	30	540	241	57.46	1.64	66.67	1443252	0	290	290	5421	5421	4976	4976	22567	22567	57	2.36	91.63	11	1602	240	291	9	0	0	0
Bacteria	Proteobacteria	Gammaproteobacteria	Betaproteobacteriales	Rhodocyclaceae	Rs-A34 termite group	unclassified	Bacteria;Proteobacteria;Gammaproteobacteria;Betaproteobacteriales;Rhodocyclaceae;Rs-A34 termite group;unclassified;	Bacteria;Proteobacteria;Betaproteobacteria;unclassified;unclassified;unclassified;unclassified;	Emb289P4_bin32	Emb289P4	SRR9984158	WQYV00000000	SAMN12581810	Embiratermes neotenicus	P4	humus	196.328	1.64398	30	540	241	91.16	1.01	66.67	2645445	0	157	157	26987	26987	16849	16849	70798	70798	55.9	2.11	90.11	11	2563	37	497	6	0	0	0
Bacteria	Proteobacteria	Gammaproteobacteria	Betaproteobacteriales	Rhodocyclaceae	Rs-A34 termite group	unclassified	Bacteria;Proteobacteria;Gammaproteobacteria;Betaproteobacteriales;Rhodocyclaceae;Rs-A34 termite group;unclassified;	Bacteria;Proteobacteria;Betaproteobacteria;unclassified;unclassified;unclassified;unclassified;	Lab288P3_bin88	Lab288P3	SRR9983882	WREK00000000	SAMN12581955	Labiotermes labralis	P3	soil	18.8296	0.0852798	30	540	241	87.42	6.69	18.18	2582317	0	255	255	13383	13383	10126	10126	130616	130616	56.6	2.28	88.58	11	2669	63	446	30	1	0	0
Bacteria	Proteobacteria	Gammaproteobacteria	Betaproteobacteriales	Rhodocyclaceae	Rs-A34 termite group	unclassified	Bacteria;Proteobacteria;Gammaproteobacteria;Betaproteobacteriales;Rhodocyclaceae;Rs-A34 termite group;unclassified;	Bacteria;Proteobacteria;Betaproteobacteria;unclassified;unclassified;unclassified;unclassified;	Nt197P3_bin56	Nt197P3	SRR9984017	WRIU00000000	SAMN12582069	Neocapritermes taracua	P3	humus	27.3365	0.146032	30	540	241	91.17	0.12	100	2270376	100	19	20	211186	161737	119493	113513	442366	321610	57.8	0.93	91.15	11	2124	33	505	2	0	0	0
Bacteria	Proteobacteria	Gammaproteobacteria	Betaproteobacteriales	Rhodocyclaceae	Rs-A34 termite group	unclassified	Bacteria;Proteobacteria;Gammaproteobacteria;Betaproteobacteriales;Rhodocyclaceae;Rs-A34 termite group;unclassified;	Bacteria;Proteobacteria;unclassified;unclassified;unclassified;unclassified;unclassified;	Nt197P4_bin15	Nt197P4	SRR9984062	WRJU00000000	SAMN12582095	Neocapritermes taracua	P4	humus	215.403	0.795393	30	540	241	71.23	0.96	75	1942044	0	253	253	9784	9784	7676	7676	54218	54218	58.7	2.3	90.94	11	2093	148	388	4	0	0	0
Bacteria	Proteobacteria	Gammaproteobacteria	Betaproteobacteriales	Rhodocyclaceae	Rs-A34 termite group	unclassified	Bacteria;Proteobacteria;Gammaproteobacteria;Betaproteobacteriales;Rhodocyclaceae;Rs-A34 termite group;unclassified;	Bacteria;Proteobacteria;Betaproteobacteria;unclassified;unclassified;unclassified;unclassified;	Th196P3_bin129	Th196P3	SRR9983716	WRKX00000000	SAMN12582124	Termes hospes	P3	humus	190.226	0.974617	223	425	211	95.49	3	41.67	2465776	0	175	175	19748	19748	14090	14090	64296	64296	54.9	1.63	87.84	11	2503	14	399	12	0	0	0
Bacteria	Proteobacteria	Gammaproteobacteria	Betaproteobacteriales	Rhodocyclaceae	Rs-A34 termite group	unclassified	Bacteria;Proteobacteria;Gammaproteobacteria;Betaproteobacteriales;Rhodocyclaceae;Rs-A34 termite group;unclassified;	Bacteria;Proteobacteria;Betaproteobacteria;unclassified;unclassified;unclassified;unclassified;	Th196P3_bin67	Th196P3	SRR9983955	WRMF00000000	SAMN12582158	Termes hospes	P3	humus	118.608	0.530299	223	425	211	89.2	1.1	28.57	2151763	0	43	43	83760	83760	50041	50041	176269	176269	54.8	1.14	89.17	11	2043	53	365	7	0	0	0
Bacteria	Proteobacteria	Gammaproteobacteria	Betaproteobacteriales	Rhodocyclaceae	Rs-A34 termite group	unclassified	Bacteria;Proteobacteria;Gammaproteobacteria;Betaproteobacteriales;Rhodocyclaceae;Rs-A34 termite group;unclassified;	Bacteria;Proteobacteria;Betaproteobacteria;unclassified;unclassified;unclassified;unclassified;	Th196P4_bin58	Th196P4	SRR9983942	WRNU00000000	SAMN12582199	Termes hospes	P4	humus	121.54	0.623919	30	540	241	83.91	5.66	80.56	2639021	486	230	230	15330	15327	11474	11471	51733	51727	58.7	2.27	89.57	11	2595	75	431	33	1	0	0
					Rs-A34 termite group
Bacteria	Proteobacteria	Gammaproteobacteria	Betaproteobacteriales	Rhodocyclaceae	unclassified	unclassified	Bacteria;Proteobacteria;Gammaproteobacteria;Betaproteobacteriales;Rhodocyclaceae;unclassified;unclassified;	Bacteria;Proteobacteria;Betaproteobacteria;unclassified;unclassified;unclassified;unclassified;	Emb289P4_bin18	Emb289P4	SRR9984165	WQYQ00000000	SAMN12581805	Embiratermes neotenicus	P4	humus	35.9438	0.377546	30	540	241	96.27	1.12	16.67	3318414	0	44	44	131908	131908	75418	75418	349727	349727	59.6	1.5	90.83	11	3170	27	507	6	0	0	0
Bacteria	Proteobacteria	Gammaproteobacteria	Betaproteobacteriales	Rhodocyclaceae	unclassified	unclassified	Bacteria;Proteobacteria;Gammaproteobacteria;Betaproteobacteriales;Rhodocyclaceae;unclassified;unclassified;	Bacteria;Proteobacteria;Betaproteobacteria;unclassified;unclassified;unclassified;unclassified;	Emb289P4_bin67	Emb289P4	SRR9984168	WQZF00000000	SAMN12581820	Embiratermes neotenicus	P4	humus	45.544	0.379219	223	425	211	96.92	0.47	0	2630539	0	117	117	34013	34013	22483	22483	190233	190233	59.7	1.81	87.09	11	2448	7	417	1	0	0	0
					unclassified
				Rhodocyclaceae
Bacteria	Proteobacteria	Gammaproteobacteria	Betaproteobacteriales	SC-I-84	A21b	unclassified	Bacteria;Proteobacteria;Gammaproteobacteria;Betaproteobacteriales;SC-I-84;A21b;unclassified;	Bacteria;Proteobacteria;unclassified;unclassified;unclassified;unclassified;unclassified;	Cu122P1_bin22	Cu122P1	SRR9983912	WQTT00000000	SAMN12581678	Cubitermes ugandensis	P1	soil	75.3192	0.275093	223	425	211	87.98	0	0	2024389	0	220	220	11855	11855	9201	9201	42923	42923	57.7	1.77	85.19	11	1962	41	384	0	0	0	0
Bacteria	Proteobacteria	Gammaproteobacteria	Betaproteobacteriales	SC-I-84	A21b	unclassified	Bacteria;Proteobacteria;Gammaproteobacteria;Betaproteobacteriales;SC-I-84;A21b;unclassified;	Bacteria;Proteobacteria;unclassified;unclassified;unclassified;unclassified;unclassified;	Cu122P3_bin14	Cu122P3	SRR9983909	WQTW00000000	SAMN12581681	Cubitermes ugandensis	P3	soil	49.6556	1.13302	235	420	211	95.91	1.11	66.67	2246771	42	178	178	16610	16610	12622	12622	81846	81846	57.7	1.55	84.77	11	2101	13	404	3	0	0	0
Bacteria	Proteobacteria	Gammaproteobacteria	Betaproteobacteriales	SC-I-84	A21b	unclassified	Bacteria;Proteobacteria;Gammaproteobacteria;Betaproteobacteriales;SC-I-84;A21b;unclassified;	Bacteria;Proteobacteria;unclassified;unclassified;unclassified;unclassified;unclassified;	Cu122P4_bin11	Cu122P4	SRR9984095	WQUA00000000	SAMN12581685	Cubitermes ugandensis	P4	soil	13.4019	0.370789	223	425	211	93.79	6.29	100	2363122	64	79	79	42815	42815	29912	29912	107487	107483	56.2	1.48	87.91	11	2324	16	380	29	0	0	0
Bacteria	Proteobacteria	Gammaproteobacteria	Betaproteobacteriales	SC-I-84	A21b	unclassified	Bacteria;Proteobacteria;Gammaproteobacteria;Betaproteobacteriales;SC-I-84;A21b;unclassified;	Bacteria;Proteobacteria;Betaproteobacteria;unclassified;unclassified;unclassified;unclassified;	Lab288P4_bin72	Lab288P4	SRR9983795	WRFN00000000	SAMN12581984	Labiotermes labralis	P4	soil	45.5675	0.183674	223	425	211	95.78	0	0	2145018	0	34	34	108162	108162	63088	63088	317342	317342	57.4	1.22	89.45	11	1955	11	414	0	0	0	0
					A21b
				SC-I-84
			Betaproteobacteriales
		Gammaproteobacteria
	Proteobacteria
Bacteria	Saccharibacteria	Saccharimonadia	Saccharimonadales	Saccharimonadaceae	M1NP1-63 group	unclassified	Bacteria;Saccharibacteria;Saccharimonadia;Saccharimonadales;Saccharimonadaceae;M1NP1-63 group;unclassified;	Bacteria;Saccharibacteria;unclassified;unclassified;unclassified;unclassified;unclassified;	Emb289P1_bin101	Emb289P1	SRR9984044	WQUV00000000	SAMN12581706	Embiratermes neotenicus	P1	humus	11.9807	0.0146779	901	171	117	55.05	0.85	0	677865	0	14	14	92597	92597	48418	48418	193415	193415	50	0.53	91.26	11	666	59	111	1	0	0	0
Bacteria	Saccharibacteria	Saccharimonadia	Saccharimonadales	Saccharimonadaceae	M1NP1-63 group	unclassified	Bacteria;Saccharibacteria;Saccharimonadia;Saccharimonadales;Saccharimonadaceae;M1NP1-63 group;unclassified;	Bacteria;Saccharibacteria;unclassified;unclassified;unclassified;unclassified;unclassified;	Emb289P1_bin99	Emb289P1	SRR9983698	WQWN00000000	SAMN12581750	Embiratermes neotenicus	P1	humus	16.6564	0.0204086	901	171	117	50.43	0	0	677945	0	7	7	88857	88857	96849	96849	188046	188046	48.3	0.96	89.64	11	716	67	104	0	0	0	0
Bacteria	Saccharibacteria	Saccharimonadia	Saccharimonadales	Saccharimonadaceae	M1NP1-63 group	unclassified	Bacteria;Saccharibacteria;Saccharimonadia;Saccharimonadales;Saccharimonadaceae;M1NP1-63 group;unclassified;	Bacteria;Saccharibacteria;unclassified;unclassified;unclassified;unclassified;unclassified;	Lab288P4_bin92	Lab288P4	SRR9984054	WRFU00000000	SAMN12581991	Labiotermes labralis	P4	soil	12.6712	0.0196496	924	161	108	62.19	0.93	0	825230	0	39	39	33734	33734	21159	21159	106436	106436	43	1.02	90.68	11	854	48	112	1	0	0	0
Bacteria	Saccharibacteria	Saccharimonadia	Saccharimonadales	Saccharimonadaceae	M1NP1-63 group	unclassified	Bacteria;Saccharibacteria;Saccharimonadia;Saccharimonadales;Saccharimonadaceae;M1NP1-63 group;unclassified;	Bacteria;Saccharibacteria;unclassified;unclassified;unclassified;unclassified;unclassified;	Nt197P3_bin109	Nt197P3	SRR9983802	WRHJ00000000	SAMN12582032	Neocapritermes taracua	P3	humus	63.0992	0.116989	901	171	117	61.68	0.85	0	787974	0	7	7	195460	195460	112567	112567	269285	269285	47.5	0.51	92.37	11	762	52	118	1	0	0	0
Bacteria	Saccharibacteria	Saccharimonadia	Saccharimonadales	Saccharimonadaceae	M1NP1-63 group	unclassified	Bacteria;Saccharibacteria;Saccharimonadia;Saccharimonadales;Saccharimonadaceae;M1NP1-63 group;unclassified;	Bacteria;Saccharibacteria;unclassified;unclassified;unclassified;unclassified;unclassified;	Th196P3_bin118	Th196P3	SRR9984106	WRKS00000000	SAMN12582119	Termes hospes	P3	humus	10.8369	0.0122139	2993	143	89	59.9	0.07	0	542425	0	87	87	6373	6373	6234	6234	19729	19729	53.3	1.62	88.9	11	566	66	76	1	0	0	0
Bacteria	Saccharibacteria	Saccharimonadia	Saccharimonadales	Saccharimonadaceae	M1NP1-63 group	unclassified	Bacteria;Saccharibacteria;Saccharimonadia;Saccharimonadales;Saccharimonadaceae;M1NP1-63 group;unclassified;	Bacteria;Saccharibacteria;unclassified;unclassified;unclassified;unclassified;unclassified;	Th196P3_bin140	Th196P3	SRR9983721	WRLC00000000	SAMN12582129	Termes hospes	P3	humus	29.0242	0.0337354	5449	104	58	61.49	0	0	559390	0	7	7	116578	116578	79912	79912	138846	138846	54.6	1.1	92.34	11	520	62	42	0	0	0	0
Bacteria	Saccharibacteria	Saccharimonadia	Saccharimonadales	Saccharimonadaceae	M1NP1-63 group	unclassified	Bacteria;Saccharibacteria;Saccharimonadia;Saccharimonadales;Saccharimonadaceae;M1NP1-63 group;unclassified;	Bacteria;Saccharibacteria;unclassified;unclassified;unclassified;unclassified;unclassified;	Th196P3_bin58	Th196P3	SRR9983891	WRLZ00000000	SAMN12582152	Termes hospes	P3	humus	10.4451	0.0139998	2993	143	89	52.88	0.07	0	645058	0	88	88	9726	9726	7330	7330	19425	19425	47.8	1.45	83.23	11	680	81	61	1	0	0	0
Bacteria	Saccharibacteria	Saccharimonadia	Saccharimonadales	Saccharimonadaceae	M1NP1-63 group	unclassified	Bacteria;Saccharibacteria;Saccharimonadia;Saccharimonadales;Saccharimonadaceae;M1NP1-63 group;unclassified;	Bacteria;Saccharibacteria;unclassified;unclassified;unclassified;unclassified;unclassified;	Th196P3_bin64	Th196P3	SRR9983961	WRMD00000000	SAMN12582156	Termes hospes	P3	humus	20.9065	0.0362451	901	171	117	58.18	0.85	0	834365	0	30	30	50662	50662	27812	27812	92815	92815	53.8	0.96	85.04	11	811	57	113	1	0	0	0
					M1NP1-63 group
				Saccharimonadaceae
Bacteria	Saccharibacteria	Saccharimonadia	Saccharimonadales	Saccharimonadales incertae sedis	Rs-045 group	unclassified	Bacteria;Saccharibacteria;Saccharimonadia;Saccharimonadales;Saccharimonadales incertae sedis;Rs-045 group;unclassified;	Bacteria;Saccharibacteria;unclassified;unclassified;unclassified;unclassified;unclassified;	Co191P4_bin22	Co191P4	SRR9983908	WQTP00000000	SAMN12581674	Cornitermes sp.	P4	litter	68.1442	0.0911799	924	161	108	63.98	0	0	772085	0	43	43	26948	26948	17955	17955	93828	93828	44.2	1.62	92.56	11	795	52	109	0	0	0	0
Bacteria	Saccharibacteria	Saccharimonadia	Saccharimonadales	Saccharimonadales incertae sedis	Rs-045 group	unclassified	Bacteria;Saccharibacteria;Saccharimonadia;Saccharimonadales;Saccharimonadales incertae sedis;Rs-045 group;unclassified;	Bacteria;Saccharibacteria;unclassified;unclassified;unclassified;unclassified;unclassified;	Emb289P3_bin132	Emb289P3	SRR9983668	WQXA00000000	SAMN12581763	Embiratermes neotenicus	P3	humus	9.22788	0.0137888	901	171	117	63.82	0.93	50	781496	0	38	38	27816	27816	20565	20565	78349	78349	50.8	1.53	91.46	11	805	47	122	2	0	0	0
Bacteria	Saccharibacteria	Saccharimonadia	Saccharimonadales	Saccharimonadales incertae sedis	Rs-045 group	unclassified	Bacteria;Saccharibacteria;Saccharimonadia;Saccharimonadales;Saccharimonadales incertae sedis;Rs-045 group;unclassified;	Bacteria;Saccharibacteria;unclassified;unclassified;unclassified;unclassified;unclassified;	Nc150P3_bin23	Nc150P3	SRR9983639	WRGK00000000	SAMN12582007	Nasutitermes corniger	P3	wood	7.73912	0.0598884	901	171	117	61.54	0.85	0	835037	13	49	49	22964	22964	17041	17041	80353	80353	47.4	1.37	89.94	11	816	50	120	1	0	0	0
Bacteria	Saccharibacteria	Saccharimonadia	Saccharimonadales	Saccharimonadales incertae sedis	Rs-045 group	unclassified	Bacteria;Saccharibacteria;Saccharimonadia;Saccharimonadales;Saccharimonadales incertae sedis;Rs-045 group;unclassified;	Bacteria;Saccharibacteria;unclassified;unclassified;unclassified;unclassified;unclassified;	Nc150P4_bin6	Nc150P4	SRR9983617	WRGU00000000	SAMN12582017	Nasutitermes corniger	P4	wood	16.5189	0.119477	901	171	117	63.25	0.85	0	857924	0	51	51	22653	22653	16822	16822	62813	62813	47.5	1.3	90.15	11	836	47	123	1	0	0	0
Bacteria	Saccharibacteria	Saccharimonadia	Saccharimonadales	Saccharimonadales incertae sedis	Rs-045 group	unclassified	Bacteria;Saccharibacteria;Saccharimonadia;Saccharimonadales;Saccharimonadales incertae sedis;Rs-045 group;unclassified;	Bacteria;Saccharibacteria;unclassified;unclassified;unclassified;unclassified;unclassified;	Nt197P3_bin119	Nt197P3	SRR9983946	WRHN00000000	SAMN12582036	Neocapritermes taracua	P3	humus	19.2698	0.0307212	901	171	117	60.83	0.85	0	677568	0	6	6	221628	221628	112928	112928	276045	276045	45.8	0.99	90.96	11	658	52	118	1	0	0	0
Bacteria	Saccharibacteria	Saccharimonadia	Saccharimonadales	Saccharimonadales incertae sedis	Rs-045 group	unclassified	Bacteria;Saccharibacteria;Saccharimonadia;Saccharimonadales;Saccharimonadales incertae sedis;Rs-045 group;unclassified;	Bacteria;Saccharibacteria;unclassified;unclassified;unclassified;unclassified;unclassified;	Th196P3_bin19	Th196P3	SRR9983707	WRLL00000000	SAMN12582138	Termes hospes	P3	humus	12.0905	0.0227118	901	171	117	67.12	0	0	904057	0	43	43	29435	29435	21024	21024	73097	73097	48.8	1.36	91.41	11	935	53	118	0	0	0	0
Bacteria	Saccharibacteria	Saccharimonadia	Saccharimonadales	Saccharimonadales incertae sedis	Rs-045 group	unclassified	Bacteria;Saccharibacteria;Saccharimonadia;Saccharimonadales;Saccharimonadales incertae sedis;Rs-045 group;unclassified;	Bacteria;Saccharibacteria;unclassified;unclassified;unclassified;unclassified;unclassified;	Th196P4_bin6	Th196P4	SRR9983944	WRNW00000000	SAMN12582201	Termes hospes	P4	humus	37.0221	0.0527824	901	171	117	59.12	0.43	0	732928	7	32	32	30572	30572	22904	22903	99720	99719	47.9	1.68	92.14	11	754	54	116	1	0	0	0
					Rs-045 group
				Saccharimonadales incertae sedis
			Saccharimonadales
		Saccharimonadia
	Saccharibacteria
Bacteria	Spirochaetes	Leptospirae	Leptospirales	Leptospiraceae	Rs-H88 termite group	unclassified	Bacteria;Spirochaetes;Leptospirae;Leptospirales;Leptospiraceae;Rs-H88 termite group;unclassified;	Bacteria;Spirochaetes;unclassified;unclassified;unclassified;unclassified;unclassified;	Nc150P4_bin23	Nc150P4	SRR9983616	WRGT00000000	SAMN12582016	Nasutitermes corniger	P4	wood	9.70837	0.135741	2993	143	89	68.54	1.12	0	1658482	0	72	72	35172	35172	23034	23034	87477	87477	35.4	1.58	88.29	11	1621	30	112	1	0	0	0
Bacteria	Spirochaetes	Leptospirae	Leptospirales	Leptospiraceae	Rs-H88 termite group	unclassified	Bacteria;Spirochaetes;Leptospirae;Leptospirales;Leptospiraceae;Rs-H88 termite group;unclassified;	Bacteria;Spirochaetes;Spirochaetia;Leptospirales;unclassified;unclassified;unclassified;	Nt197P3_bin33	Nt197P3	SRR9983630	WRIH00000000	SAMN12582056	Neocapritermes taracua	P3	humus	14.9597	0.0612558	2993	143	89	75.28	7.97	87.5	1740262	100	149	150	16703	16703	11679	11601	40664	40664	45	1.37	90.93	11	1750	27	108	8	0	0	0
Bacteria	Spirochaetes	Leptospirae	Leptospirales	Leptospiraceae	Rs-H88 termite group	unclassified	Bacteria;Spirochaetes;Leptospirae;Leptospirales;Leptospiraceae;Rs-H88 termite group;unclassified;	Bacteria;Spirochaetes;Spirochaetia;Leptospirales;unclassified;unclassified;unclassified;	Nt197P3_bin95	Nt197P3	SRR9984021	WRJR00000000	SAMN12582092	Neocapritermes taracua	P3	humus	10.7933	0.0415346	2993	143	89	73.85	4.56	14.29	1635491	100	342	343	4929	4929	4782	4767	16187	16187	37.4	2.24	90.94	11	1734	44	92	7	0	0	0
Bacteria	Spirochaetes	Leptospirae	Leptospirales	Leptospiraceae	Rs-H88 termite group	unclassified	Bacteria;Spirochaetes;Leptospirae;Leptospirales;Leptospiraceae;Rs-H88 termite group;unclassified;	Bacteria;Spirochaetes;Spirochaetia;Leptospirales;unclassified;unclassified;unclassified;	Th196P3_bin152	Th196P3	SRR9983710	WRLI00000000	SAMN12582135	Termes hospes	P3	humus	13.7272	0.0484715	2993	143	89	74	9.01	80	1699388	0	215	215	11047	11047	7904	7904	45827	45827	42.8	1.39	90.58	11	1780	40	88	15	0	0	0
Bacteria	Spirochaetes	Leptospirae	Leptospirales	Leptospiraceae	Rs-H88 termite group	unclassified	Bacteria;Spirochaetes;Leptospirae;Leptospirales;Leptospiraceae;Rs-H88 termite group;unclassified;	Bacteria;Spirochaetes;Spirochaetia;Leptospirales;unclassified;unclassified;unclassified;	Th196P4_bin55	Th196P4	SRR9983941	WRNR00000000	SAMN12582196	Termes hospes	P4	humus	48.0292	0.234782	2993	143	89	74.27	8.43	81.82	2513002	312	342	342	8827	8859	7347	7347	52897	52897	35.4	2.2	89.42	11	2478	46	86	11	0	0	0
					Rs-H88 termite group
				Leptospiraceae
			Leptospirales
		Leptospirae
Bacteria	Spirochaetes	Spirochaetia	Spirochaetales	Spirochaetaceae	Candidatus Spironema	unclassified	Bacteria;Spirochaetes;Spirochaetia;Spirochaetales;Spirochaetaceae;Candidatus Spironema;unclassified;	Bacteria;Spirochaetes;Spirochaetia;Spirochaetales;Spirochaetaceae;unclassified;unclassified;	Lab288P1_bin8	Lab288P1	SRR9983878	WRBN00000000	SAMN12581880	Labiotermes labralis	P1	soil	4.79075	0.0301053	72	215	125	93.2	2.8	25	1826176	0	129	129	19817	19817	14156	14156	75846	75846	40.9	2.33	89.39	11	1916	11	200	4	0	0	0
					Candidatus Spironema
Bacteria	Spirochaetes	Spirochaetia	Spirochaetales	Spirochaetaceae	M2PT2-76 termite group	unclassified	Bacteria;Spirochaetes;Spirochaetia;Spirochaetales;Spirochaetaceae;M2PT2-76 termite group;unclassified;	Bacteria;Spirochaetes;unclassified;unclassified;unclassified;unclassified;unclassified;	Cu122P1_bin9	Cu122P1	SRR9983911	WQTU00000000	SAMN12581679	Cubitermes ugandensis	P1	soil	34.4471	0.150534	72	215	125	99.2	1.63	0	2422161	0	139	139	24908	24908	17425	17425	137773	137773	39.1	2.3	89.55	11	2270	2	210	3	0	0	0
Bacteria	Spirochaetes	Spirochaetia	Spirochaetales	Spirochaetaceae	M2PT2-76 termite group	unclassified	Bacteria;Spirochaetes;Spirochaetia;Spirochaetales;Spirochaetaceae;M2PT2-76 termite group;unclassified;	Bacteria;Spirochaetes;Spirochaetia;Spirochaetales;Spirochaetaceae;unclassified;unclassified;	Lab288P1_bin105	Lab288P1	SRR9983749	WQZP00000000	SAMN12581830	Labiotermes labralis	P1	soil	10.9632	0.090497	72	215	125	99.2	3.2	25	2398842	0	82	82	64577	64577	29254	29254	126421	126421	37	1.77	91.8	11	2245	2	209	4	0	0	0
Bacteria	Spirochaetes	Spirochaetia	Spirochaetales	Spirochaetaceae	M2PT2-76 termite group	unclassified	Bacteria;Spirochaetes;Spirochaetia;Spirochaetales;Spirochaetaceae;M2PT2-76 termite group;unclassified;	Bacteria;Spirochaetes;Spirochaetia;Spirochaetales;Spirochaetaceae;unclassified;unclassified;	Lab288P3_bin165	Lab288P3	SRR9983968	WRCW00000000	SAMN12581915	Labiotermes labralis	P3	soil	33.3491	0.123736	72	215	125	90.03	2.67	60	2115514	0	247	247	11868	11868	8564	8564	44200	44200	34.5	2.15	91.78	11	2033	18	192	5	0	0	0
Bacteria	Spirochaetes	Spirochaetia	Spirochaetales	Spirochaetaceae	M2PT2-76 termite group	unclassified	Bacteria;Spirochaetes;Spirochaetia;Spirochaetales;Spirochaetaceae;M2PT2-76 termite group;unclassified;	Bacteria;Spirochaetes;Spirochaetia;Spirochaetales;Spirochaetaceae;unclassified;unclassified;	Lab288P4_bin6	Lab288P4	SRR9983657	WRFK00000000	SAMN12581981	Labiotermes labralis	P4	soil	13.0408	0.0430943	72	215	125	61.08	0.8	0	1758547	0	275	275	7298	7298	6394	6394	30609	30609	36.1	2.55	90.85	11	1786	81	133	1	0	0	0
					M2PT2-76 termite group
Bacteria	Spirochaetes	Spirochaetia	Spirochaetales	Spirochaetaceae	Treponema I termite group	unclassified	Bacteria;Spirochaetes;Spirochaetia;Spirochaetales;Spirochaetaceae;Treponema I termite group;unclassified;	Bacteria;Spirochaetes;Spirochaetia;Spirochaetales;Spirochaetaceae;Treponema_I;unclassified;	Co191P1_bin27	Co191P1	SRR9984065	WQRJ00000000	SAMN12581616	Cornitermes sp.	P1	litter	91.6223	0.33274	2993	142	88	67.41	6.25	66.67	1986966	715	290	290	8146	8141	6851	6849	81731	81724	41.5	2.13	94.4	11	2026	54	82	6	0	0	0
Bacteria	Spirochaetes	Spirochaetia	Spirochaetales	Spirochaetaceae	Treponema I termite group	unclassified	Bacteria;Spirochaetes;Spirochaetia;Spirochaetales;Spirochaetaceae;Treponema I termite group;unclassified;	Bacteria;Spirochaetes;Spirochaetia;Spirochaetales;Spirochaetaceae;Treponema_I;unclassified;	Co191P1_bin35	Co191P1	SRR9983803	WQRN00000000	SAMN12581620	Cornitermes sp.	P1	litter	215.667	0.570258	2993	142	88	50.96	0	0	1446686	20	91	91	22473	22473	15897	15897	88533	88532	42.5	1.71	94.52	11	1333	80	62	0	0	0	0
Bacteria	Spirochaetes	Spirochaetia	Spirochaetales	Spirochaetaceae	Treponema I termite group	unclassified	Bacteria;Spirochaetes;Spirochaetia;Spirochaetales;Spirochaetaceae;Treponema I termite group;unclassified;	Bacteria;Spirochaetes;Spirochaetia;Spirochaetales;Spirochaetaceae;Treponema_I;unclassified;	Co191P1_bin37	Co191P1	SRR9983804	WQRO00000000	SAMN12581621	Cornitermes sp.	P1	litter	35.7234	0.174265	2993	142	88	68	7.39	66.67	2668980	401	391	391	7946	7946	6826	6825	27802	27801	51.7	2.37	90.3	11	2754	50	87	3	1	1	0
Bacteria	Spirochaetes	Spirochaetia	Spirochaetales	Spirochaetaceae	Treponema I termite group	unclassified	Bacteria;Spirochaetes;Spirochaetia;Spirochaetales;Spirochaetaceae;Treponema I termite group;unclassified;	Bacteria;Spirochaetes;Spirochaetia;Spirochaetales;Spirochaetaceae;Treponema_I;unclassified;	Co191P1_bin38	Co191P1	SRR9984071	WQRP00000000	SAMN12581622	Cornitermes sp.	P1	litter	332.579	0.923313	5449	100	55	52	1.82	100	1518943	431	171	171	11676	11667	8882	8880	26865	26862	59.4	2.4	91.23	11	1478	61	38	1	0	0	0
Bacteria	Spirochaetes	Spirochaetia	Spirochaetales	Spirochaetaceae	Treponema I termite group	unclassified	Bacteria;Spirochaetes;Spirochaetia;Spirochaetales;Spirochaetaceae;Treponema I termite group;unclassified;	Bacteria;Spirochaetes;Spirochaetia;Spirochaetales;Spirochaetaceae;Treponema_I;unclassified;	Co191P1_bin44	Co191P1	SRR9983784	WQRS00000000	SAMN12581625	Cornitermes sp.	P1	litter	50.9024	0.148701	2993	142	88	70.85	0	0	1598317	3837	288	288	6020	5994	5549	5536	23833	23770	48.5	2.49	93.12	11	1748	29	113	0	0	0	0
Bacteria	Spirochaetes	Spirochaetia	Spirochaetales	Spirochaetaceae	Treponema I termite group	unclassified	Bacteria;Spirochaetes;Spirochaetia;Spirochaetales;Spirochaetaceae;Treponema I termite group;unclassified;	Bacteria;Spirochaetes;Spirochaetia;Spirochaetales;Spirochaetaceae;Treponema_I;unclassified;	Co191P1_bin45	Co191P1	SRR9983781	WQRT00000000	SAMN12581626	Cornitermes sp.	P1	litter	146.927	0.732441	2993	142	88	92.61	7.78	68.75	2727455	4335	264	264	12638	12601	10331	10314	42950	42918	44.1	1.9	93.03	11	2543	8	118	16	0	0	0
Bacteria	Spirochaetes	Spirochaetia	Spirochaetales	Spirochaetaceae	Treponema I termite group	unclassified	Bacteria;Spirochaetes;Spirochaetia;Spirochaetales;Spirochaetaceae;Treponema I termite group;unclassified;	Bacteria;Spirochaetes;Spirochaetia;Spirochaetales;Spirochaetaceae;Treponema_I;unclassified;	Co191P1_bin60	Co191P1	SRR9983780	WQRW00000000	SAMN12581629	Cornitermes sp.	P1	litter	170.332	0.997338	2993	142	88	90.84	9.09	18.18	3203559	360	191	191	28103	28103	16772	16770	103584	103584	37.6	2.04	92.25	11	3006	10	127	2	3	0	0
Bacteria	Spirochaetes	Spirochaetia	Spirochaetales	Spirochaetaceae	Treponema I termite group	unclassified	Bacteria;Spirochaetes;Spirochaetia;Spirochaetales;Spirochaetaceae;Treponema I termite group;unclassified;	Bacteria;Spirochaetes;Spirochaetia;Spirochaetales;Spirochaetaceae;Treponema_I;unclassified;	Co191P1_bin67	Co191P1	SRR9983775	WQRZ00000000	SAMN12581632	Cornitermes sp.	P1	litter	157.334	0.555977	2993	142	88	84.09	4.55	0	1933400	131	43	43	76273	76268	44962	44959	178133	178124	42.4	1.2	93.05	11	1774	14	124	4	0	0	0
Bacteria	Spirochaetes	Spirochaetia	Spirochaetales	Spirochaetaceae	Treponema I termite group	unclassified	Bacteria;Spirochaetes;Spirochaetia;Spirochaetales;Spirochaetaceae;Treponema I termite group;unclassified;	Bacteria;Spirochaetes;Spirochaetia;Spirochaetales;Spirochaetaceae;Treponema_I;unclassified;	Co191P1_bin8	Co191P1	SRR9983914	WQSF00000000	SAMN12581638	Cornitermes sp.	P1	litter	90.1921	0.352291	2993	142	88	71.09	0	0	2137078	150	98	98	31174	31174	21806	21805	108675	108674	42.5	1.21	94.24	11	1958	52	90	0	0	0	0
Bacteria	Spirochaetes	Spirochaetia	Spirochaetales	Spirochaetaceae	Treponema I termite group	unclassified	Bacteria;Spirochaetes;Spirochaetia;Spirochaetales;Spirochaetaceae;Treponema I termite group;unclassified;	Bacteria;Spirochaetes;Spirochaetia;Spirochaetales;Spirochaetaceae;Treponema_I;unclassified;	Co191P1_bin87	Co191P1	SRR9983923	WQSJ00000000	SAMN12581642	Cornitermes sp.	P1	litter	56.5756	0.278009	2993	142	88	68.93	4.65	66.67	2688541	3108	446	446	6979	6979	6028	6021	24134	24116	52.1	2.33	92.5	11	2818	48	88	6	0	0	0
Bacteria	Spirochaetes	Spirochaetia	Spirochaetales	Spirochaetaceae	Treponema I termite group	unclassified	Bacteria;Spirochaetes;Spirochaetia;Spirochaetales;Spirochaetaceae;Treponema I termite group;unclassified;	Bacteria;Spirochaetes;Spirochaetia;Spirochaetales;Spirochaetaceae;Treponema_I;unclassified;	Co191P1_bin9	Co191P1	SRR9984005	WQSL00000000	SAMN12581644	Cornitermes sp.	P1	litter	71.8162	0.283874	2993	142	88	84.03	6.25	46.15	2162674	330	205	205	14430	14430	10549	10548	71566	71562	43.8	1.83	94.69	11	2040	29	100	13	0	0	0
Bacteria	Spirochaetes	Spirochaetia	Spirochaetales	Spirochaetaceae	Treponema I termite group	unclassified	Bacteria;Spirochaetes;Spirochaetia;Spirochaetales;Spirochaetaceae;Treponema I termite group;unclassified;	Bacteria;Spirochaetes;Spirochaetia;Spirochaetales;Spirochaetaceae;Treponema_I;unclassified;	Co191P3_bin12	Co191P3	SRR9984007	WQSN00000000	SAMN12581646	Cornitermes sp.	P3	litter	76.2801	0.41264	2993	142	88	97.66	6.82	14.29	3081360	595	143	143	41988	41988	21547	21543	163071	163071	43.1	1.48	92.5	11	2741	4	131	7	0	0	0
Bacteria	Spirochaetes	Spirochaetia	Spirochaetales	Spirochaetaceae	Treponema I termite group	unclassified	Bacteria;Spirochaetes;Spirochaetia;Spirochaetales;Spirochaetaceae;Treponema I termite group;unclassified;	Bacteria;Spirochaetes;Spirochaetia;Spirochaetales;Spirochaetaceae;Treponema_I;unclassified;	Co191P3_bin15	Co191P3	SRR9984009	WQSP00000000	SAMN12581648	Cornitermes sp.	P3	litter	103.977	0.333428	2993	142	88	68.38	0.38	100	1826615	142	205	205	11353	11353	8910	8909	48045	48045	43.8	1.87	94.75	11	1753	53	88	1	0	0	0
Bacteria	Spirochaetes	Spirochaetia	Spirochaetales	Spirochaetaceae	Treponema I termite group	unclassified	Bacteria;Spirochaetes;Spirochaetia;Spirochaetales;Spirochaetaceae;Treponema I termite group;unclassified;	Bacteria;Spirochaetes;Spirochaetia;Spirochaetales;Spirochaetaceae;Treponema_I;unclassified;	Co191P3_bin16	Co191P3	SRR9984010	WQSQ00000000	SAMN12581649	Cornitermes sp.	P3	litter	48.6917	0.17449	2993	142	88	82.53	1.7	0	2041264	207	109	109	30892	30892	18727	18725	110103	110103	42.5	1.89	91.3	11	1847	52	88	2	0	0	0
Bacteria	Spirochaetes	Spirochaetia	Spirochaetales	Spirochaetaceae	Treponema I termite group	unclassified	Bacteria;Spirochaetes;Spirochaetia;Spirochaetales;Spirochaetaceae;Treponema I termite group;unclassified;	Bacteria;Spirochaetes;Spirochaetia;Spirochaetales;Spirochaetaceae;Treponema_I;unclassified;	Co191P3_bin32	Co191P3	SRR9983680	WQSW00000000	SAMN12581655	Cornitermes sp.	P3	litter	108.682	0.538051	2993	142	88	90.84	1.14	0	2819988	402	115	115	48953	48948	24521	24518	141807	141804	37.6	1.85	92.7	11	2590	9	132	1	0	0	0
Bacteria	Spirochaetes	Spirochaetia	Spirochaetales	Spirochaetaceae	Treponema I termite group	unclassified	Bacteria;Spirochaetes;Spirochaetia;Spirochaetales;Spirochaetaceae;Treponema I termite group;unclassified;	Bacteria;Spirochaetes;Spirochaetia;Spirochaetales;Spirochaetaceae;Treponema_I;unclassified;	Co191P3_bin45	Co191P3	SRR9983687	WQTB00000000	SAMN12581660	Cornitermes sp.	P3	litter	81.7572	0.229865	5449	100	55	60.33	3.64	100	1601508	5033	290	290	6208	6175	5522	5505	23761	23669	44.4	2.05	94.79	11	1635	56	41	3	0	0	0
Bacteria	Spirochaetes	Spirochaetia	Spirochaetales	Spirochaetaceae	Treponema I termite group	unclassified	Bacteria;Spirochaetes;Spirochaetia;Spirochaetales;Spirochaetaceae;Treponema I termite group;unclassified;	Bacteria;Spirochaetes;Spirochaetia;Spirochaetales;Spirochaetaceae;Treponema_I;unclassified;	Co191P3_bin59	Co191P3	SRR9983689	WQTD00000000	SAMN12581662	Cornitermes sp.	P3	litter	347.368	1.43585	2993	142	88	87.5	4.55	25	2354513	208	85	85	64039	64039	27700	27697	116336	116328	42.1	2.53	93.03	11	2141	40	98	4	0	0	0
Bacteria	Spirochaetes	Spirochaetia	Spirochaetales	Spirochaetaceae	Treponema I termite group	unclassified	Bacteria;Spirochaetes;Spirochaetia;Spirochaetales;Spirochaetaceae;Treponema I termite group;unclassified;	Bacteria;Spirochaetes;Spirochaetia;Spirochaetales;Spirochaetaceae;Treponema_I;unclassified;	Co191P3_bin64	Co191P3	SRR9983846	WQTF00000000	SAMN12581664	Cornitermes sp.	P3	litter	41.7577	0.125409	2993	142	88	64.29	3.79	20	1710709	42	81	81	35687	35687	21119	21119	87942	87941	42.7	1.15	93.27	11	1544	43	96	2	1	0	0
Bacteria	Spirochaetes	Spirochaetia	Spirochaetales	Spirochaetaceae	Treponema I termite group	unclassified	Bacteria;Spirochaetes;Spirochaetia;Spirochaetales;Spirochaetaceae;Treponema I termite group;unclassified;	Bacteria;Spirochaetes;Spirochaetia;Spirochaetales;Spirochaetaceae;Treponema_I;unclassified;	Co191P3_bin70	Co191P3	SRR9983847	WQTG00000000	SAMN12581665	Cornitermes sp.	P3	litter	62.0317	0.217376	2993	142	88	80.95	6.4	38.46	1996097	1223	105	105	33249	33242	19010	18998	77781	77768	42.2	1.52	93.32	11	1788	32	97	13	0	0	0
Bacteria	Spirochaetes	Spirochaetia	Spirochaetales	Spirochaetaceae	Treponema I termite group	unclassified	Bacteria;Spirochaetes;Spirochaetia;Spirochaetales;Spirochaetaceae;Treponema I termite group;unclassified;	Bacteria;Spirochaetes;Spirochaetia;Spirochaetales;Spirochaetaceae;Treponema_I;unclassified;	Co191P3_bin8	Co191P3	SRR9983845	WQTI00000000	SAMN12581667	Cornitermes sp.	P3	litter	34.0261	0.0876468	2993	142	88	54.38	2.84	33.33	1467258	96	256	256	6199	6199	5731	5731	22470	22468	49.8	2.4	93.93	11	1524	50	89	3	0	0	0
Bacteria	Spirochaetes	Spirochaetia	Spirochaetales	Spirochaetaceae	Treponema I termite group	unclassified	Bacteria;Spirochaetes;Spirochaetia;Spirochaetales;Spirochaetaceae;Treponema I termite group;unclassified;	Bacteria;Spirochaetes;Spirochaetia;Spirochaetales;Spirochaetaceae;Treponema_I;unclassified;	Cu122P5_bin1	Cu122P5	SRR9984090	WQUD00000000	SAMN12581688	Cubitermes ugandensis	P5	soil	16.0288	0.0726224	2993	142	88	55.83	1.7	50	2064546	0	468	468	4557	4557	4411	4411	15078	15078	51.9	3	90.01	11	2096	62	78	2	0	0	0
Bacteria	Spirochaetes	Spirochaetia	Spirochaetales	Spirochaetaceae	Treponema I termite group	unclassified	Bacteria;Spirochaetes;Spirochaetia;Spirochaetales;Spirochaetaceae;Treponema I termite group;unclassified;	Bacteria;Spirochaetes;Spirochaetia;Spirochaetales;Spirochaetaceae;Treponema_I;unclassified;	Emb289P1_bin105	Emb289P1	SRR9983869	WQUW00000000	SAMN12581707	Embiratermes neotenicus	P1	humus	35.3757	0.180381	2993	142	88	99.93	1.14	100	2821298	0	180	180	21692	21692	15673	15673	64768	64768	53.2	2.78	90.27	11	2726	1	140	1	0	0	0
Bacteria	Spirochaetes	Spirochaetia	Spirochaetales	Spirochaetaceae	Treponema I termite group	unclassified	Bacteria;Spirochaetes;Spirochaetia;Spirochaetales;Spirochaetaceae;Treponema I termite group;unclassified;	Bacteria;Spirochaetes;Spirochaetia;Spirochaetales;Spirochaetaceae;Treponema_I;unclassified;	Emb289P1_bin107	Emb289P1	SRR9983924	WQUX00000000	SAMN12581708	Embiratermes neotenicus	P1	humus	7.42081	0.0167873	5449	100	55	68.43	4.3	17.65	1251676	0	264	264	5006	5006	4741	4741	18680	18680	53.9	2.63	93.72	11	1345	24	59	17	0	0	0
Bacteria	Spirochaetes	Spirochaetia	Spirochaetales	Spirochaetaceae	Treponema I termite group	unclassified	Bacteria;Spirochaetes;Spirochaetia;Spirochaetales;Spirochaetaceae;Treponema I termite group;unclassified;	Bacteria;Spirochaetes;Spirochaetia;Spirochaetales;Spirochaetaceae;Treponema_I;unclassified;	Emb289P1_bin65	Emb289P1	SRR9983861	WQWD00000000	SAMN12581740	Embiratermes neotenicus	P1	humus	26.1057	0.124796	2993	142	88	83.71	1.77	66.67	2645013	0	379	379	8377	8377	6978	6978	66734	66734	41.3	2.49	90.68	11	2582	21	118	3	0	0	0
Bacteria	Spirochaetes	Spirochaetia	Spirochaetales	Spirochaetaceae	Treponema I termite group	unclassified	Bacteria;Spirochaetes;Spirochaetia;Spirochaetales;Spirochaetaceae;Treponema I termite group;unclassified;	Bacteria;Spirochaetes;Spirochaetia;Spirochaetales;Spirochaetaceae;Treponema_I;unclassified;	Emb289P3_bin114	Emb289P3	SRR9983674	WQWT00000000	SAMN12581756	Embiratermes neotenicus	P3	humus	155.106	0.871057	2993	142	88	87.33	8.14	33.33	2937107	0	335	335	11161	11161	8767	8767	68773	68773	38.9	2.28	90.17	11	2773	14	119	9	0	0	0
Bacteria	Spirochaetes	Spirochaetia	Spirochaetales	Spirochaetaceae	Treponema I termite group	unclassified	Bacteria;Spirochaetes;Spirochaetia;Spirochaetales;Spirochaetaceae;Treponema I termite group;unclassified;	Bacteria;Spirochaetes;Spirochaetia;Spirochaetales;Spirochaetaceae;Treponema_I;unclassified;	Emb289P3_bin117	Emb289P3	SRR9983673	WQWU00000000	SAMN12581757	Embiratermes neotenicus	P3	humus	21.1755	0.0768842	2993	142	88	68.11	2.27	50	1898920	0	54	54	46109	46109	35165	35165	90045	90045	38.9	1.27	93.53	11	1749	36	104	2	0	0	0
Bacteria	Spirochaetes	Spirochaetia	Spirochaetales	Spirochaetaceae	Treponema I termite group	unclassified	Bacteria;Spirochaetes;Spirochaetia;Spirochaetales;Spirochaetaceae;Treponema I termite group;unclassified;	Bacteria;Spirochaetes;Spirochaetia;Spirochaetales;Spirochaetaceae;Treponema_I;unclassified;	Emb289P3_bin135	Emb289P3	SRR9984084	WQXC00000000	SAMN12581765	Embiratermes neotenicus	P3	humus	130.171	0.389497	2993	142	88	69.25	0	0	1564919	0	163	163	12399	12399	9600	9600	42229	42229	41.5	1.65	94.59	11	1481	31	111	0	0	0	0
Bacteria	Spirochaetes	Spirochaetia	Spirochaetales	Spirochaetaceae	Treponema I termite group	unclassified	Bacteria;Spirochaetes;Spirochaetia;Spirochaetales;Spirochaetaceae;Treponema I termite group;unclassified;	Bacteria;Spirochaetes;Spirochaetia;Spirochaetales;Spirochaetaceae;Treponema_I;unclassified;	Emb289P3_bin139	Emb289P3	SRR9984082	WQXE00000000	SAMN12581767	Embiratermes neotenicus	P3	humus	12.4187	0.0464405	2993	142	88	68.98	1.14	0	1955795	0	222	222	12632	12632	8809	8809	44166	44166	39	1.63	93.8	11	1894	64	77	1	0	0	0
Bacteria	Spirochaetes	Spirochaetia	Spirochaetales	Spirochaetaceae	Treponema I termite group	unclassified	Bacteria;Spirochaetes;Spirochaetia;Spirochaetales;Spirochaetaceae;Treponema I termite group;unclassified;	Bacteria;Spirochaetes;Spirochaetia;Spirochaetales;Spirochaetaceae;Treponema_I;unclassified;	Emb289P3_bin141	Emb289P3	SRR9984088	WQXG00000000	SAMN12581769	Embiratermes neotenicus	P3	humus	24.9248	0.123936	2993	142	88	94.25	1.14	0	2600560	0	73	73	43651	43651	35624	35624	132964	132964	41.7	1.04	92.91	11	2268	8	133	1	0	0	0
Bacteria	Spirochaetes	Spirochaetia	Spirochaetales	Spirochaetaceae	Treponema I termite group	unclassified	Bacteria;Spirochaetes;Spirochaetia;Spirochaetales;Spirochaetaceae;Treponema I termite group;unclassified;	Bacteria;Spirochaetes;Spirochaetia;Spirochaetales;Spirochaetaceae;Treponema_I;unclassified;	Emb289P3_bin15	Emb289P3	SRR9984086	WQXI00000000	SAMN12581771	Embiratermes neotenicus	P3	humus	54.0285	0.245309	2993	142	88	96.52	1.7	0	2374617	0	68	68	54557	54557	34920	34920	154381	154381	39.7	1.43	93.01	11	2246	5	135	2	0	0	0
Bacteria	Spirochaetes	Spirochaetia	Spirochaetales	Spirochaetaceae	Treponema I termite group	unclassified	Bacteria;Spirochaetes;Spirochaetia;Spirochaetales;Spirochaetaceae;Treponema I termite group;unclassified;	Bacteria;Spirochaetes;Spirochaetia;Spirochaetales;Spirochaetaceae;Treponema_I;unclassified;	Emb289P3_bin37	Emb289P3	SRR9983896	WQXQ00000000	SAMN12581779	Embiratermes neotenicus	P3	humus	13.9977	0.0643169	2993	142	88	89.71	0.57	0	2403091	0	153	153	21370	21370	15706	15706	71358	71358	48	1.65	93.78	11	2125	10	131	1	0	0	0
Bacteria	Spirochaetes	Spirochaetia	Spirochaetales	Spirochaetaceae	Treponema I termite group	unclassified	Bacteria;Spirochaetes;Spirochaetia;Spirochaetales;Spirochaetaceae;Treponema I termite group;unclassified;	Bacteria;Spirochaetes;Spirochaetia;Spirochaetales;Spirochaetaceae;Treponema_I;unclassified;	Emb289P3_bin52	Emb289P3	SRR9983892	WQXU00000000	SAMN12581783	Embiratermes neotenicus	P3	humus	69.458	0.368327	2993	142	88	98.86	1.14	0	2773407	0	51	51	103379	103379	54380	54380	240704	240704	41.3	1.39	92.98	11	2445	1	140	1	0	0	0
Bacteria	Spirochaetes	Spirochaetia	Spirochaetales	Spirochaetaceae	Treponema I termite group	unclassified	Bacteria;Spirochaetes;Spirochaetia;Spirochaetales;Spirochaetaceae;Treponema I termite group;unclassified;	Bacteria;Spirochaetes;Spirochaetia;Spirochaetales;Spirochaetaceae;Treponema_I;unclassified;	Emb289P3_bin69	Emb289P3	SRR9983771	WQYB00000000	SAMN12581790	Embiratermes neotenicus	P3	humus	50.8152	0.319673	2993	142	88	97.13	2.65	33.33	3290141	0	216	216	26973	26973	15232	15232	135091	135091	36.7	2.65	91.81	11	3170	14	125	3	0	0	0
Bacteria	Spirochaetes	Spirochaetia	Spirochaetales	Spirochaetaceae	Treponema I termite group	unclassified	Bacteria;Spirochaetes;Spirochaetia;Spirochaetales;Spirochaetaceae;Treponema I termite group;unclassified;	Bacteria;Spirochaetes;Spirochaetia;Spirochaetales;Spirochaetaceae;Treponema_I;unclassified;	Emb289P4_bin7	Emb289P4	SRR9984169	WQZG00000000	SAMN12581821	Embiratermes neotenicus	P4	humus	10.4287	0.131125	2993	142	88	97.73	3.51	25	3972289	0	201	201	32715	32715	19762	19762	113776	113776	46.4	1.7	93.23	11	3610	2	136	4	0	0	0
Bacteria	Spirochaetes	Spirochaetia	Spirochaetales	Spirochaetaceae	Treponema I termite group	unclassified	Bacteria;Spirochaetes;Spirochaetia;Spirochaetales;Spirochaetaceae;Treponema I termite group;unclassified;	Bacteria;Spirochaetes;Spirochaetia;Spirochaetales;Spirochaetaceae;Treponema_I;unclassified;	Lab288P1_bin107	Lab288P1	SRR9983748	WQZQ00000000	SAMN12581831	Labiotermes labralis	P1	soil	3.29659	0.0202161	2993	142	88	67.42	1.14	100	1782116	0	376	376	4936	4936	4739	4739	15164	15164	57.4	2.84	88.57	11	1703	59	82	1	0	0	0
Bacteria	Spirochaetes	Spirochaetia	Spirochaetales	Spirochaetaceae	Treponema I termite group	unclassified	Bacteria;Spirochaetes;Spirochaetia;Spirochaetales;Spirochaetaceae;Treponema I termite group;unclassified;	Bacteria;Spirochaetes;Spirochaetia;Spirochaetales;Spirochaetaceae;Treponema_I;unclassified;	Lab288P1_bin11	Lab288P1	SRR9983832	WQZT00000000	SAMN12581834	Labiotermes labralis	P1	soil	4.108	0.0244094	5449	100	55	61.49	1.98	50	1726754	0	277	277	7593	7593	6233	6233	22835	22835	52.4	2.08	91.24	11	1748	52	46	2	0	0	0
Bacteria	Spirochaetes	Spirochaetia	Spirochaetales	Spirochaetaceae	Treponema I termite group	unclassified	Bacteria;Spirochaetes;Spirochaetia;Spirochaetales;Spirochaetaceae;Treponema I termite group;unclassified;	Bacteria;Spirochaetes;Spirochaetia;Spirochaetales;Spirochaetaceae;Treponema_I;unclassified;	Lab288P1_bin13	Lab288P1	SRR9983835	WQZW00000000	SAMN12581837	Labiotermes labralis	P1	soil	4.35375	0.0276881	2993	142	88	72.93	3.17	50	1848129	0	335	335	6059	6059	5516	5516	23133	23133	59.6	3.35	86.55	11	1848	49	85	8	0	0	0
Bacteria	Spirochaetes	Spirochaetia	Spirochaetales	Spirochaetaceae	Treponema I termite group	unclassified	Bacteria;Spirochaetes;Spirochaetia;Spirochaetales;Spirochaetaceae;Treponema I termite group;unclassified;	Bacteria;Spirochaetes;Spirochaetia;Spirochaetales;Spirochaetaceae;Treponema_I;unclassified;	Lab288P1_bin34	Lab288P1	SRR9983992	WRAL00000000	SAMN12581852	Labiotermes labralis	P1	soil	3.47786	0.0237957	2993	142	88	73.87	1.24	0	1988335	0	372	372	5922	5922	5344	5344	44592	44592	58.8	3.55	89.55	11	2082	32	108	2	0	0	0
Bacteria	Spirochaetes	Spirochaetia	Spirochaetales	Spirochaetaceae	Treponema I termite group	unclassified	Bacteria;Spirochaetes;Spirochaetia;Spirochaetales;Spirochaetaceae;Treponema I termite group;unclassified;	Bacteria;Spirochaetes;Spirochaetia;Spirochaetales;Spirochaetaceae;Treponema_I;unclassified;	Lab288P4_bin13	Lab288P4	SRR9983759	WREU00000000	SAMN12581965	Labiotermes labralis	P4	soil	9.7083	0.040304	2993	142	88	55.33	2.27	0	2209248	0	465	465	4954	4954	4751	4751	16371	16371	48.3	2.22	94.62	11	2303	62	78	2	0	0	0
Bacteria	Spirochaetes	Spirochaetia	Spirochaetales	Spirochaetaceae	Treponema I termite group	unclassified	Bacteria;Spirochaetes;Spirochaetia;Spirochaetales;Spirochaetaceae;Treponema I termite group;unclassified;	Bacteria;Spirochaetes;Spirochaetia;Spirochaetales;Spirochaetaceae;Treponema_I;unclassified;	Lab288P4_bin22	Lab288P4	SRR9983755	WREY00000000	SAMN12581969	Labiotermes labralis	P4	soil	21.4448	0.0490641	5449	100	55	51.45	6.12	27.78	1217535	0	324	324	3726	3726	3757	3757	9830	9830	48.5	2.61	91.98	11	1320	40	42	18	0	0	0
Bacteria	Spirochaetes	Spirochaetia	Spirochaetales	Spirochaetaceae	Treponema I termite group	unclassified	Bacteria;Spirochaetes;Spirochaetia;Spirochaetales;Spirochaetaceae;Treponema I termite group;unclassified;	Bacteria;Spirochaetes;Spirochaetia;Spirochaetales;Spirochaetaceae;Treponema_I;unclassified;	Lab288P4_bin29	Lab288P4	SRR9983762	WRFB00000000	SAMN12581972	Labiotermes labralis	P4	soil	13.0835	0.0687979	2993	142	88	68.21	4.17	14.29	2798274	0	633	633	4524	4524	4420	4420	23447	23447	48.6	2.73	92.59	11	2804	56	79	7	0	0	0
Bacteria	Spirochaetes	Spirochaetia	Spirochaetales	Spirochaetaceae	Treponema I termite group	unclassified	Bacteria;Spirochaetes;Spirochaetia;Spirochaetales;Spirochaetaceae;Treponema I termite group;unclassified;	Bacteria;Spirochaetes;Spirochaetia;Spirochaetales;Spirochaetaceae;Treponema_I;unclassified;	Mp193P4_bin9	Mp193P4	SRR9983839	WRGB00000000	SAMN12581998	Microcerotermes parvus	P4	wood	77.0041	0.255572	2993	142	88	50.86	3.03	16.67	1861041	0	369	369	5387	5387	5043	5043	21986	21986	50.7	3.24	93.84	11	2076	59	77	6	0	0	0
Bacteria	Spirochaetes	Spirochaetia	Spirochaetales	Spirochaetaceae	Treponema I termite group	unclassified	Bacteria;Spirochaetes;Spirochaetia;Spirochaetales;Spirochaetaceae;Treponema I termite group;unclassified;	Bacteria;Spirochaetes;unclassified;unclassified;unclassified;unclassified;unclassified;	Nc150P4_bin14	Nc150P4	SRR9983643	WRGO00000000	SAMN12582011	Nasutitermes corniger	P4	wood	47.9734	0.931455	2993	142	88	93.81	5.68	16.67	2303074	0	328	328	9095	9095	7021	7021	63163	63163	42.4	2.27	93.29	11	2274	12	124	6	0	0	0
Bacteria	Spirochaetes	Spirochaetia	Spirochaetales	Spirochaetaceae	Treponema I termite group	unclassified	Bacteria;Spirochaetes;Spirochaetia;Spirochaetales;Spirochaetaceae;Treponema I termite group;unclassified;	Bacteria;Spirochaetes;Spirochaetia;Spirochaetales;Spirochaetaceae;Treponema_I;unclassified;	Nt197P3_bin20	Nt197P3	SRR9984117	WRIB00000000	SAMN12582050	Neocapritermes taracua	P3	humus	30.7111	0.185103	2993	142	88	88.64	2.27	50	2561585	300	94	97	39549	38575	27250	26405	127233	127233	43.7	1.33	92.52	11	2413	37	103	2	0	0	0
Bacteria	Spirochaetes	Spirochaetia	Spirochaetales	Spirochaetaceae	Treponema I termite group	unclassified	Bacteria;Spirochaetes;Spirochaetia;Spirochaetales;Spirochaetaceae;Treponema I termite group;unclassified;	Bacteria;Spirochaetes;Spirochaetia;Spirochaetales;Spirochaetaceae;Treponema_I;unclassified;	Nt197P3_bin57	Nt197P3	SRR9984016	WRIV00000000	SAMN12582070	Neocapritermes taracua	P3	humus	42.3938	0.198347	2993	142	88	90.84	0	0	1988450	0	20	20	131447	131447	99422	99422	219346	219346	48.7	1.1	94.2	11	1804	10	132	0	0	0	0
Bacteria	Spirochaetes	Spirochaetia	Spirochaetales	Spirochaetaceae	Treponema I termite group	unclassified	Bacteria;Spirochaetes;Spirochaetia;Spirochaetales;Spirochaetaceae;Treponema I termite group;unclassified;	Bacteria;Spirochaetes;Spirochaetia;Spirochaetales;Spirochaetaceae;Treponema_I;unclassified;	Nt197P3_bin60	Nt197P3	SRR9983733	WRIX00000000	SAMN12582072	Neocapritermes taracua	P3	humus	91.7559	0.52127	2993	142	88	88.64	0.13	0	2414460	20310	150	206	22530	18081	16096	11622	79421	79421	45.1	1.72	90.76	11	2346	12	128	2	0	0	0
Bacteria	Spirochaetes	Spirochaetia	Spirochaetales	Spirochaetaceae	Treponema I termite group	unclassified	Bacteria;Spirochaetes;Spirochaetia;Spirochaetales;Spirochaetaceae;Treponema I termite group;unclassified;	Bacteria;Spirochaetes;Spirochaetia;Spirochaetales;Spirochaetaceae;Treponema_I;unclassified;	Nt197P3_bin89	Nt197P3	SRR9984022	WRJO00000000	SAMN12582089	Neocapritermes taracua	P3	humus	31.9115	0.149389	2993	142	88	68.85	3.6	71.43	1989579	100	135	136	21456	21456	14737	14628	52941	52941	53.5	2	91.76	11	1794	37	98	7	0	0	0
Bacteria	Spirochaetes	Spirochaetia	Spirochaetales	Spirochaetaceae	Treponema I termite group	unclassified	Bacteria;Spirochaetes;Spirochaetia;Spirochaetales;Spirochaetaceae;Treponema I termite group;unclassified;	Bacteria;Spirochaetes;unclassified;unclassified;unclassified;unclassified;unclassified;	Th196P1_bin3	Th196P1	SRR9984126	WRKI00000000	SAMN12582109	Termes hospes	P1	humus	90.304	0.587974	2993	142	88	88.57	1.52	0	3508988	0	353	353	13130	13130	9940	9940	43325	43325	51.7	3.06	88.12	11	3372	11	129	2	0	0	0
Bacteria	Spirochaetes	Spirochaetia	Spirochaetales	Spirochaetaceae	Treponema I termite group	unclassified	Bacteria;Spirochaetes;Spirochaetia;Spirochaetales;Spirochaetaceae;Treponema I termite group;unclassified;	Bacteria;Spirochaetes;Spirochaetia;Spirochaetales;Spirochaetaceae;Treponema_I;unclassified;	Th196P3_bin120	Th196P3	SRR9984109	WRKT00000000	SAMN12582120	Termes hospes	P3	humus	16.0415	0.0876725	2993	142	88	86.3	0	0	2630302	0	59	59	69793	69793	44581	44581	203955	203955	44	1.61	95.27	11	2495	15	127	0	0	0	0
Bacteria	Spirochaetes	Spirochaetia	Spirochaetales	Spirochaetaceae	Treponema I termite group	unclassified	Bacteria;Spirochaetes;Spirochaetia;Spirochaetales;Spirochaetaceae;Treponema I termite group;unclassified;	Bacteria;Spirochaetes;Spirochaetia;Spirochaetales;Spirochaetaceae;Treponema_I;unclassified;	Th196P3_bin148	Th196P3	SRR9983919	WRLF00000000	SAMN12582132	Termes hospes	P3	humus	26.2951	0.146898	2993	142	88	89.37	1.14	0	2688616	0	39	39	116303	116303	68938	68938	216635	216635	46.3	1.23	93.73	11	2270	28	113	1	0	0	0
Bacteria	Spirochaetes	Spirochaetia	Spirochaetales	Spirochaetaceae	Treponema I termite group	unclassified	Bacteria;Spirochaetes;Spirochaetia;Spirochaetales;Spirochaetaceae;Treponema I termite group;unclassified;	Bacteria;Spirochaetes;Spirochaetia;Spirochaetales;Spirochaetaceae;Treponema_I;unclassified;	Th196P3_bin31	Th196P3	SRR9983713	WRLP00000000	SAMN12582142	Termes hospes	P3	humus	39.7113	0.228321	2993	142	88	95.39	1.14	0	2767070	100	47	48	92927	92927	58873	57645	207950	207950	46.6	1.51	92.5	11	2464	6	135	1	0	0	0
Bacteria	Spirochaetes	Spirochaetia	Spirochaetales	Spirochaetaceae	Treponema I termite group	unclassified	Bacteria;Spirochaetes;Spirochaetia;Spirochaetales;Spirochaetaceae;Treponema I termite group;unclassified;	Bacteria;Spirochaetes;Spirochaetia;Spirochaetales;Spirochaetaceae;Treponema_I;unclassified;	Th196P3_bin63	Th196P3	SRR9983958	WRMC00000000	SAMN12582155	Termes hospes	P3	humus	18.8795	0.0848792	2993	142	88	80.68	3.41	0	2163713	0	28	28	120885	120885	77275	77275	261065	261065	54.5	1.68	92.57	11	1927	45	94	3	0	0	0
Bacteria	Spirochaetes	Spirochaetia	Spirochaetales	Spirochaetaceae	Treponema I termite group	unclassified	Bacteria;Spirochaetes;Spirochaetia;Spirochaetales;Spirochaetaceae;Treponema I termite group;unclassified;	Bacteria;Spirochaetes;Spirochaetia;Spirochaetales;Spirochaetaceae;Treponema_I;unclassified;	Th196P3_bin73	Th196P3	SRR9984131	WRMJ00000000	SAMN12582162	Termes hospes	P3	humus	20.0124	0.05589	2993	142	88	69.25	4.95	30	1344073	0	29	29	70759	70759	46347	46347	163391	163391	51.8	0.86	95.08	11	1253	30	102	10	0	0	0
Bacteria	Spirochaetes	Spirochaetia	Spirochaetales	Spirochaetaceae	Treponema I termite group	unclassified	Bacteria;Spirochaetes;Spirochaetia;Spirochaetales;Spirochaetaceae;Treponema I termite group;unclassified;	Bacteria;Spirochaetes;Spirochaetia;Spirochaetales;Spirochaetaceae;Treponema_I;unclassified;	Th196P4_bin17	Th196P4	SRR9983629	WRMZ00000000	SAMN12582178	Termes hospes	P4	humus	81.9948	0.360566	2993	142	88	57.42	2.41	100	2260644	4108	442	442	5582	5572	5114	5105	46911	46911	43.1	3.14	92.47	11	2343	58	80	4	0	0	0
Bacteria	Spirochaetes	Spirochaetia	Spirochaetales	Spirochaetaceae	Treponema I termite group	unclassified	Bacteria;Spirochaetes;Spirochaetia;Spirochaetales;Spirochaetaceae;Treponema I termite group;unclassified;	Bacteria;Spirochaetes;Spirochaetia;Spirochaetales;Spirochaetaceae;Treponema_I;unclassified;	Th196P4_bin22	Th196P4	SRR9983626	WRNC00000000	SAMN12582181	Termes hospes	P4	humus	32.8518	0.137262	2993	142	88	66.8	3.48	75	2147950	134	424	424	5270	5270	5065	5065	24252	24250	53.5	2.72	93.68	11	2183	40	98	4	0	0	0
Bacteria	Spirochaetes	Spirochaetia	Spirochaetales	Spirochaetaceae	Treponema I termite group	unclassified	Bacteria;Spirochaetes;Spirochaetia;Spirochaetales;Spirochaetaceae;Treponema I termite group;unclassified;	Bacteria;Spirochaetes;Spirochaetia;Spirochaetales;Spirochaetaceae;Treponema_I;unclassified;	Th196P4_bin30	Th196P4	SRR9984034	WRNF00000000	SAMN12582184	Termes hospes	P4	humus	33.5883	0.162518	2993	142	88	76.76	4.55	75	2487402	1674	464	464	5814	5803	5360	5357	24350	24329	42.8	2.7	89.03	11	2352	28	110	4	0	0	0
					Treponema I termite group
Bacteria	Spirochaetes	Spirochaetia	Spirochaetales	Spirochaetaceae	unclassified	unclassified	Bacteria;Spirochaetes;Spirochaetia;Spirochaetales;Spirochaetaceae;unclassified;unclassified;	Bacteria;Spirochaetes;Spirochaetia;Spirochaetales;Spirochaetaceae;unclassified;unclassified;	Nt197P3_bin71	Nt197P3	SRR9983931	WRJD00000000	SAMN12582078	Neocapritermes taracua	P3	humus	12.1188	0.0474333	72	215	125	68.51	5.6	45.45	1663466	100	400	401	4315	4315	4158	4148	11347	11347	56.2	2.15	92.01	11	1774	65	139	11	0	0	0
					unclassified
				Spirochaetaceae
			Spirochaetales
Bacteria	Spirochaetes	Spirochaetia	unclassified	unclassified	unclassified	unclassified	Bacteria;Spirochaetes;Spirochaetia;unclassified;unclassified;unclassified;unclassified;	Bacteria;Spirochaetes;Spirochaetia;Brevinematales ;unclassified;unclassified;unclassified;	Nc150P3_bin10	Nc150P3	SRR9983636	WRGH00000000	SAMN12582004	Nasutitermes corniger	P3	wood	278.07	4.02753	2993	142	88	76.07	2.84	66.67	1562929	3800	205	205	9553	9522	7624	7605	30436	30380	42.3	2.08	93.83	11	1623	33	106	3	0	0	0
					unclassified
				unclassified
			unclassified
		Spirochaetia
	Spirochaetes
Bacteria	Synergistetes	Synergistia	Synergistales	Synergistaceae	BCf4-02 termite group	unclassified	Bacteria;Synergistetes;Synergistia;Synergistales;Synergistaceae;BCf4-02 termite group;unclassified;	Bacteria;Synergistetes;Synergistia;Synergistales;Synergistaceae;unclassified;unclassified;	Lab288P3_bin103	Lab288P3	SRR9983801	WRBZ00000000	SAMN12581892	Labiotermes labralis	P3	soil	22.9405	0.0553729	5443	105	59	71.42	0	0	1376256	0	272	272	5601	5601	5059	5059	21121	21121	44.1	2.47	91.67	11	1468	22	83	0	0	0	0
Bacteria	Synergistetes	Synergistia	Synergistales	Synergistaceae	BCf4-02 termite group	unclassified	Bacteria;Synergistetes;Synergistia;Synergistales;Synergistaceae;BCf4-02 termite group;unclassified;	Bacteria;Synergistetes;Synergistia;Synergistales;Synergistaceae;unclassified;unclassified;	Nt197P3_bin106	Nt197P3	SRR9983788	WRHH00000000	SAMN12582030	Neocapritermes taracua	P3	humus	19.7117	0.0972002	5443	105	59	74.58	3.67	20	2095725	0	46	46	68564	68564	45559	45559	198390	198390	45.5	1.08	89.11	11	1808	16	84	5	0	0	0
Bacteria	Synergistetes	Synergistia	Synergistales	Synergistaceae	BCf4-02 termite group	unclassified	Bacteria;Synergistetes;Synergistia;Synergistales;Synergistaceae;BCf4-02 termite group;unclassified;	Bacteria;Synergistetes;Synergistia;Synergistales;Synergistaceae;unclassified;unclassified;	Nt197P3_bin25	Nt197P3	SRR9984119	WRID00000000	SAMN12582052	Neocapritermes taracua	P3	humus	16.1989	0.0578086	5443	105	59	62.17	0.15	100	1516700	100	341	342	4474	4474	4447	4434	13915	13915	51.3	2.78	92	11	1714	38	66	1	0	0	0
Bacteria	Synergistetes	Synergistia	Synergistales	Synergistaceae	BCf4-02 termite group	unclassified	Bacteria;Synergistetes;Synergistia;Synergistales;Synergistaceae;BCf4-02 termite group;unclassified;	Bacteria;Synergistetes;Synergistia;Synergistales;Synergistaceae;unclassified;unclassified;	Th196P4_bin51	Th196P4	SRR9983938	WRNQ00000000	SAMN12582195	Termes hospes	P4	humus	43.0472	0.148325	5443	105	59	67.18	1.69	50	1771349	1188	219	219	10225	10216	8088	8082	51245	51245	43.5	1.98	87.92	11	1655	39	64	2	0	0	0
					BCf4-02 termite group
Bacteria	Synergistetes	Synergistia	Synergistales	Synergistaceae	Candidatus Tammella	unclassified	Bacteria;Synergistetes;Synergistia;Synergistales;Synergistaceae;Candidatus Tammella;unclassified;	Bacteria;Synergistetes;Synergistia;Synergistales;Synergistaceae;unclassified;unclassified;	Lab288P3_bin114	Lab288P3	SRR9983974	WRCF00000000	SAMN12581898	Labiotermes labralis	P3	soil	11.12	0.0216014	5443	105	59	59.83	7.7	18.18	1107594	0	281	281	3850	3850	3941	3941	10780	10780	55.1	1.96	92.9	11	1228	54	42	8	1	0	0
					Candidatus Tammella
Bacteria	Synergistetes	Synergistia	Synergistales	Synergistaceae	Fretibacterium	unclassified	Bacteria;Synergistetes;Synergistia;Synergistales;Synergistaceae;Fretibacterium;unclassified;	Bacteria;Synergistetes;Synergistia;Synergistales;Synergistaceae;unclassified;unclassified;	Th196P3_bin106	Th196P3	SRR9984101	WRKN00000000	SAMN12582114	Termes hospes	P3	humus	28.1022	0.140172	5443	105	59	84.75	3.47	25	2400546	100	268	269	11575	11575	8957	8923	38572	38572	55.1	1.88	92.35	11	2340	10	87	8	0	0	0
					Fretibacterium
				Synergistaceae
			Synergistales
		Synergistia
	Synergistetes
Bacteria
Archaea	Bathyarchaeota	Bathyarchaeia	incertae sedis	Termite group	unclassified	unclassified	Archaea;Bathyarchaeota;Bathyarchaeia;incertae sedis;Termite group;unclassified;unclassified;	Archaea;Bathyarchaeota;unclassified;unclassified;unclassified;unclassified;unclassified;	Co191P1_bin46	Co191P1	SRR9983782	WQRU00000000	SAMN12581627	Cornitermes sp.	P1	litter	26.8057	0.0863319	207	149	107	95.79	5.68	20	1762101	39	230	230	9346	9343	7661	7661	33235	33235	37.8	1.64	80.16	11	1772	5	136	7	1	0	0
Archaea	Bathyarchaeota	Bathyarchaeia	incertae sedis	Termite group	unclassified	unclassified	Archaea;Bathyarchaeota;Bathyarchaeia;incertae sedis;Termite group;unclassified;unclassified;	Archaea;Bathyarchaeota;unclassified;unclassified;unclassified;unclassified;unclassified;	Co191P3_bin4	Co191P3	SRR9983682	WQSY00000000	SAMN12581657	Cornitermes sp.	P3	litter	114.659	0.363996	207	149	107	99.07	4.21	0	1808297	15	159	159	15861	15861	11372	11372	45073	45073	37.8	1.42	79.57	11	1717	1	142	6	0	0	0
Archaea	Bathyarchaeota	Bathyarchaeia	incertae sedis	Termite group	unclassified	unclassified	Archaea;Bathyarchaeota;Bathyarchaeia;incertae sedis;Termite group;unclassified;unclassified;	Archaea;Bathyarchaeota;unclassified;unclassified;unclassified;unclassified;unclassified;	Co191P4_bin18	Co191P4	SRR9983853	WQTO00000000	SAMN12581673	Cornitermes sp.	P4	litter	710.453	2.45527	207	149	107	99.07	4.21	0	1994150	0	212	212	12801	12801	9406	9406	38825	38825	37.9	1.6	79.98	11	1899	1	142	6	0	0	0
Archaea	Bathyarchaeota	Bathyarchaeia	incertae sedis	Termite group	unclassified	unclassified	Archaea;Bathyarchaeota;Bathyarchaeia;incertae sedis;Termite group;unclassified;unclassified;	Archaea;Bathyarchaeota;unclassified;unclassified;unclassified;unclassified;unclassified;	Cu122P1_bin20	Cu122P1	SRR9983906	WQTR00000000	SAMN12581676	Cubitermes ugandensis	P1	soil	27.4054	0.0744103	207	149	107	90.03	8.88	15.38	1504932	0	227	227	7872	7872	6629	6629	30794	30794	37.4	1.65	84.22	11	1628	12	126	10	1	0	0
Archaea	Bathyarchaeota	Bathyarchaeia	incertae sedis	Termite group	unclassified	unclassified	Archaea;Bathyarchaeota;Bathyarchaeia;incertae sedis;Termite group;unclassified;unclassified;	Archaea;Bathyarchaeota;unclassified;unclassified;unclassified;unclassified;unclassified;	Emb289P1_bin127	Emb289P1	SRR9984186	WQVG00000000	SAMN12581717	Embiratermes neotenicus	P1	humus	21.8042	0.0843157	207	149	107	99.07	1.87	0	2139595	0	140	140	22817	22817	15282	15282	148276	148276	43.4	1.79	82.89	11	2162	1	146	2	0	0	0
Archaea	Bathyarchaeota	Bathyarchaeia	incertae sedis	Termite group	unclassified	unclassified	Archaea;Bathyarchaeota;Bathyarchaeia;incertae sedis;Termite group;unclassified;unclassified;	Archaea;Bathyarchaeota;unclassified;unclassified;unclassified;unclassified;unclassified;	Emb289P3_bin109	Emb289P3	SRR9983695	WQWQ00000000	SAMN12581753	Embiratermes neotenicus	P3	humus	58.316	0.232013	207	149	107	96.26	2.8	0	2080780	0	121	121	23795	23795	17196	17196	173657	173657	43.4	1.64	83.09	11	2055	7	138	4	0	0	0
Archaea	Bathyarchaeota	Bathyarchaeia	incertae sedis	Termite group	unclassified	unclassified	Archaea;Bathyarchaeota;Bathyarchaeia;incertae sedis;Termite group;unclassified;unclassified;	Archaea;Bathyarchaeota;unclassified;unclassified;unclassified;unclassified;unclassified;	Emb289P3_bin80	Emb289P3	SRR9983740	WQYG00000000	SAMN12581795	Embiratermes neotenicus	P3	humus	32.4125	0.131881	207	149	107	96.26	6.31	25	2128005	0	163	163	18716	18716	13055	13055	83615	83615	39	1.55	82.46	11	2062	4	135	9	1	0	0
Archaea	Bathyarchaeota	Bathyarchaeia	incertae sedis	Termite group	unclassified	unclassified	Archaea;Bathyarchaeota;Bathyarchaeia;incertae sedis;Termite group;unclassified;unclassified;	Archaea;Bathyarchaeota;unclassified;unclassified;unclassified;unclassified;unclassified;	Lab288P3_bin115	Lab288P3	SRR9983975	WRCG00000000	SAMN12581899	Labiotermes labralis	P3	soil	95.4771	0.195561	207	149	107	91.52	3.27	0	1167853	0	190	190	7289	7289	6146	6146	20285	20285	38.2	1.55	86.88	11	1242	10	134	5	0	0	0
Archaea	Bathyarchaeota	Bathyarchaeia	incertae sedis	Termite group	unclassified	unclassified	Archaea;Bathyarchaeota;Bathyarchaeia;incertae sedis;Termite group;unclassified;unclassified;	Archaea;Bathyarchaeota;unclassified;unclassified;unclassified;unclassified;unclassified;	Lab288P3_bin169	Lab288P3	SRR9983967	WRCX00000000	SAMN12581916	Labiotermes labralis	P3	soil	304.458	1.19772	207	149	107	98.6	2.8	0	2243011	0	107	107	30097	30097	20962	20962	121502	121502	43.3	1.59	83.29	11	2269	2	144	3	0	0	0
Archaea	Bathyarchaeota	Bathyarchaeia	incertae sedis	Termite group	unclassified	unclassified	Archaea;Bathyarchaeota;Bathyarchaeia;incertae sedis;Termite group;unclassified;unclassified;	Archaea;Bathyarchaeota;unclassified;unclassified;unclassified;unclassified;unclassified;	Lab288P4_bin25	Lab288P4	SRR9983756	WREZ00000000	SAMN12581970	Labiotermes labralis	P4	soil	48.4471	0.125207	207	149	107	96.19	3.27	0	1375305	0	225	225	7131	7131	6112	6112	22916	22916	38.1	1.69	85.06	11	1455	5	139	5	0	0	0
Archaea	Bathyarchaeota	Bathyarchaeia	incertae sedis	Termite group	unclassified	unclassified	Archaea;Bathyarchaeota;Bathyarchaeia;incertae sedis;Termite group;unclassified;unclassified;	Archaea;Bathyarchaeota;unclassified;unclassified;unclassified;unclassified;unclassified;	Lab288P4_bin61	Lab288P4	SRR9983652	WRFL00000000	SAMN12581982	Labiotermes labralis	P4	soil	109.699	0.516201	207	149	107	99.07	3.74	0	2504117	0	128	128	30852	30852	19563	19563	121505	121505	43	2.21	83.24	11	2483	1	143	5	0	0	0
Archaea	Bathyarchaeota	Bathyarchaeia	incertae sedis	Termite group	unclassified	unclassified	Archaea;Bathyarchaeota;Bathyarchaeia;incertae sedis;Termite group;unclassified;unclassified;	Archaea;Bathyarchaeota;unclassified;unclassified;unclassified;unclassified;unclassified;	Nc150P3_bin14	Nc150P3	SRR9983637	WRGI00000000	SAMN12582005	Nasutitermes corniger	P3	wood	4.01915	0.0244694	207	149	107	63.84	2.34	50	656967	11	123	123	5525	5525	5341	5341	14870	14870	38.5	1.32	84.46	11	772	51	94	4	0	0	0
Archaea	Bathyarchaeota	Bathyarchaeia	incertae sedis	Termite group	unclassified	unclassified	Archaea;Bathyarchaeota;Bathyarchaeia;incertae sedis;Termite group;unclassified;unclassified;	Archaea;Bathyarchaeota;unclassified;unclassified;unclassified;unclassified;unclassified;	Nc150P4_bin1	Nc150P4	SRR9983641	WRGM00000000	SAMN12582009	Nasutitermes corniger	P4	wood	21.2707	0.284731	207	149	107	98.13	4.67	0	1587817	0	173	173	12206	12206	9178	9178	37405	37405	38.9	1.51	82.59	11	1621	2	141	5	1	0	0
Archaea	Bathyarchaeota	Bathyarchaeia	incertae sedis	Termite group	unclassified	unclassified	Archaea;Bathyarchaeota;Bathyarchaeia;incertae sedis;Termite group;unclassified;unclassified;	Archaea;Bathyarchaeota;unclassified;unclassified;unclassified;unclassified;unclassified;	Nt197P4_bin22	Nt197P4	SRR9983807	WRJX00000000	SAMN12582098	Neocapritermes taracua	P4	humus	183.162	0.758991	207	149	107	99.07	4.67	12.5	2179374	0	105	105	32488	32488	20755	20755	209052	209052	39.3	1.36	82.78	11	2153	1	142	5	1	0	0
Archaea	Bathyarchaeota	Bathyarchaeia	incertae sedis	Termite group	unclassified	unclassified	Archaea;Bathyarchaeota;Bathyarchaeia;incertae sedis;Termite group;unclassified;unclassified;	Archaea;Bathyarchaeota;unclassified;unclassified;unclassified;unclassified;unclassified;	Th196P4_bin19	Th196P4	SRR9983627	WRNB00000000	SAMN12582180	Termes hospes	P4	humus	396.457	1.76409	207	149	107	99.07	3.74	0	2287482	58	173	173	20545	20545	13222	13222	71829	71828	35.6	1.67	74.89	11	2201	1	143	4	1	0	0
					unclassified
				Termite group
			incertae sedis
		Bathyarchaeia
	Bathyarchaeota
Archaea	Euryarchaeota	Methanobacteria	Methanobacteriales	Methanobacteriaceae	Methanobrevibacter	unclassified	Archaea;Euryarchaeota;Methanobacteria;Methanobacteriales;Methanobacteriaceae;Methanobrevibacter;unclassified;	Archaea;Euryarchaeota;Methanobacteria;Methanobacteriales;Methanobacteriaceae;Methanobrevibacter;unclassified;	Lab288P3_bin120	Lab288P3	SRR9983973	WRCI00000000	SAMN12581901	Labiotermes labralis	P3	soil	14.6487	0.038719	148	188	125	73.76	0.8	0	1507060	0	185	185	10546	10546	8146	8146	29118	29118	25.5	1.73	75.18	11	1343	57	130	1	0	0	0
Archaea	Euryarchaeota	Methanobacteria	Methanobacteriales	Methanobacteriaceae	Methanobrevibacter	unclassified	Archaea;Euryarchaeota;Methanobacteria;Methanobacteriales;Methanobacteriaceae;Methanobrevibacter;unclassified;	Archaea;Euryarchaeota;Methanobacteria;Methanobacteriales;Methanobacteriaceae;Methanobrevibacter;unclassified;	Th196P3_bin91	Th196P3	SRR9983864	WRMT00000000	SAMN12582172	Termes hospes	P3	humus	18.5121	0.110957	148	188	125	85.6	2.4	0	2884613	0	371	371	10036	10036	7775	7775	32109	32109	25.5	1.93	68.45	11	2256	20	165	3	0	0	0
Archaea	Euryarchaeota	Methanobacteria	Methanobacteriales	Methanobacteriaceae	Methanobrevibacter	unclassified	Archaea;Euryarchaeota;Methanobacteria;Methanobacteriales;Methanobacteriaceae;Methanobrevibacter;unclassified;	Archaea;Euryarchaeota;Methanobacteria;Methanobacteriales;Methanobacteriaceae;Methanobrevibacter;unclassified;	Th196P4_bin56	Th196P4	SRR9983940	WRNS00000000	SAMN12582197	Termes hospes	P4	humus	37.017	0.110024	148	188	125	72.98	9.84	95	1527987	551	321	321	5061	5061	4760	4758	27083	27083	27	2.2	76.79	11	1408	39	129	20	0	0	0
					Methanobrevibacter
				Methanobacteriaceae
			Methanobacteriales
		Methanobacteria
Archaea	Euryarchaeota	Methanomicrobia	Methanosarcinales	Methanosarcinaceae	Methanimicrococcus	unclassified	Archaea;Euryarchaeota;Methanomicrobia;Methanosarcinales;Methanosarcinaceae;Methanimicrococcus;unclassified;	Archaea;Euryarchaeota;Methanomicrobia;Methanosarcinales;Methanosarcinaceae;Methanimicrococcus;unclassified;	Lab288P3_bin112	Lab288P3	SRR9983977	WRCE00000000	SAMN12581897	Labiotermes labralis	P3	soil	23.9932	0.0710567	95	228	153	92.14	0	0	1688578	0	62	62	43757	43757	27235	27235	82997	82997	45.5	1.36	79.66	11	1484	21	207	0	0	0	0
Archaea	Euryarchaeota	Methanomicrobia	Methanosarcinales	Methanosarcinaceae	Methanimicrococcus	unclassified	Archaea;Euryarchaeota;Methanomicrobia;Methanosarcinales;Methanosarcinaceae;Methanimicrococcus;unclassified;	Archaea;Euryarchaeota;Methanomicrobia;Methanosarcinales;Methanosarcinaceae;Methanimicrococcus;unclassified;	Lab288P3_bin190	Lab288P3	SRR9983962	WRDC00000000	SAMN12581921	Labiotermes labralis	P3	soil	8.7602	0.0204841	95	228	153	84.52	2.29	0	1333240	0	138	138	12533	12533	9661	9661	40397	40397	45.9	2.13	82.46	11	1266	58	166	4	0	0	0
Archaea	Euryarchaeota	Methanomicrobia	Methanosarcinales	Methanosarcinaceae	Methanimicrococcus	unclassified	Archaea;Euryarchaeota;Methanomicrobia;Methanosarcinales;Methanosarcinaceae;Methanimicrococcus;unclassified;	Archaea;Euryarchaeota;Methanomicrobia;Methanosarcinales;Methanosarcinaceae;Methanimicrococcus;unclassified;	Th196P4_bin37	Th196P4	SRR9984031	WRNK00000000	SAMN12582189	Termes hospes	P4	humus	28.1878	0.0766099	95	228	153	75.09	4.58	100	1397194	131	239	239	6587	6587	5846	5845	18941	18940	39.6	2.21	83.42	11	1453	65	155	8	0	0	0
					Methanimicrococcus
				Methanosarcinaceae
			Methanosarcinales
		Methanomicrobia
Archaea	Euryarchaeota	Thermoplasmata	Methanomassiliicoccales	Methanomethylophilaceae	Candidatus Methanoplasma	unclassified	Archaea;Euryarchaeota;Thermoplasmata;Methanomassiliicoccales;Methanomethylophilaceae;Candidatus Methanoplasma;unclassified;	Archaea;Euryarchaeota;Thermosplasmata;Methanomassiliicoccales;Methanomassiliicoccaceae;unclassified;unclassified;	Co191P4_bin17	Co191P4	SRR9983852	WQTN00000000	SAMN12581672	Cornitermes sp.	P4	litter	62.4725	0.125702	148	187	124	77.9	1.67	33.33	1161042	0	144	144	11525	11525	8062	8062	40589	40589	50.3	1.77	91.07	11	1262	53	131	3	0	0	0
Archaea	Euryarchaeota	Thermoplasmata	Methanomassiliicoccales	Methanomethylophilaceae	Candidatus Methanoplasma	unclassified	Archaea;Euryarchaeota;Thermoplasmata;Methanomassiliicoccales;Methanomethylophilaceae;Candidatus Methanoplasma;unclassified;	Archaea;Euryarchaeota;Thermosplasmata;Methanomassiliicoccales;Methanomassiliicoccaceae;unclassified;unclassified;	Cu122P4_bin8	Cu122P4	SRR9984097	WQUC00000000	SAMN12581687	Cubitermes ugandensis	P4	soil	6.3706	0.066861	148	187	124	58.62	9.09	96	896431	682	189	189	5029	5028	4743	4739	15294	15291	49.6	1.84	91.97	11	1098	66	96	25	0	0	0
Archaea	Euryarchaeota	Thermoplasmata	Methanomassiliicoccales	Methanomethylophilaceae	Candidatus Methanoplasma	unclassified	Archaea;Euryarchaeota;Thermoplasmata;Methanomassiliicoccales;Methanomethylophilaceae;Candidatus Methanoplasma;unclassified;	Archaea;Euryarchaeota;Thermosplasmata;Methanomassiliicoccales;Methanomassiliicoccaceae;Methanoplasma;unclassified;	Cu122P5_bin30	Cu122P5	SRR9983667	WQUK00000000	SAMN12581695	Cubitermes ugandensis	P5	soil	17.3181	0.0478856	148	187	124	93.82	2.02	33.33	1259968	0	87	87	21886	21886	14482	14482	52379	52379	49.2	1.48	91.27	11	1296	9	175	3	0	0	0
Archaea	Euryarchaeota	Thermoplasmata	Methanomassiliicoccales	Methanomethylophilaceae	Candidatus Methanoplasma	unclassified	Archaea;Euryarchaeota;Thermoplasmata;Methanomassiliicoccales;Methanomethylophilaceae;Candidatus Methanoplasma;unclassified;	Archaea;Euryarchaeota;Thermosplasmata;Methanomassiliicoccales;Methanomassiliicoccaceae;unclassified;unclassified;	Lab288P3_bin64	Lab288P3	SRR9984136	WREF00000000	SAMN12581950	Labiotermes labralis	P3	soil	14.4385	0.0222847	148	187	124	68.44	9.14	35.71	880010	0	177	177	5264	5264	4971	4971	18990	18990	51	1.84	90.96	11	1010	56	117	14	0	0	0
Archaea	Euryarchaeota	Thermoplasmata	Methanomassiliicoccales	Methanomethylophilaceae	Candidatus Methanoplasma	unclassified	Archaea;Euryarchaeota;Thermoplasmata;Methanomassiliicoccales;Methanomethylophilaceae;Candidatus Methanoplasma;unclassified;	Archaea;Euryarchaeota;Thermosplasmata;Methanomassiliicoccales;Methanomassiliicoccaceae;unclassified;unclassified;	Nt197P3_bin8	Nt197P3	SRR9984027	WRJJ00000000	SAMN12582084	Neocapritermes taracua	P3	humus	10.2189	0.0310004	148	187	124	93.82	0.81	0	1289301	0	90	90	20096	20096	14325	14325	71321	71321	52.1	1.56	91.09	11	1319	10	176	1	0	0	0
Archaea	Euryarchaeota	Thermoplasmata	Methanomassiliicoccales	Methanomethylophilaceae	Candidatus Methanoplasma	unclassified	Archaea;Euryarchaeota;Thermoplasmata;Methanomassiliicoccales;Methanomethylophilaceae;Candidatus Methanoplasma;unclassified;	Archaea;Euryarchaeota;Thermosplasmata;Methanomassiliicoccales;Methanomassiliicoccaceae;unclassified;unclassified;	Nt197P4_bin4	Nt197P4	SRR9984070	WRKC00000000	SAMN12582103	Neocapritermes taracua	P4	humus	56.1171	0.090205	148	187	124	74.46	0.85	100	845406	0	102	102	10059	10059	8288	8288	40018	40018	53	1.59	92.27	11	935	38	147	2	0	0	0
Archaea	Euryarchaeota	Thermoplasmata	Methanomassiliicoccales	Methanomethylophilaceae	Candidatus Methanoplasma	unclassified	Archaea;Euryarchaeota;Thermoplasmata;Methanomassiliicoccales;Methanomethylophilaceae;Candidatus Methanoplasma;unclassified;	Archaea;Euryarchaeota;Thermosplasmata;Methanomassiliicoccales;Methanomassiliicoccaceae;unclassified;unclassified;	Th196P3_bin2	Th196P3	SRR9983706	WRLM00000000	SAMN12582139	Termes hospes	P3	humus	38.0478	0.128052	148	187	124	97.98	2.42	0	1619733	100	7	8	267672	219639	231390	202454	648276	478883	52.3	0.64	89.98	11	1464	3	181	3	0	0	0
Archaea	Euryarchaeota	Thermoplasmata	Methanomassiliicoccales	Methanomethylophilaceae	Candidatus Methanoplasma	unclassified	Archaea;Euryarchaeota;Thermoplasmata;Methanomassiliicoccales;Methanomethylophilaceae;Candidatus Methanoplasma;unclassified;	Archaea;Euryarchaeota;Thermosplasmata;Methanomassiliicoccales;Methanomassiliicoccaceae;unclassified;unclassified;	Th196P4_bin35	Th196P4	SRR9984030	WRNJ00000000	SAMN12582188	Termes hospes	P4	humus	310.758	0.357703	148	187	124	53.16	1.61	0	591744	1607	98	98	6088	6064	6038	6021	39841	39807	53.3	1.38	90.88	11	697	71	114	2	0	0	0
Archaea	Euryarchaeota	Thermoplasmata	Methanomassiliicoccales	Methanomethylophilaceae	Candidatus Methanoplasma	unclassified	Archaea;Euryarchaeota;Thermoplasmata;Methanomassiliicoccales;Methanomethylophilaceae;Candidatus Methanoplasma;unclassified;	Archaea;Euryarchaeota;Thermosplasmata;Methanomassiliicoccales;Methanomassiliicoccaceae;unclassified;unclassified;	Th196P4_bin4	Th196P4	SRR9984032	WRNL00000000	SAMN12582190	Termes hospes	P4	humus	50.3556	0.152945	148	187	124	88.04	4.84	100	1561430	128	188	188	11252	11251	8305	8304	42310	42310	61.6	2.33	88.53	11	1678	17	165	4	1	0	0
					Candidatus Methanoplasma
Archaea	Euryarchaeota	Thermoplasmata	Methanomassiliicoccales	Methanomethylophilaceae	unclassified	unclassified	Archaea;Euryarchaeota;Thermoplasmata;Methanomassiliicoccales;Methanomethylophilaceae;unclassified;unclassified;	Archaea;Euryarchaeota;Thermosplasmata;Methanomassiliicoccales;Methanomassiliicoccaceae;unclassified;unclassified;	Emb289P3_bin41	Emb289P3	SRR9983895	WQXR00000000	SAMN12581780	Embiratermes neotenicus	P3	humus	9.63728	0.0229591	148	187	124	91.74	5.65	28.57	1245959	0	149	149	11875	11875	8362	8362	35862	35862	46.5	1.97	91.1	11	1437	16	164	7	0	0	0
Archaea	Euryarchaeota	Thermoplasmata	Methanomassiliicoccales	Methanomethylophilaceae	unclassified	unclassified	Archaea;Euryarchaeota;Thermoplasmata;Methanomassiliicoccales;Methanomethylophilaceae;unclassified;unclassified;	Archaea;Euryarchaeota;Thermosplasmata;Methanomassiliicoccales;Methanomassiliicoccaceae;unclassified;unclassified;	Lab288P1_bin1	Lab288P1	SRR9983751	WQZJ00000000	SAMN12581824	Labiotermes labralis	P1	soil	3.68887	0.0151773	148	187	124	89.47	0	0	1195651	0	143	143	10990	10990	8361	8361	42282	42282	53.5	2.15	90.97	11	1327	17	170	0	0	0	0
Archaea	Euryarchaeota	Thermoplasmata	Methanomassiliicoccales	Methanomethylophilaceae	unclassified	unclassified	Archaea;Euryarchaeota;Thermoplasmata;Methanomassiliicoccales;Methanomethylophilaceae;unclassified;unclassified;	Archaea;Euryarchaeota;Thermosplasmata;Methanomassiliicoccales;Methanomassiliicoccaceae;unclassified;unclassified;	Lab288P1_bin114	Lab288P1	SRR9983833	WQZU00000000	SAMN12581835	Labiotermes labralis	P1	soil	13.86	0.0653505	148	187	124	94.76	0.81	0	1370212	0	64	64	34376	34376	21409	21409	80954	80954	49.7	1.81	90.05	11	1429	9	177	1	0	0	0
Archaea	Euryarchaeota	Thermoplasmata	Methanomassiliicoccales	Methanomethylophilaceae	unclassified	unclassified	Archaea;Euryarchaeota;Thermoplasmata;Methanomassiliicoccales;Methanomethylophilaceae;unclassified;unclassified;	Archaea;Euryarchaeota;Thermosplasmata;Methanomassiliicoccales;Methanomassiliicoccaceae;unclassified;unclassified;	Lab288P4_bin70	Lab288P4	SRR9984176	WRFM00000000	SAMN12581983	Labiotermes labralis	P4	soil	13.8344	0.0208712	148	187	124	52.29	0	0	802838	0	173	173	4858	4858	4640	4640	13434	13434	50.7	1.77	92.05	11	958	80	107	0	0	0	0
Archaea	Euryarchaeota	Thermoplasmata	Methanomassiliicoccales	Methanomethylophilaceae	unclassified	unclassified	Archaea;Euryarchaeota;Thermoplasmata;Methanomassiliicoccales;Methanomethylophilaceae;unclassified;unclassified;	Archaea;Euryarchaeota;Thermosplasmata;Methanomassiliicoccales;Methanomassiliicoccaceae;unclassified;unclassified;	Nt197P3_bin45	Nt197P3	SRR9983646	WRIN00000000	SAMN12582062	Neocapritermes taracua	P3	humus	9.92406	0.0179653	148	187	124	57.8	1.92	71.43	769373	0	164	164	4993	4993	4691	4691	15150	15150	51.6	1.76	91.34	11	904	87	93	7	0	0	0
Archaea	Euryarchaeota	Thermoplasmata	Methanomassiliicoccales	Methanomethylophilaceae	unclassified	unclassified	Archaea;Euryarchaeota;Thermoplasmata;Methanomassiliicoccales;Methanomethylophilaceae;unclassified;unclassified;	Archaea;Euryarchaeota;Thermosplasmata;Methanomassiliicoccales;Methanomassiliicoccaceae;unclassified;unclassified;	Nt197P4_bin30	Nt197P4	SRR9983810	WRKA00000000	SAMN12582101	Neocapritermes taracua	P4	humus	39.8994	0.072863	148	187	124	59.49	0.81	100	960439	0	177	177	6141	6141	5426	5426	22475	22475	51.9	1.83	90.78	11	1088	80	106	1	0	0	0
Archaea	Euryarchaeota	Thermoplasmata	Methanomassiliicoccales	Methanomethylophilaceae	unclassified	unclassified	Archaea;Euryarchaeota;Thermoplasmata;Methanomassiliicoccales;Methanomethylophilaceae;unclassified;unclassified;	Archaea;Euryarchaeota;Thermosplasmata;Methanomassiliicoccales;Methanomassiliicoccaceae;unclassified;unclassified;	Th196P4_bin34	Th196P4	SRR9984037	WRNI00000000	SAMN12582187	Termes hospes	P4	humus	38.2958	0.0891194	148	187	124	86.69	5.3	100	1196341	68	121	121	12687	12687	9887	9886	39795	39795	52.6	1.51	91.47	11	1283	21	157	9	0	0	0
					unclassified
				Methanomethylophilaceae
			Methanomassiliicoccales
		Thermoplasmata
Archaea	Euryarchaeota	unclassified	unclassified	unclassified	unclassified	unclassified	Archaea;Euryarchaeota;unclassified;unclassified;unclassified;unclassified;unclassified;	Archaea;Euryarchaeota;unclassified;unclassified;unclassified;unclassified;unclassified;	Lab288P4_bin101	Lab288P4	SRR9983889	WRER00000000	SAMN12581962	Labiotermes labralis	P4	soil	15.545	0.0363784	90	234	153	73.82	2.09	50	1245354	0	252	252	5316	5316	4941	4941	16732	16732	42.5	1.61	87.17	11	1384	51	177	6	0	0	0
					unclassified
				unclassified
			unclassified
		unclassified
	Euryarchaeota
Archaea
Grand

## Sheet: Table S2 (unformatted)
Supplementary Table S2: Final taxonomic assignment and characteristics of the MAGs.
domain	phylum	class	order	family	genus	species	Silva_132_taxonomy	Genome_taxonomy	Bin	Metagenome	SRA_accession_number	WGS_accession_number	Biosample_accession_number	Host	Compartment	Diet	Coverage	Relative_abundance	# genomes	# markers	# marker sets	Completeness	Contamination	Strain heterogeneity	Genome size (bp)	# ambiguous bases	# scaffolds	# contigs	N50 (scaffolds)	N50 (contigs)	Mean scaffold length (bp)	Mean contig length (bp)	Longest scaffold (bp)	Longest contig (bp)	GC	GC std (scaffolds > 1kbp)	Coding density	Translation table	# predicted genes	n0	n1	n2	n3	n4	n5+
Bacteria	Firmicutes	Clostridia	Clostridiales	Defluviitaleaceae	Candidatus Arthromitus	unclassified	Bacteria;Firmicutes;Clostridia;Clostridiales;Defluviitaleaceae;Candidatus Arthromitus;unclassified;	Bacteria;Firmicutes;Clostridia;Clostridiales;Defluviitaleaceae;unclassified;unclassified;	Co191P1_bin2	Co191P1	SRR9984067	WQRH00000000	SAMN12581614	Cornitermes sp.	P1	litter	23.5824	0.0537896	172	263	149	56.48	1.98	66.67	1247951	78	276	276	4681	4681	4521	4521	20177	20174	47.9	2.24	93.64	11	1582	104	153	6	0	0	0
Bacteria	Firmicutes	Clostridia	Clostridiales	Clostridiales vadinBB60 group	Gut cluster 14	unclassified	Bacteria;Firmicutes;Clostridia;Clostridiales;Clostridiales vadinBB60 group;Gut cluster 14;unclassified;	Bacteria;Firmicutes;unclassified;unclassified;unclassified;unclassified;unclassified;	Co191P1_bin26	Co191P1	SRR9984068	WQRI00000000	SAMN12581615	Cornitermes sp.	P1	litter	34.5473	0.107321	387	223	124	82.23	0.67	33.33	1699646	14	103	103	26169	26169	16501	16501	104286	104286	40	1.58	84.95	11	1521	26	194	3	0	0	0
Bacteria	Spirochaetes	Spirochaetia	Spirochaetales	Spirochaetaceae	Treponema I termite group	unclassified	Bacteria;Spirochaetes;Spirochaetia;Spirochaetales;Spirochaetaceae;Treponema I termite group;unclassified;	Bacteria;Spirochaetes;Spirochaetia;Spirochaetales;Spirochaetaceae;Treponema_I;unclassified;	Co191P1_bin27	Co191P1	SRR9984065	WQRJ00000000	SAMN12581616	Cornitermes sp.	P1	litter	91.6223	0.33274	2993	142	88	67.41	6.25	66.67	1986966	715	290	290	8146	8141	6851	6849	81731	81724	41.5	2.13	94.4	11	2026	54	82	6	0	0	0
Bacteria	Firmicutes	Clostridia	Clostridiales	Defluviitaleaceae	Candidatus Arthromitus	unclassified	Bacteria;Firmicutes;Clostridia;Clostridiales;Defluviitaleaceae;Candidatus Arthromitus;unclassified;	Bacteria;Firmicutes;Clostridia;Clostridiales;Defluviitaleaceae;unclassified;unclassified;	Co191P1_bin30	Co191P1	SRR9984066	WQRK00000000	SAMN12581617	Cornitermes sp.	P1	litter	28.5967	0.101132	5449	103	57	82.46	7.94	26.92	1934898	65	277	277	8118	8118	6985	6984	26352	26352	46.4	1.56	91.94	11	2195	11	68	23	1	0	0
Bacteria	Firmicutes	Clostridia	Clostridiales	Ruminococcaceae	UCG-010 Gut cluster 5	unclassified	Bacteria;Firmicutes;Clostridia;Clostridiales;Ruminococcaceae;UCG-010 Gut cluster 5;unclassified;	Bacteria;Firmicutes;Clostridia;Clostridiales;Ruminococcaceae;unclassified;unclassified;	Co191P1_bin31	Co191P1	SRR9984063	WQRL00000000	SAMN12581618	Cornitermes sp.	P1	litter	25.6554	0.0968235	172	263	149	75.39	3.08	50	2064854	97	345	345	6573	6572	5985	5984	26180	26179	48.2	1.77	88.85	11	2062	83	174	6	0	0	0
Bacteria	Firmicutes	Clostridia	Clostridiales	Ruminococcaceae	[Eubacterium] coprostanoligenes group	unclassified	Bacteria;Firmicutes;Clostridia;Clostridiales;Ruminococcaceae;[Eubacterium] coprostanoligenes group;unclassified;	Bacteria;Firmicutes;Clostridia;Clostridiales;Ruminococcaceae;unclassified;unclassified;	Co191P1_bin34	Co191P1	SRR9983806	WQRM00000000	SAMN12581619	Cornitermes sp.	P1	litter	28.5163	0.0826847	172	263	149	70.94	1.57	66.67	1586422	43	227	227	8754	8754	6988	6988	35375	35373	57.4	2.06	89.07	11	1712	83	177	3	0	0	0
Bacteria	Spirochaetes	Spirochaetia	Spirochaetales	Spirochaetaceae	Treponema I termite group	unclassified	Bacteria;Spirochaetes;Spirochaetia;Spirochaetales;Spirochaetaceae;Treponema I termite group;unclassified;	Bacteria;Spirochaetes;Spirochaetia;Spirochaetales;Spirochaetaceae;Treponema_I;unclassified;	Co191P1_bin35	Co191P1	SRR9983803	WQRN00000000	SAMN12581620	Cornitermes sp.	P1	litter	215.667	0.570258	2993	142	88	50.96	0	0	1446686	20	91	91	22473	22473	15897	15897	88533	88532	42.5	1.71	94.52	11	1333	80	62	0	0	0	0
Bacteria	Spirochaetes	Spirochaetia	Spirochaetales	Spirochaetaceae	Treponema I termite group	unclassified	Bacteria;Spirochaetes;Spirochaetia;Spirochaetales;Spirochaetaceae;Treponema I termite group;unclassified;	Bacteria;Spirochaetes;Spirochaetia;Spirochaetales;Spirochaetaceae;Treponema_I;unclassified;	Co191P1_bin37	Co191P1	SRR9983804	WQRO00000000	SAMN12581621	Cornitermes sp.	P1	litter	35.7234	0.174265	2993	142	88	68	7.39	66.67	2668980	401	391	391	7946	7946	6826	6825	27802	27801	51.7	2.37	90.3	11	2754	50	87	3	1	1	0
Bacteria	Spirochaetes	Spirochaetia	Spirochaetales	Spirochaetaceae	Treponema I termite group	unclassified	Bacteria;Spirochaetes;Spirochaetia;Spirochaetales;Spirochaetaceae;Treponema I termite group;unclassified;	Bacteria;Spirochaetes;Spirochaetia;Spirochaetales;Spirochaetaceae;Treponema_I;unclassified;	Co191P1_bin38	Co191P1	SRR9984071	WQRP00000000	SAMN12581622	Cornitermes sp.	P1	litter	332.579	0.923313	5449	100	55	52	1.82	100	1518943	431	171	171	11676	11667	8882	8880	26865	26862	59.4	2.4	91.23	11	1478	61	38	1	0	0	0
Bacteria	Firmicutes	Clostridia	Clostridiales	Defluviitaleaceae	Candidatus Arthromitus	unclassified	Bacteria;Firmicutes;Clostridia;Clostridiales;Defluviitaleaceae;Candidatus Arthromitus;unclassified;	Bacteria;Firmicutes;Clostridia;Clostridiales;Defluviitaleaceae;unclassified;unclassified;	Co191P1_bin4	Co191P1	SRR9984072	WQRQ00000000	SAMN12581623	Cornitermes sp.	P1	litter	35.5411	0.19027	172	263	149	88.38	4.2	60	2929045	63	195	195	22461	22461	15020	15020	57501	57501	46.9	1.95	91.89	11	3120	22	231	10	0	0	0
Bacteria	Proteobacteria	Deltaproteobacteria	Myxococcales	Myxococcaceae	unclassified	unclassified	Bacteria;Proteobacteria;Deltaproteobacteria;Myxococcales;Myxococcaceae;unclassified;unclassified;	Bacteria;Proteobacteria;Deltaproteobacteria;Myxococcales;Cystobacterineae;unclassified;unclassified;	Co191P1_bin43	Co191P1	SRR9983783	WQRR00000000	SAMN12581624	Cornitermes sp.	P1	litter	50.4789	0.182649	83	247	155	78.45	0	0	1979681	44	193	193	13667	13667	10257	10257	40816	40815	54.5	2.5	90.61	11	1846	47	200	0	0	0	0
Bacteria	Spirochaetes	Spirochaetia	Spirochaetales	Spirochaetaceae	Treponema I termite group	unclassified	Bacteria;Spirochaetes;Spirochaetia;Spirochaetales;Spirochaetaceae;Treponema I termite group;unclassified;	Bacteria;Spirochaetes;Spirochaetia;Spirochaetales;Spirochaetaceae;Treponema_I;unclassified;	Co191P1_bin44	Co191P1	SRR9983784	WQRS00000000	SAMN12581625	Cornitermes sp.	P1	litter	50.9024	0.148701	2993	142	88	70.85	0	0	1598317	3837	288	288	6020	5994	5549	5536	23833	23770	48.5	2.49	93.12	11	1748	29	113	0	0	0	0
Bacteria	Spirochaetes	Spirochaetia	Spirochaetales	Spirochaetaceae	Treponema I termite group	unclassified	Bacteria;Spirochaetes;Spirochaetia;Spirochaetales;Spirochaetaceae;Treponema I termite group;unclassified;	Bacteria;Spirochaetes;Spirochaetia;Spirochaetales;Spirochaetaceae;Treponema_I;unclassified;	Co191P1_bin45	Co191P1	SRR9983781	WQRT00000000	SAMN12581626	Cornitermes sp.	P1	litter	146.927	0.732441	2993	142	88	92.61	7.78	68.75	2727455	4335	264	264	12638	12601	10331	10314	42950	42918	44.1	1.9	93.03	11	2543	8	118	16	0	0	0
Archaea	Bathyarchaeota	Bathyarchaeia	incertae sedis	Termite group	unclassified	unclassified	Archaea;Bathyarchaeota;Bathyarchaeia;incertae sedis;Termite group;unclassified;unclassified;	Archaea;Bathyarchaeota;unclassified;unclassified;unclassified;unclassified;unclassified;	Co191P1_bin46	Co191P1	SRR9983782	WQRU00000000	SAMN12581627	Cornitermes sp.	P1	litter	26.8057	0.0863319	207	149	107	95.79	5.68	20	1762101	39	230	230	9346	9343	7661	7661	33235	33235	37.8	1.64	80.16	11	1772	5	136	7	1	0	0
Bacteria	Fibrobacteres	Chitinivibrionia	Chitinispirillales	Chitinispirillaceae	Termite cluster B	unclassified	Bacteria;Fibrobacteres;Chitinivibrionia;Chitinispirillales;Chitinispirillaceae; Termite cluster B;unclassified;	Bacteria;Fibrobacteres;Chitinispirillia;unclassified;unclassified;unclassified;unclassified;	Co191P1_bin56	Co191P1	SRR9983779	WQRV00000000	SAMN12581628	Cornitermes sp.	P1	litter	106.066	0.561142	2993	147	91	95.22	1.1	100	2894567	36	200	200	20845	20845	14472	14472	58302	58302	55.5	2.09	89.26	11	2443	11	135	1	0	0	0
Bacteria	Spirochaetes	Spirochaetia	Spirochaetales	Spirochaetaceae	Treponema I termite group	unclassified	Bacteria;Spirochaetes;Spirochaetia;Spirochaetales;Spirochaetaceae;Treponema I termite group;unclassified;	Bacteria;Spirochaetes;Spirochaetia;Spirochaetales;Spirochaetaceae;Treponema_I;unclassified;	Co191P1_bin60	Co191P1	SRR9983780	WQRW00000000	SAMN12581629	Cornitermes sp.	P1	litter	170.332	0.997338	2993	142	88	90.84	9.09	18.18	3203559	360	191	191	28103	28103	16772	16770	103584	103584	37.6	2.04	92.25	11	3006	10	127	2	3	0	0
Bacteria	Firmicutes	Clostridia	Clostridiales	Defluviitaleaceae	Candidatus Arthromitus	unclassified	Bacteria;Firmicutes;Clostridia;Clostridiales;Defluviitaleaceae;Candidatus Arthromitus;unclassified;	Bacteria;Firmicutes;Clostridia;Clostridiales;Defluviitaleaceae;unclassified;unclassified;	Co191P1_bin64	Co191P1	SRR9983777	WQRX00000000	SAMN12581630	Cornitermes sp.	P1	litter	168.612	1.05408	172	263	149	85.42	1.57	33.33	3420386	78	72	72	75260	75258	47505	47504	139705	139704	47.6	2.01	92.28	11	3347	29	231	3	0	0	0
Bacteria	Firmicutes	Clostridia	Clostridiales	Defluviitaleaceae	Candidatus Arthromitus	unclassified	Bacteria;Firmicutes;Clostridia;Clostridiales;Defluviitaleaceae;Candidatus Arthromitus;unclassified;	Bacteria;Firmicutes;Clostridia;Clostridiales;Defluviitaleaceae;unclassified;unclassified;	Co191P1_bin66	Co191P1	SRR9983778	WQRY00000000	SAMN12581631	Cornitermes sp.	P1	litter	115.412	0.582991	172	263	149	85.19	6.04	85.71	2763744	36	65	65	56090	56090	42519	42518	168738	168738	53.8	2.78	92.02	11	2593	27	222	14	0	0	0
Bacteria	Spirochaetes	Spirochaetia	Spirochaetales	Spirochaetaceae	Treponema I termite group	unclassified	Bacteria;Spirochaetes;Spirochaetia;Spirochaetales;Spirochaetaceae;Treponema I termite group;unclassified;	Bacteria;Spirochaetes;Spirochaetia;Spirochaetales;Spirochaetaceae;Treponema_I;unclassified;	Co191P1_bin67	Co191P1	SRR9983775	WQRZ00000000	SAMN12581632	Cornitermes sp.	P1	litter	157.334	0.555977	2993	142	88	84.09	4.55	0	1933400	131	43	43	76273	76268	44962	44959	178133	178124	42.4	1.2	93.05	11	1774	14	124	4	0	0	0
Bacteria	Fibrobacteres	Fibrobacteria	Fibrobacterales	Fibrobacteraceae	Fibromonas	unclassified	Bacteria;Fibrobacteres;Fibrobacteria;Fibrobacterales;Fibrobacteraceae;Fibromonas;unclassified;	Bacteria;Fibrobacteres;Fibrobacteria;Fibromonadales;unclassified;unclassified;unclassified;	Co191P1_bin69	Co191P1	SRR9983776	WQSA00000000	SAMN12581633	Cornitermes sp.	P1	litter	163.456	0.639449	2993	147	91	86.26	1.65	50	2140379	1164	241	241	11214	11205	8881	8876	40476	40464	43.2	1.66	95.99	11	2188	39	106	2	0	0	0
Bacteria	Firmicutes	Clostridia	Clostridiales	Defluviitaleaceae	Candidatus Arthromitus	unclassified	Bacteria;Firmicutes;Clostridia;Clostridiales;Defluviitaleaceae;Candidatus Arthromitus;unclassified;	Bacteria;Firmicutes;Clostridia;Clostridiales;Defluviitaleaceae;unclassified;unclassified;	Co191P1_bin70	Co191P1	SRR9983918	WQSB00000000	SAMN12581634	Cornitermes sp.	P1	litter	35.8708	0.191292	172	263	149	79.32	2.29	20	2917712	65	229	229	17354	17354	12741	12740	63721	63720	48.8	2.1	90.74	11	2987	39	219	5	0	0	0
Bacteria	Firmicutes	Clostridia	Clostridiales	Ruminococcaceae	UCG-010 Gut cluster 5	unclassified	Bacteria;Firmicutes;Clostridia;Clostridiales;Ruminococcaceae;UCG-010 Gut cluster 5;unclassified;	Bacteria;Firmicutes;Clostridia;Clostridiales;Ruminococcaceae;unclassified;unclassified;	Co191P1_bin72	Co191P1	SRR9983917	WQSC00000000	SAMN12581635	Cornitermes sp.	P1	litter	185.977	0.966833	172	263	149	88.46	10.07	38.71	2844330	225	247	247	16142	16142	11515	11514	62368	62363	43.9	2.33	89.75	11	2772	23	211	28	1	0	0
Bacteria	Firmicutes	Clostridia	Clostridiales	Ruminococcaceae	UCG-010 Gut cluster 4	unclassified	Bacteria;Firmicutes;Clostridia;Clostridiales;Ruminococcaceae;UCG-010 Gut cluster 4;unclassified;	Bacteria;Firmicutes;Clostridia;Clostridiales;Ruminococcaceae;unclassified;unclassified;	Co191P1_bin74	Co191P1	SRR9983916	WQSD00000000	SAMN12581636	Cornitermes sp.	P1	litter	25.6501	0.0642672	172	263	149	65.46	2.57	40	1370845	34	219	219	6959	6959	6259	6259	25956	25956	47.6	2.45	84.27	11	1404	104	154	5	0	0	0
Bacteria	Fibrobacteres	Chitinivibrionia	Chitinispirillales	Chitinispirillaceae	Termite cluster B	unclassified	Bacteria;Fibrobacteres;Chitinivibrionia;Chitinispirillales;Chitinispirillaceae; Termite cluster B;unclassified;	Bacteria;Fibrobacteres;Chitinispirillia;unclassified;unclassified;unclassified;unclassified;	Co191P1_bin79	Co191P1	SRR9983915	WQSE00000000	SAMN12581637	Cornitermes sp.	P1	litter	282.095	1.51213	2993	147	91	97.41	0	0	2932782	136	136	136	30460	30460	21564	21563	116759	116749	54.4	2.09	89.74	11	2535	8	139	0	0	0	0
Bacteria	Spirochaetes	Spirochaetia	Spirochaetales	Spirochaetaceae	Treponema I termite group	unclassified	Bacteria;Spirochaetes;Spirochaetia;Spirochaetales;Spirochaetaceae;Treponema I termite group;unclassified;	Bacteria;Spirochaetes;Spirochaetia;Spirochaetales;Spirochaetaceae;Treponema_I;unclassified;	Co191P1_bin8	Co191P1	SRR9983914	WQSF00000000	SAMN12581638	Cornitermes sp.	P1	litter	90.1921	0.352291	2993	142	88	71.09	0	0	2137078	150	98	98	31174	31174	21806	21805	108675	108674	42.5	1.21	94.24	11	1958	52	90	0	0	0	0
Bacteria	Firmicutes	Clostridia	Clostridiales	Defluviitaleaceae	Candidatus Arthromitus	unclassified	Bacteria;Firmicutes;Clostridia;Clostridiales;Defluviitaleaceae;Candidatus Arthromitus;unclassified;	Bacteria;Firmicutes;Clostridia;Clostridiales;Defluviitaleaceae;unclassified;unclassified;	Co191P1_bin81	Co191P1	SRR9983868	WQSG00000000	SAMN12581639	Cornitermes sp.	P1	litter	108.854	0.556827	172	263	149	87.21	0.89	75	2798740	30	87	87	45356	45356	32169	32169	134308	134308	47.8	1.23	91.63	11	2708	24	235	4	0	0	0
Bacteria	Firmicutes	Clostridia	Clostridiales	Ruminococcaceae	UCG-010 Gut cluster 5	unclassified	Bacteria;Firmicutes;Clostridia;Clostridiales;Ruminococcaceae;UCG-010 Gut cluster 5;unclassified;	Bacteria;Firmicutes;Clostridia;Clostridiales;Ruminococcaceae;unclassified;unclassified;	Co191P1_bin82	Co191P1	SRR9983867	WQSH00000000	SAMN12581640	Cornitermes sp.	P1	litter	34.4332	0.152288	172	263	149	94.41	5.43	90	2419784	72	163	163	21948	21947	14845	14844	84712	84712	50.1	1.56	90.89	11	2257	11	242	10	0	0	0
Bacteria	Firmicutes	Clostridia	Clostridiales	Defluviitaleaceae	Candidatus Arthromitus	unclassified	Bacteria;Firmicutes;Clostridia;Clostridiales;Defluviitaleaceae;Candidatus Arthromitus;unclassified;	Bacteria;Firmicutes;Clostridia;Clostridiales;Defluviitaleaceae;unclassified;unclassified;	Co191P1_bin84	Co191P1	SRR9983866	WQSI00000000	SAMN12581641	Cornitermes sp.	P1	litter	28.1589	0.0916374	172	263	149	81.05	0.67	100	1780513	38	174	174	13142	13141	10232	10232	52589	52589	45.4	1.37	90.94	11	1868	70	192	1	0	0	0
Bacteria	Spirochaetes	Spirochaetia	Spirochaetales	Spirochaetaceae	Treponema I termite group	unclassified	Bacteria;Spirochaetes;Spirochaetia;Spirochaetales;Spirochaetaceae;Treponema I termite group;unclassified;	Bacteria;Spirochaetes;Spirochaetia;Spirochaetales;Spirochaetaceae;Treponema_I;unclassified;	Co191P1_bin87	Co191P1	SRR9983923	WQSJ00000000	SAMN12581642	Cornitermes sp.	P1	litter	56.5756	0.278009	2993	142	88	68.93	4.65	66.67	2688541	3108	446	446	6979	6979	6028	6021	24134	24116	52.1	2.33	92.5	11	2818	48	88	6	0	0	0
Bacteria	Firmicutes	Clostridia	Clostridiales	Christensenellaceae	Gut cluster 13	unclassified	Bacteria;Firmicutes;Clostridia;Clostridiales;Christensenellaceae;Gut cluster 13;unclassified;	Bacteria;Firmicutes;unclassified;unclassified;unclassified;unclassified;unclassified;	Co191P1_bin89	Co191P1	SRR9983922	WQSK00000000	SAMN12581643	Cornitermes sp.	P1	litter	28.5861	0.057981	174	149	89	71.56	3.13	33.33	1109731	27	107	107	13741	13741	10371	10371	71864	71864	43.5	1.6	94	11	1325	43	102	3	1	0	0
Bacteria	Spirochaetes	Spirochaetia	Spirochaetales	Spirochaetaceae	Treponema I termite group	unclassified	Bacteria;Spirochaetes;Spirochaetia;Spirochaetales;Spirochaetaceae;Treponema I termite group;unclassified;	Bacteria;Spirochaetes;Spirochaetia;Spirochaetales;Spirochaetaceae;Treponema_I;unclassified;	Co191P1_bin9	Co191P1	SRR9984005	WQSL00000000	SAMN12581644	Cornitermes sp.	P1	litter	71.8162	0.283874	2993	142	88	84.03	6.25	46.15	2162674	330	205	205	14430	14430	10549	10548	71566	71562	43.8	1.83	94.69	11	2040	29	100	13	0	0	0
Bacteria	Firmicutes	Clostridia	Clostridiales	Clostridiales vadinBB60 group	Gut cluster 15	unclassified	Bacteria;Firmicutes;Clostridia;Clostridiales;Clostridiales vadinBB60 group;Gut cluster 15;unclassified;	Bacteria;Firmicutes;unclassified;unclassified;unclassified;unclassified;unclassified;	Co191P1_bin94	Co191P1	SRR9984006	WQSM00000000	SAMN12581645	Cornitermes sp.	P1	litter	46.3768	0.0815771	304	247	141	52.42	0.12	0	962398	5	26	26	64206	64205	37015	37015	154701	154701	37.7	0.85	86.02	11	784	134	112	1	0	0	0
Bacteria	Spirochaetes	Spirochaetia	Spirochaetales	Spirochaetaceae	Treponema I termite group	unclassified	Bacteria;Spirochaetes;Spirochaetia;Spirochaetales;Spirochaetaceae;Treponema I termite group;unclassified;	Bacteria;Spirochaetes;Spirochaetia;Spirochaetales;Spirochaetaceae;Treponema_I;unclassified;	Co191P3_bin12	Co191P3	SRR9984007	WQSN00000000	SAMN12581646	Cornitermes sp.	P3	litter	76.2801	0.41264	2993	142	88	97.66	6.82	14.29	3081360	595	143	143	41988	41988	21547	21543	163071	163071	43.1	1.48	92.5	11	2741	4	131	7	0	0	0
Bacteria	Fibrobacteres	Chitinivibrionia	Chitinispirillales	Chitinispirillaceae	Termite cluster B	unclassified	Bacteria;Fibrobacteres;Chitinivibrionia;Chitinispirillales;Chitinispirillaceae; Termite cluster B;unclassified;	Bacteria;Fibrobacteres;Chitinispirillia;unclassified;unclassified;unclassified;unclassified;	Co191P3_bin13	Co191P3	SRR9984008	WQSO00000000	SAMN12581647	Cornitermes sp.	P3	litter	117.047	0.491654	2993	147	91	87.52	5.49	83.33	2392657	28	160	160	19168	19167	14954	14953	54676	54675	56.2	1.56	90.14	11	1992	19	122	6	0	0	0
Bacteria	Spirochaetes	Spirochaetia	Spirochaetales	Spirochaetaceae	Treponema I termite group	unclassified	Bacteria;Spirochaetes;Spirochaetia;Spirochaetales;Spirochaetaceae;Treponema I termite group;unclassified;	Bacteria;Spirochaetes;Spirochaetia;Spirochaetales;Spirochaetaceae;Treponema_I;unclassified;	Co191P3_bin15	Co191P3	SRR9984009	WQSP00000000	SAMN12581648	Cornitermes sp.	P3	litter	103.977	0.333428	2993	142	88	68.38	0.38	100	1826615	142	205	205	11353	11353	8910	8909	48045	48045	43.8	1.87	94.75	11	1753	53	88	1	0	0	0
Bacteria	Spirochaetes	Spirochaetia	Spirochaetales	Spirochaetaceae	Treponema I termite group	unclassified	Bacteria;Spirochaetes;Spirochaetia;Spirochaetales;Spirochaetaceae;Treponema I termite group;unclassified;	Bacteria;Spirochaetes;Spirochaetia;Spirochaetales;Spirochaetaceae;Treponema_I;unclassified;	Co191P3_bin16	Co191P3	SRR9984010	WQSQ00000000	SAMN12581649	Cornitermes sp.	P3	litter	48.6917	0.17449	2993	142	88	82.53	1.7	0	2041264	207	109	109	30892	30892	18727	18725	110103	110103	42.5	1.89	91.3	11	1847	52	88	2	0	0	0
Bacteria	Firmicutes	Clostridia	Clostridiales	Defluviitaleaceae	Candidatus Arthromitus	unclassified	Bacteria;Firmicutes;Clostridia;Clostridiales;Defluviitaleaceae;Candidatus Arthromitus;unclassified;	Bacteria;Firmicutes;Clostridia;Clostridiales;Defluviitaleaceae;unclassified;unclassified;	Co191P3_bin17	Co191P3	SRR9984011	WQSR00000000	SAMN12581650	Cornitermes sp.	P3	litter	63.0046	0.294498	172	263	149	82.51	4.03	50	2662517	51	99	99	39741	39741	26894	26893	109661	109659	53.5	2.97	91.89	11	2583	34	223	6	0	0	0
Bacteria	Firmicutes	Clostridia	Clostridiales	Defluviitaleaceae	Candidatus Arthromitus	unclassified	Bacteria;Firmicutes;Clostridia;Clostridiales;Defluviitaleaceae;Candidatus Arthromitus;unclassified;	Bacteria;Firmicutes;Clostridia;Clostridiales;Defluviitaleaceae;unclassified;unclassified;	Co191P3_bin18	Co191P3	SRR9984012	WQSS00000000	SAMN12581651	Cornitermes sp.	P3	litter	72.8421	0.374519	172	263	149	88.21	4.21	50	2928694	22	123	123	33519	33519	23810	23810	100752	100752	47.6	1.65	91.48	11	2859	21	232	9	1	0	0
Bacteria	Firmicutes	Clostridia	Clostridiales	Lachnospiraceae	NK4A136 group	unclassified	Bacteria;Firmicutes;Clostridia;Clostridiales;Lachnospiraceae;NK4A136 group;unclassified;	Bacteria;Firmicutes;Clostridia;Clostridiales;Lachnospiraceae ;unclassified;unclassified;	Co191P3_bin20	Co191P3	SRR9984013	WQST00000000	SAMN12581652	Cornitermes sp.	P3	litter	25.6261	0.113704	90	354	174	81.18	2.24	66.67	2527422	84	310	310	10034	10034	8152	8152	38104	38103	40.9	2.09	90.59	11	2500	70	275	9	0	0	0
Bacteria	Bacteroidetes	Bacteroidia	Bacteroidales	unclassified	unclassified	unclassified	Bacteria;Bacteroidetes;Bacteroidia;Bacteroidales;unclassified;unclassified;unclassified;	Bacteria;Bacteroidetes;Bacteroidia;Bacteroidales;Lentimicrobiaceae ;unclassified;unclassified;	Co191P3_bin3	Co191P3	SRR9984014	WQSU00000000	SAMN12581653	Cornitermes sp.	P3	litter	28.1986	0.11853	434	278	186	80.82	4.57	35.71	2394328	140	325	325	9027	9027	7367	7366	33022	33022	38.5	1.92	90.53	11	2290	55	213	8	2	0	0
Bacteria	Firmicutes	Clostridia	Clostridiales	Clostridiales vadinBB60 group	Gut cluster 15	unclassified	Bacteria;Firmicutes;Clostridia;Clostridiales;Clostridiales vadinBB60 group;Gut cluster 15;unclassified;	Bacteria;Firmicutes;unclassified;unclassified;unclassified;unclassified;unclassified;	Co191P3_bin30	Co191P3	SRR9983681	WQSV00000000	SAMN12581654	Cornitermes sp.	P3	litter	24.2472	0.0648878	172	263	149	76.53	1.48	66.67	1524348	20	207	207	8448	8448	7364	7363	53266	53266	38.2	1.89	84.69	11	1409	55	205	3	0	0	0
Bacteria	Spirochaetes	Spirochaetia	Spirochaetales	Spirochaetaceae	Treponema I termite group	unclassified	Bacteria;Spirochaetes;Spirochaetia;Spirochaetales;Spirochaetaceae;Treponema I termite group;unclassified;	Bacteria;Spirochaetes;Spirochaetia;Spirochaetales;Spirochaetaceae;Treponema_I;unclassified;	Co191P3_bin32	Co191P3	SRR9983680	WQSW00000000	SAMN12581655	Cornitermes sp.	P3	litter	108.682	0.538051	2993	142	88	90.84	1.14	0	2819988	402	115	115	48953	48948	24521	24518	141807	141804	37.6	1.85	92.7	11	2590	9	132	1	0	0	0
Bacteria	Firmicutes	Clostridia	Clostridiales	Ruminococcaceae	UCG-010 Gut cluster 5	unclassified	Bacteria;Firmicutes;Clostridia;Clostridiales;Ruminococcaceae;UCG-010 Gut cluster 5;unclassified;	Bacteria;Firmicutes;Clostridia;Clostridiales;Ruminococcaceae;unclassified;unclassified;	Co191P3_bin39	Co191P3	SRR9983683	WQSX00000000	SAMN12581656	Cornitermes sp.	P3	litter	107.694	0.571309	172	263	149	91.28	7.05	21.43	3021779	84	94	94	52590	52589	32146	32145	290906	290906	43.7	1.76	90.17	11	2723	16	233	14	0	0	0
Archaea	Bathyarchaeota	Bathyarchaeia	incertae sedis	Termite group	unclassified	unclassified	Archaea;Bathyarchaeota;Bathyarchaeia;incertae sedis;Termite group;unclassified;unclassified;	Archaea;Bathyarchaeota;unclassified;unclassified;unclassified;unclassified;unclassified;	Co191P3_bin4	Co191P3	SRR9983682	WQSY00000000	SAMN12581657	Cornitermes sp.	P3	litter	114.659	0.363996	207	149	107	99.07	4.21	0	1808297	15	159	159	15861	15861	11372	11372	45073	45073	37.8	1.42	79.57	11	1717	1	142	6	0	0	0
Bacteria	Fibrobacteres	Fibrobacteria	Fibrobacterales	Fibrobacteraceae	Fibromonas	unclassified	Bacteria;Fibrobacteres;Fibrobacteria;Fibrobacterales;Fibrobacteraceae;Fibromonas;unclassified;	Bacteria;Fibrobacteres;Fibrobacteria;Fibromonadales;unclassified;unclassified;unclassified;	Co191P3_bin40	Co191P3	SRR9983685	WQSZ00000000	SAMN12581658	Cornitermes sp.	P3	litter	53.8163	0.177894	2993	147	91	70.15	2.2	50	1882916	274	203	203	12203	12203	9275	9274	61182	61179	42.6	2.02	95.17	11	1955	69	76	2	0	0	0
Bacteria	Firmicutes	Clostridia	Clostridiales	Defluviitaleaceae	Candidatus Arthromitus	unclassified	Bacteria;Firmicutes;Clostridia;Clostridiales;Defluviitaleaceae;Candidatus Arthromitus;unclassified;	Bacteria;Firmicutes;Clostridia;Clostridiales;Defluviitaleaceae;unclassified;unclassified;	Co191P3_bin41	Co191P3	SRR9983684	WQTA00000000	SAMN12581659	Cornitermes sp.	P3	litter	80.987	0.441111	172	263	149	78.26	2.35	75	3102526	12	65	65	71960	71960	47731	47730	153903	153903	47.8	1.41	92.51	11	3058	43	216	4	0	0	0
Bacteria	Spirochaetes	Spirochaetia	Spirochaetales	Spirochaetaceae	Treponema I termite group	unclassified	Bacteria;Spirochaetes;Spirochaetia;Spirochaetales;Spirochaetaceae;Treponema I termite group;unclassified;	Bacteria;Spirochaetes;Spirochaetia;Spirochaetales;Spirochaetaceae;Treponema_I;unclassified;	Co191P3_bin45	Co191P3	SRR9983687	WQTB00000000	SAMN12581660	Cornitermes sp.	P3	litter	81.7572	0.229865	5449	100	55	60.33	3.64	100	1601508	5033	290	290	6208	6175	5522	5505	23761	23669	44.4	2.05	94.79	11	1635	56	41	3	0	0	0
Bacteria	Proteobacteria	Deltaproteobacteria	Myxococcales	Myxococcaceae	unclassified	unclassified	Bacteria;Proteobacteria;Deltaproteobacteria;Myxococcales;Myxococcaceae;unclassified;unclassified;	Bacteria;Proteobacteria;Deltaproteobacteria;Myxococcales;Cystobacterineae;unclassified;unclassified;	Co191P3_bin57	Co191P3	SRR9983686	WQTC00000000	SAMN12581661	Cornitermes sp.	P3	litter	57.241	0.17554	83	247	155	69.74	0.65	100	1746829	52	158	158	13878	13874	11055	11055	46805	46802	54.3	1.81	91.09	11	1626	66	180	1	0	0	0
Bacteria	Spirochaetes	Spirochaetia	Spirochaetales	Spirochaetaceae	Treponema I termite group	unclassified	Bacteria;Spirochaetes;Spirochaetia;Spirochaetales;Spirochaetaceae;Treponema I termite group;unclassified;	Bacteria;Spirochaetes;Spirochaetia;Spirochaetales;Spirochaetaceae;Treponema_I;unclassified;	Co191P3_bin59	Co191P3	SRR9983689	WQTD00000000	SAMN12581662	Cornitermes sp.	P3	litter	347.368	1.43585	2993	142	88	87.5	4.55	25	2354513	208	85	85	64039	64039	27700	27697	116336	116328	42.1	2.53	93.03	11	2141	40	98	4	0	0	0
Bacteria	Firmicutes	Clostridia	Clostridiales	Ruminococcaceae	UCG-010 Gut cluster 5	unclassified	Bacteria;Firmicutes;Clostridia;Clostridiales;Ruminococcaceae;UCG-010 Gut cluster 5;unclassified;	Bacteria;Firmicutes;Clostridia;Clostridiales;Ruminococcaceae;unclassified;unclassified;	Co191P3_bin61	Co191P3	SRR9983688	WQTE00000000	SAMN12581663	Cornitermes sp.	P3	litter	140.697	0.672303	172	263	149	83.83	2.01	40	2721844	183	201	201	19921	19921	13541	13540	56831	56831	44.1	2.19	90.12	11	2602	33	225	5	0	0	0
Bacteria	Spirochaetes	Spirochaetia	Spirochaetales	Spirochaetaceae	Treponema I termite group	unclassified	Bacteria;Spirochaetes;Spirochaetia;Spirochaetales;Spirochaetaceae;Treponema I termite group;unclassified;	Bacteria;Spirochaetes;Spirochaetia;Spirochaetales;Spirochaetaceae;Treponema_I;unclassified;	Co191P3_bin64	Co191P3	SRR9983846	WQTF00000000	SAMN12581664	Cornitermes sp.	P3	litter	41.7577	0.125409	2993	142	88	64.29	3.79	20	1710709	42	81	81	35687	35687	21119	21119	87942	87941	42.7	1.15	93.27	11	1544	43	96	2	1	0	0
Bacteria	Spirochaetes	Spirochaetia	Spirochaetales	Spirochaetaceae	Treponema I termite group	unclassified	Bacteria;Spirochaetes;Spirochaetia;Spirochaetales;Spirochaetaceae;Treponema I termite group;unclassified;	Bacteria;Spirochaetes;Spirochaetia;Spirochaetales;Spirochaetaceae;Treponema_I;unclassified;	Co191P3_bin70	Co191P3	SRR9983847	WQTG00000000	SAMN12581665	Cornitermes sp.	P3	litter	62.0317	0.217376	2993	142	88	80.95	6.4	38.46	1996097	1223	105	105	33249	33242	19010	18998	77781	77768	42.2	1.52	93.32	11	1788	32	97	13	0	0	0
Bacteria	Fibrobacteres	Chitinivibrionia	Chitinispirillales	Chitinispirillaceae	Termite cluster B	unclassified	Bacteria;Fibrobacteres;Chitinivibrionia;Chitinispirillales;Chitinispirillaceae; Termite cluster B;unclassified;	Bacteria;Fibrobacteres;Chitinispirillia;unclassified;unclassified;unclassified;unclassified;	Co191P3_bin71	Co191P3	SRR9983844	WQTH00000000	SAMN12581666	Cornitermes sp.	P3	litter	667.178	3.14287	2993	147	91	98.51	0	0	2683290	704	121	121	34044	34044	22175	22170	89504	89480	54.9	1.48	90.01	11	2322	7	140	0	0	0	0
Bacteria	Spirochaetes	Spirochaetia	Spirochaetales	Spirochaetaceae	Treponema I termite group	unclassified	Bacteria;Spirochaetes;Spirochaetia;Spirochaetales;Spirochaetaceae;Treponema I termite group;unclassified;	Bacteria;Spirochaetes;Spirochaetia;Spirochaetales;Spirochaetaceae;Treponema_I;unclassified;	Co191P3_bin8	Co191P3	SRR9983845	WQTI00000000	SAMN12581667	Cornitermes sp.	P3	litter	34.0261	0.0876468	2993	142	88	54.38	2.84	33.33	1467258	96	256	256	6199	6199	5731	5731	22470	22468	49.8	2.4	93.93	11	1524	50	89	3	0	0	0
Bacteria	Chloroflexi	Dehalococcoidia	Dehalococcoidales	Dehalococcoidaceae	FW60 group	unclassified	Bacteria;Chloroflexi;Dehalococcoidia;Dehalococcoidales;Dehalococcoidaceae;FW60 group;unclassified;	Bacteria;Chloroflexi;Dehalococcoidia;unclassified;unclassified;unclassified;unclassified;	Co191P4_bin10	Co191P4	SRR9983850	WQTJ00000000	SAMN12581668	Cornitermes sp.	P4	litter	32.2486	0.0346246	924	151	101	57.03	2.48	100	619539	0	115	115	5696	5696	5387	5387	19820	19820	44.7	1.71	89.17	11	687	77	71	3	0	0	0
Bacteria	Fibrobacteres	Fibrobacteria	Fibrobacterales	Fibrobacteraceae	Fibromonas	unclassified	Bacteria;Fibrobacteres;Fibrobacteria;Fibrobacterales;Fibrobacteraceae;Fibromonas;unclassified;	Bacteria;Fibrobacteres;Fibrobacteria;Fibromonadales;unclassified;unclassified;unclassified;	Co191P4_bin13	Co191P4	SRR9983851	WQTK00000000	SAMN12581669	Cornitermes sp.	P4	litter	44.8057	0.240663	2993	147	91	85.16	1.16	100	3099352	0	339	339	12724	12724	9142	9142	72636	72636	42.2	3.18	93.84	11	3192	17	128	2	0	0	0
Bacteria	Firmicutes	Clostridia	Clostridiales	Ruminococcaceae	[Eubacterium] coprostanoligenes group	unclassified	Bacteria;Firmicutes;Clostridia;Clostridiales;Ruminococcaceae;[Eubacterium] coprostanoligenes group;unclassified;	Bacteria;Firmicutes;unclassified;unclassified;unclassified;unclassified;unclassified;	Co191P4_bin15	Co191P4	SRR9983848	WQTL00000000	SAMN12581670	Cornitermes sp.	P4	litter	78.1689	0.402281	172	263	149	83.17	0.8	60	2969546	0	516	516	6462	6462	5754	5754	27638	27638	60.7	3.68	90.03	11	3204	48	210	5	0	0	0
Bacteria	Proteobacteria	Deltaproteobacteria	Myxococcales	Myxococcaceae	unclassified	unclassified	Bacteria;Proteobacteria;Deltaproteobacteria;Myxococcales;Myxococcaceae;unclassified;unclassified;	Bacteria;Proteobacteria;unclassified;unclassified;unclassified;unclassified;unclassified;	Co191P4_bin16	Co191P4	SRR9983849	WQTM00000000	SAMN12581671	Cornitermes sp.	P4	litter	114.853	0.420933	83	247	155	85.14	0.65	100	2114785	0	232	232	11718	11718	9115	9115	46789	46789	54.3	2.46	90.84	11	1981	28	218	1	0	0	0
Archaea	Euryarchaeota	Thermoplasmata	Methanomassiliicoccales	Methanomethylophilaceae	Candidatus Methanoplasma	unclassified	Archaea;Euryarchaeota;Thermoplasmata;Methanomassiliicoccales;Methanomethylophilaceae;Candidatus Methanoplasma;unclassified;	Archaea;Euryarchaeota;Thermosplasmata;Methanomassiliicoccales;Methanomassiliicoccaceae;unclassified;unclassified;	Co191P4_bin17	Co191P4	SRR9983852	WQTN00000000	SAMN12581672	Cornitermes sp.	P4	litter	62.4725	0.125702	148	187	124	77.9	1.67	33.33	1161042	0	144	144	11525	11525	8062	8062	40589	40589	50.3	1.77	91.07	11	1262	53	131	3	0	0	0
Archaea	Bathyarchaeota	Bathyarchaeia	incertae sedis	Termite group	unclassified	unclassified	Archaea;Bathyarchaeota;Bathyarchaeia;incertae sedis;Termite group;unclassified;unclassified;	Archaea;Bathyarchaeota;unclassified;unclassified;unclassified;unclassified;unclassified;	Co191P4_bin18	Co191P4	SRR9983853	WQTO00000000	SAMN12581673	Cornitermes sp.	P4	litter	710.453	2.45527	207	149	107	99.07	4.21	0	1994150	0	212	212	12801	12801	9406	9406	38825	38825	37.9	1.6	79.98	11	1899	1	142	6	0	0	0
Bacteria	Saccharibacteria	Saccharimonadia	Saccharimonadales	Saccharimonadales incertae sedis	Rs-045 group	unclassified	Bacteria;Saccharibacteria;Saccharimonadia;Saccharimonadales;Saccharimonadales incertae sedis;Rs-045 group;unclassified;	Bacteria;Saccharibacteria;unclassified;unclassified;unclassified;unclassified;unclassified;	Co191P4_bin22	Co191P4	SRR9983908	WQTP00000000	SAMN12581674	Cornitermes sp.	P4	litter	68.1442	0.0911799	924	161	108	63.98	0	0	772085	0	43	43	26948	26948	17955	17955	93828	93828	44.2	1.62	92.56	11	795	52	109	0	0	0	0
Bacteria	Firmicutes	Clostridia	Clostridiales	Defluviitaleaceae	Candidatus Arthromitus	unclassified	Bacteria;Firmicutes;Clostridia;Clostridiales;Defluviitaleaceae;Candidatus Arthromitus;unclassified;	Bacteria;Firmicutes;unclassified;unclassified;unclassified;unclassified;unclassified;	Cu122P1_bin2	Cu122P1	SRR9983907	WQTQ00000000	SAMN12581675	Cubitermes ugandensis	P1	soil	55.4618	0.315691	172	263	149	87.76	3.69	16.67	3154920	0	243	243	18778	18778	12983	12983	72533	72533	45.2	2.14	92.02	11	2941	38	219	6	0	0	0
Archaea	Bathyarchaeota	Bathyarchaeia	incertae sedis	Termite group	unclassified	unclassified	Archaea;Bathyarchaeota;Bathyarchaeia;incertae sedis;Termite group;unclassified;unclassified;	Archaea;Bathyarchaeota;unclassified;unclassified;unclassified;unclassified;unclassified;	Cu122P1_bin20	Cu122P1	SRR9983906	WQTR00000000	SAMN12581676	Cubitermes ugandensis	P1	soil	27.4054	0.0744103	207	149	107	90.03	8.88	15.38	1504932	0	227	227	7872	7872	6629	6629	30794	30794	37.4	1.65	84.22	11	1628	12	126	10	1	0	0
Bacteria	Bacteroidetes	Bacteroidia	Bacteroidales	unclassified	unclassified	unclassified	Bacteria;Bacteroidetes;Bacteroidia;Bacteroidales;unclassified;unclassified;unclassified;	Bacteria;Bacteroidetes;unclassified;unclassified;unclassified;unclassified;unclassified;	Cu122P1_bin21	Cu122P1	SRR9983905	WQTS00000000	SAMN12581677	Cubitermes ugandensis	P1	soil	37.1236	0.190454	434	278	186	93.87	0.81	0	2843549	0	144	144	37434	37434	19746	19746	175563	175563	37.9	2.81	91.57	11	2472	14	261	3	0	0	0
Bacteria	Proteobacteria	Gammaproteobacteria	Betaproteobacteriales	SC-I-84	A21b	unclassified	Bacteria;Proteobacteria;Gammaproteobacteria;Betaproteobacteriales;SC-I-84;A21b;unclassified;	Bacteria;Proteobacteria;unclassified;unclassified;unclassified;unclassified;unclassified;	Cu122P1_bin22	Cu122P1	SRR9983912	WQTT00000000	SAMN12581678	Cubitermes ugandensis	P1	soil	75.3192	0.275093	223	425	211	87.98	0	0	2024389	0	220	220	11855	11855	9201	9201	42923	42923	57.7	1.77	85.19	11	1962	41	384	0	0	0	0
Bacteria	Spirochaetes	Spirochaetia	Spirochaetales	Spirochaetaceae	M2PT2-76 termite group	unclassified	Bacteria;Spirochaetes;Spirochaetia;Spirochaetales;Spirochaetaceae;M2PT2-76 termite group;unclassified;	Bacteria;Spirochaetes;unclassified;unclassified;unclassified;unclassified;unclassified;	Cu122P1_bin9	Cu122P1	SRR9983911	WQTU00000000	SAMN12581679	Cubitermes ugandensis	P1	soil	34.4471	0.150534	72	215	125	99.2	1.63	0	2422161	0	139	139	24908	24908	17425	17425	137773	137773	39.1	2.3	89.55	11	2270	2	210	3	0	0	0
Bacteria	Bacteroidetes	Bacteroidia	Bacteroidales	unclassified	unclassified	unclassified	Bacteria;Bacteroidetes;Bacteroidia;Bacteroidales;unclassified;unclassified;unclassified;	Bacteria;Bacteroidetes;Bacteroidia;Bacteroidales;Lentimicrobiaceae ;unclassified;unclassified;	Cu122P3_bin1	Cu122P3	SRR9983910	WQTV00000000	SAMN12581680	Cubitermes ugandensis	P3	soil	13.374	0.353023	434	278	186	92.15	2.42	62.5	2599139	20	71	71	50539	50539	36607	36607	226800	226800	38.1	1.3	92.52	11	2146	26	244	8	0	0	0
Bacteria	Proteobacteria	Gammaproteobacteria	Betaproteobacteriales	SC-I-84	A21b	unclassified	Bacteria;Proteobacteria;Gammaproteobacteria;Betaproteobacteriales;SC-I-84;A21b;unclassified;	Bacteria;Proteobacteria;unclassified;unclassified;unclassified;unclassified;unclassified;	Cu122P3_bin14	Cu122P3	SRR9983909	WQTW00000000	SAMN12581681	Cubitermes ugandensis	P3	soil	49.6556	1.13302	235	420	211	95.91	1.11	66.67	2246771	42	178	178	16610	16610	12622	12622	81846	81846	57.7	1.55	84.77	11	2101	13	404	3	0	0	0
Bacteria	Bacteroidetes	Bacteroidia	Bacteroidales	unclassified	unclassified	unclassified	Bacteria;Bacteroidetes;Bacteroidia;Bacteroidales;unclassified;unclassified;unclassified;	Bacteria;Bacteroidetes;unclassified;unclassified;unclassified;unclassified;unclassified;	Cu122P3_bin3	Cu122P3	SRR9983904	WQTX00000000	SAMN12581682	Cubitermes ugandensis	P3	soil	7.84951	0.253398	434	278	186	94.09	7.72	41.18	3178688	117	176	176	29470	29470	18060	18060	81686	81680	39	1.57	89.5	11	2930	12	249	17	0	0	0
Bacteria	Proteobacteria	Deltaproteobacteria	unclassified	unclassified	unclassified	unclassified	Bacteria;Proteobacteria;Deltaproteobacteria;unclassified;unclassified;unclassified;unclassified;	Bacteria;Proteobacteria;unclassified;unclassified;unclassified;unclassified;unclassified;	Cu122P3_bin5	Cu122P3	SRR9983903	WQTY00000000	SAMN12581683	Cubitermes ugandensis	P3	soil	5.7967	0.154302	83	247	155	62.28	1.29	0	2621058	139	456	456	6300	6300	5747	5747	27447	27446	54.5	2.17	87.74	11	2203	71	174	2	0	0	0
Bacteria	Firmicutes	Clostridia	Clostridiales	Ruminococcaceae	Gut cluster 1	unclassified	Bacteria;Firmicutes;Clostridia;Clostridiales;Ruminococcaceae;Gut cluster 1;unclassified;	Bacteria;Firmicutes;unclassified;unclassified;unclassified;unclassified;unclassified;	Cu122P3_bin6	Cu122P3	SRR9984094	WQTZ00000000	SAMN12581684	Cubitermes ugandensis	P3	soil	4.09784	0.112043	172	263	149	51.8	3.54	5.88	2692270	703	648	648	4060	4058	4154	4153	31054	31054	30.8	2.82	85.95	11	3087	97	151	14	1	0	0
Bacteria	Proteobacteria	Gammaproteobacteria	Betaproteobacteriales	SC-I-84	A21b	unclassified	Bacteria;Proteobacteria;Gammaproteobacteria;Betaproteobacteriales;SC-I-84;A21b;unclassified;	Bacteria;Proteobacteria;unclassified;unclassified;unclassified;unclassified;unclassified;	Cu122P4_bin11	Cu122P4	SRR9984095	WQUA00000000	SAMN12581685	Cubitermes ugandensis	P4	soil	13.4019	0.370789	223	425	211	93.79	6.29	100	2363122	64	79	79	42815	42815	29912	29912	107487	107483	56.2	1.48	87.91	11	2324	16	380	29	0	0	0
Bacteria	Planctomycetes	Planctomycetacia	Pirellulales	Pirellulaceae	Rs-B01 termite group	unclassified	Bacteria;Planctomycetes;Planctomycetacia;Pirellulales;Pirellulaceae;Rs-B01 termite group;unclassified;	Bacteria;Planctomycetes;Planctomycetia;Planctomycetales;Planctomycetaceae;unclassified;unclassified;	Cu122P4_bin3	Cu122P4	SRR9984096	WQUB00000000	SAMN12581686	Cubitermes ugandensis	P4	soil	8.17973	0.363968	2921	142	87	84.7	8.38	84.62	3800572	90	537	537	8394	8394	7077	7077	32794	32793	51.3	1.77	87.53	11	3152	15	114	13	0	0	0
Archaea	Euryarchaeota	Thermoplasmata	Methanomassiliicoccales	Methanomethylophilaceae	Candidatus Methanoplasma	unclassified	Archaea;Euryarchaeota;Thermoplasmata;Methanomassiliicoccales;Methanomethylophilaceae;Candidatus Methanoplasma;unclassified;	Archaea;Euryarchaeota;Thermosplasmata;Methanomassiliicoccales;Methanomassiliicoccaceae;unclassified;unclassified;	Cu122P4_bin8	Cu122P4	SRR9984097	WQUC00000000	SAMN12581687	Cubitermes ugandensis	P4	soil	6.3706	0.066861	148	187	124	58.62	9.09	96	896431	682	189	189	5029	5028	4743	4739	15294	15291	49.6	1.84	91.97	11	1098	66	96	25	0	0	0
Bacteria	Spirochaetes	Spirochaetia	Spirochaetales	Spirochaetaceae	Treponema I termite group	unclassified	Bacteria;Spirochaetes;Spirochaetia;Spirochaetales;Spirochaetaceae;Treponema I termite group;unclassified;	Bacteria;Spirochaetes;Spirochaetia;Spirochaetales;Spirochaetaceae;Treponema_I;unclassified;	Cu122P5_bin1	Cu122P5	SRR9984090	WQUD00000000	SAMN12581688	Cubitermes ugandensis	P5	soil	16.0288	0.0726224	2993	142	88	55.83	1.7	50	2064546	0	468	468	4557	4557	4411	4411	15078	15078	51.9	3	90.01	11	2096	62	78	2	0	0	0
Bacteria	Actinobacteria	Actinobacteria	Propionibacteriales	Propionibacteriaceae	Aestuariimicrobium	unclassified	Bacteria;Actinobacteria;Actinobacteria;Propionibacteriales;Propionibacteriaceae;Aestuariimicrobium;unclassified;	Bacteria;Actinobacteria;unclassified;unclassified;unclassified;unclassified;unclassified;	Cu122P5_bin14	Cu122P5	SRR9984091	WQUE00000000	SAMN12581689	Cubitermes ugandensis	P5	soil	47.1202	0.219895	622	259	152	76.75	0.83	33.33	2126483	0	354	354	6843	6843	6007	6007	31811	31811	70.5	2.03	91.5	11	2041	51	205	3	0	0	0
Bacteria	Firmicutes	Clostridia	Clostridiales	Ruminococcaceae	unclassified	unclassified	Bacteria;Firmicutes;Clostridia;Clostridiales;Ruminococcaceae;unclassified;unclassified;	Bacteria;Firmicutes;Clostridia;Clostridiales;Ruminococcaceae;unclassified;unclassified;	Cu122P5_bin16	Cu122P5	SRR9984092	WQUF00000000	SAMN12581690	Cubitermes ugandensis	P5	soil	20.6081	0.15403	1318	178	104	91.75	2.56	25	3405828	0	502	502	8762	8762	6784	6784	50537	50537	32.4	2.65	87.91	11	3686	11	163	4	0	0	0
Bacteria	Actinobacteria	Coriobacteriia	Coriobacteriales	OPB41	Rs-J10 group	unclassified	Bacteria;Actinobacteria;Coriobacteriia;Coriobacteriales;OPB41;Rs-J10 group;unclassified;	Bacteria;Actinobacteria;unclassified;unclassified;unclassified;unclassified;unclassified;	Cu122P5_bin19	Cu122P5	SRR9984093	WQUG00000000	SAMN12581691	Cubitermes ugandensis	P5	soil	22.5861	0.0463095	732	206	120	75.83	0.83	60	934293	0	112	112	12003	12003	8341	8341	39026	39026	63.9	2.07	93.86	11	955	37	164	5	0	0	0
Bacteria	Proteobacteria	Deltaproteobacteria	Desulfobacterales	Desulfobulbaceae	unclassified	unclassified	Bacteria;Proteobacteria;Deltaproteobacteria;Desulfobacterales;Desulfobulbaceae;Desulfobulbus;unclassified;	Bacteria;Proteobacteria;unclassified;unclassified;unclassified;unclassified;unclassified;	Cu122P5_bin24	Cu122P5	SRR9984098	WQUH00000000	SAMN12581692	Cubitermes ugandensis	P5	soil	58.1716	0.188267	62	280	168	60.18	0	0	1474742	0	313	313	5039	5039	4711	4711	12771	12771	62.3	2.67	89.45	11	1458	115	165	0	0	0	0
Bacteria	Planctomycetes	Planctomycetacia	Pirellulales	Pirellulaceae	Rs-B01 termite group	unclassified	Bacteria;Planctomycetes;Planctomycetacia;Pirellulales;Pirellulaceae;Rs-B01 termite group;unclassified;	Bacteria;Planctomycetes;Planctomycetia;Planctomycetales;Planctomycetaceae;unclassified;unclassified;	Cu122P5_bin25	Cu122P5	SRR9984099	WQUI00000000	SAMN12581693	Cubitermes ugandensis	P5	soil	16.7884	0.148769	2921	142	87	86.78	7.47	12.5	4037920	0	575	575	8902	8902	7022	7022	35762	35762	50.7	2.26	85.32	11	3450	13	121	8	0	0	0
Bacteria	Proteobacteria	Alphaproteobacteria	Rhodospirillales	Rs-B50 goup	Termite group	unclassified	Bacteria;Proteobacteria;Alphaproteobacteria;Rhodospirillales;Rs-B50 goup;Termite group;unclassified;	Bacteria;Proteobacteria;unclassified;unclassified;unclassified;unclassified;unclassified;	Cu122P5_bin26	Cu122P5	SRR9983670	WQUJ00000000	SAMN12581694	Cubitermes ugandensis	P5	soil	14.5729	0.0297272	2993	147	91	65.28	3.43	60	929525	0	124	124	9852	9852	7496	7496	29973	29973	51.9	2.09	85.95	11	988	41	101	5	0	0	0
Archaea	Euryarchaeota	Thermoplasmata	Methanomassiliicoccales	Methanomethylophilaceae	Candidatus Methanoplasma	unclassified	Archaea;Euryarchaeota;Thermoplasmata;Methanomassiliicoccales;Methanomethylophilaceae;Candidatus Methanoplasma;unclassified;	Archaea;Euryarchaeota;Thermosplasmata;Methanomassiliicoccales;Methanomassiliicoccaceae;Methanoplasma;unclassified;	Cu122P5_bin30	Cu122P5	SRR9983667	WQUK00000000	SAMN12581695	Cubitermes ugandensis	P5	soil	17.3181	0.0478856	148	187	124	93.82	2.02	33.33	1259968	0	87	87	21886	21886	14482	14482	52379	52379	49.2	1.48	91.27	11	1296	9	175	3	0	0	0
Bacteria	Firmicutes	Clostridia	Clostridiales	Ruminococcaceae	unclassified	unclassified	Bacteria;Firmicutes;Clostridia;Clostridiales;Ruminococcaceae;unclassified;unclassified;	Bacteria;Firmicutes;unclassified;unclassified;unclassified;unclassified;unclassified;	Cu122P5_bin36	Cu122P5	SRR9984089	WQUL00000000	SAMN12581696	Cubitermes ugandensis	P5	soil	16.8195	0.0291107	172	263	149	50.61	0.67	0	788665	0	96	96	10618	10618	8215	8215	27802	27802	33.9	1.15	85.65	11	1000	131	129	3	0	0	0
Bacteria	Actinobacteria	Coriobacteriia	Coriobacteriales	OPB41	Rs-J10 group	unclassified	Bacteria;Actinobacteria;Coriobacteriia;Coriobacteriales;OPB41;Rs-J10 group;unclassified;	Bacteria;Actinobacteria;unclassified;unclassified;unclassified;unclassified;unclassified;	Cu122P5_bin37	Cu122P5	SRR9984077	WQUM00000000	SAMN12581697	Cubitermes ugandensis	P5	soil	27.141	0.0844454	732	206	120	77.61	7.92	57.14	1417762	0	114	114	19690	19690	12436	12436	51653	51653	60.8	1.86	91.46	11	1354	41	153	11	1	0	0
Bacteria	Firmicutes	Clostridia	Clostridiales	Defluviitaleaceae	Candidatus Arthromitus	unclassified	Bacteria;Firmicutes;Clostridia;Clostridiales;Defluviitaleaceae;Candidatus Arthromitus;unclassified;	Bacteria;Firmicutes;unclassified;unclassified;unclassified;unclassified;unclassified;	Cu122P5_bin39	Cu122P5	SRR9983664	WQUN00000000	SAMN12581698	Cubitermes ugandensis	P5	soil	20.2113	0.110411	172	263	149	85.17	3.69	14.29	2489274	0	265	265	12196	12196	9393	9393	42631	42631	59.4	1.93	87.15	11	2127	36	222	4	1	0	0
Bacteria	Planctomycetes	Phycisphaerae	Tepidisphaerales	Pla1 lineage	unclassified	unclassified	Bacteria;Planctomycetes;Phycisphaerae;Tepidisphaerales;Pla1 lineage;unclassified;unclassified;	Bacteria;Planctomycetes;Phycisphaerae;unclassified;unclassified;unclassified;unclassified;	Cu122P5_bin40	Cu122P5	SRR9983663	WQUO00000000	SAMN12581699	Cubitermes ugandensis	P5	soil	11.8899	0.0355788	2921	143	88	50.41	0.21	50	1363539	0	336	336	4084	4084	4058	4058	15789	15789	55.2	1.83	86.47	11	1357	67	74	2	0	0	0
Bacteria	Elusimicrobia	Endomicrobia	Endomicrobiales	Endomicrobiaceae	Endomicrobium	unclassified	Bacteria;Elusimicrobia;Endomicrobia;Endomicrobiales;Endomicrobiaceae;Endomicrobium;unclassified;	Bacteria;Elusimicrobia;Endomicrobia;unclassified;unclassified;unclassified;unclassified;	Cu122P5_bin43	Cu122P5	SRR9983666	WQUP00000000	SAMN12581700	Cubitermes ugandensis	P5	soil	11.3192	0.0392159	2993	143	89	69.86	2.72	28.57	1578700	0	290	290	6039	6039	5443	5443	18578	18578	44.5	1.99	88.73	11	1411	49	89	4	1	0	0
Bacteria	Proteobacteria	Gammaproteobacteria	Betaproteobacteriales	Rhodocyclaceae	Dechloromonas	unclassified	Bacteria;Proteobacteria;Gammaproteobacteria;Betaproteobacteriales;Rhodocyclaceae;Dechloromonas;unclassified;	Bacteria;Proteobacteria;Deltaproteobacteria;Desulfobacterales;Desulfobulbaceae;Desulfobulbus;unclassified;	Cu122P5_bin47	Cu122P5	SRR9983665	WQUQ00000000	SAMN12581701	Cubitermes ugandensis	P5	soil	32.744	0.169605	223	425	211	84.63	2.99	33.33	2360265	0	360	360	7520	7520	6556	6556	29645	29645	63.9	1.85	91.41	11	2466	62	353	9	1	0	0
Bacteria	Actinobacteria	Coriobacteriia	Coriobacteriales	Coriobacteriales Incertae Sedis	Raoultibacter	unclassified	Bacteria;Actinobacteria;Coriobacteriia;Coriobacteriales;Coriobacteriales Incertae Sedis;Raoultibacter;unclassified;	Bacteria;Actinobacteria;unclassified;unclassified;unclassified;unclassified;unclassified;	Cu122P5_bin49	Cu122P5	SRR9983691	WQUR00000000	SAMN12581702	Cubitermes ugandensis	P5	soil	10.8631	0.019173	31	211	124	58.04	0.32	50	804246	0	176	176	4890	4890	4569	4569	13440	13440	57.7	2.32	90.18	11	837	89	120	2	0	0	0
Bacteria	Firmicutes	Clostridia	Clostridiales	Peptococcaceae	unclassified	unclassified	Bacteria;Firmicutes;Clostridia;Clostridiales;Peptococcaceae;unclassified;unclassified;	Bacteria;Firmicutes;unclassified;unclassified;unclassified;unclassified;unclassified;	Cu122P5_bin5	Cu122P5	SRR9983690	WQUS00000000	SAMN12581703	Cubitermes ugandensis	P5	soil	11.8809	0.0666389	100	294	157	84.42	2.22	62.5	2555837	0	425	425	7089	7089	6013	6013	28743	28743	50.9	3.65	87.75	11	2714	34	252	8	0	0	0
Bacteria	Proteobacteria	Alphaproteobacteria	Rhodospirillales	Rs-B50 goup	Termite group	unclassified	Bacteria;Proteobacteria;Alphaproteobacteria;Rhodospirillales;Rs-B50 goup;Termite group;unclassified;	Bacteria;Proteobacteria;unclassified;unclassified;unclassified;unclassified;unclassified;	Cu122P5_bin52	Cu122P5	SRR9984155	WQUT00000000	SAMN12581704	Cubitermes ugandensis	P5	soil	34.2301	0.0736897	2993	147	91	73.22	2.75	33.33	980961	0	93	93	15296	15296	10547	10547	40273	40273	52.6	1.8	86.82	11	975	48	96	3	0	0	0
Bacteria	Firmicutes	Clostridia	Clostridiales	Ruminococcaceae	Ruminococcaceae UCG-010 Uncultured 20	unclassified	Bacteria;Firmicutes;Clostridia;Clostridiales;Ruminococcaceae;Ruminococcaceae UCG-010 Uncultured 20;unclassified;	Bacteria;Firmicutes;unclassified;unclassified;unclassified;unclassified;unclassified;	Cu122P5_bin9	Cu122P5	SRR9983890	WQUU00000000	SAMN12581705	Cubitermes ugandensis	P5	soil	19.1631	0.0776451	172	263	149	76.9	3.56	21.43	1846296	0	330	330	6333	6333	5594	5594	25142	25142	57.9	2.85	88.51	11	2030	56	195	11	1	0	0
Bacteria	Saccharibacteria	Saccharimonadia	Saccharimonadales	Saccharimonadaceae	M1NP1-63 group	unclassified	Bacteria;Saccharibacteria;Saccharimonadia;Saccharimonadales;Saccharimonadaceae;M1NP1-63 group;unclassified;	Bacteria;Saccharibacteria;unclassified;unclassified;unclassified;unclassified;unclassified;	Emb289P1_bin101	Emb289P1	SRR9984044	WQUV00000000	SAMN12581706	Embiratermes neotenicus	P1	humus	11.9807	0.0146779	901	171	117	55.05	0.85	0	677865	0	14	14	92597	92597	48418	48418	193415	193415	50	0.53	91.26	11	666	59	111	1	0	0	0
Bacteria	Spirochaetes	Spirochaetia	Spirochaetales	Spirochaetaceae	Treponema I termite group	unclassified	Bacteria;Spirochaetes;Spirochaetia;Spirochaetales;Spirochaetaceae;Treponema I termite group;unclassified;	Bacteria;Spirochaetes;Spirochaetia;Spirochaetales;Spirochaetaceae;Treponema_I;unclassified;	Emb289P1_bin105	Emb289P1	SRR9983869	WQUW00000000	SAMN12581707	Embiratermes neotenicus	P1	humus	35.3757	0.180381	2993	142	88	99.93	1.14	100	2821298	0	180	180	21692	21692	15673	15673	64768	64768	53.2	2.78	90.27	11	2726	1	140	1	0	0	0
Bacteria	Spirochaetes	Spirochaetia	Spirochaetales	Spirochaetaceae	Treponema I termite group	unclassified	Bacteria;Spirochaetes;Spirochaetia;Spirochaetales;Spirochaetaceae;Treponema I termite group;unclassified;	Bacteria;Spirochaetes;Spirochaetia;Spirochaetales;Spirochaetaceae;Treponema_I;unclassified;	Emb289P1_bin107	Emb289P1	SRR9983924	WQUX00000000	SAMN12581708	Embiratermes neotenicus	P1	humus	7.42081	0.0167873	5449	100	55	68.43	4.3	17.65	1251676	0	264	264	5006	5006	4741	4741	18680	18680	53.9	2.63	93.72	11	1345	24	59	17	0	0	0
Bacteria	Firmicutes	Clostridia	Clostridiales	Ruminococcaceae	UCG-010 Gut cluster 5	unclassified	Bacteria;Firmicutes;Clostridia;Clostridiales;Ruminococcaceae;UCG-010 Gut cluster 5;unclassified;	Bacteria;Firmicutes;Clostridia;Clostridiales;Ruminococcaceae;unclassified;unclassified;	Emb289P1_bin108	Emb289P1	SRR9984043	WQUY00000000	SAMN12581709	Embiratermes neotenicus	P1	humus	17.9859	0.078004	172	263	149	91.28	2.18	0	2399648	0	134	134	32507	32507	17907	17907	79989	79989	45.3	1.4	90.21	11	2134	24	235	4	0	0	0
Bacteria	Firmicutes	Clostridia	Clostridiales	Defluviitaleaceae	Candidatus Arthromitus	unclassified	Bacteria;Firmicutes;Clostridia;Clostridiales;Defluviitaleaceae;Candidatus Arthromitus;unclassified;	Bacteria;Firmicutes;Clostridia;Clostridiales;Defluviitaleaceae;unclassified;unclassified;	Emb289P1_bin112	Emb289P1	SRR9984040	WQUZ00000000	SAMN12581710	Embiratermes neotenicus	P1	humus	6.66129	0.0112254	5449	103	57	53.51	3.51	0	932410	0	208	208	4600	4600	4482	4482	15201	15201	44.7	1.59	91.99	11	1107	68	33	2	0	0	0
Bacteria	Firmicutes	Clostridia	Clostridiales	Ruminococcaceae	unclassified	unclassified	Bacteria;Firmicutes;Clostridia;Clostridiales;Ruminococcaceae;unclassified;unclassified;	Bacteria;Firmicutes;Clostridia;Clostridiales;Ruminococcaceae;unclassified;unclassified;	Emb289P1_bin116	Emb289P1	SRR9984041	WQVA00000000	SAMN12581711	Embiratermes neotenicus	P1	humus	7.48146	0.0144721	304	250	143	52.87	4.2	25	1070306	0	249	249	4429	4429	4298	4298	13938	13938	32.9	1.58	85.29	11	1482	115	123	12	0	0	0
Bacteria	Firmicutes	Clostridia	Clostridiales	Defluviitaleaceae	Candidatus Arthromitus	unclassified	Bacteria;Firmicutes;Clostridia;Clostridiales;Defluviitaleaceae;Candidatus Arthromitus;unclassified;	Bacteria;Firmicutes;Clostridia;Clostridiales;Defluviitaleaceae;unclassified;unclassified;	Emb289P1_bin118	Emb289P1	SRR9984075	WQVB00000000	SAMN12581712	Embiratermes neotenicus	P1	humus	8.05161	0.0190038	172	263	149	64.2	0.67	100	1305931	0	209	209	7404	7404	6248	6248	34048	34048	43.2	1.62	83.44	11	1372	103	159	1	0	0	0
Bacteria	Firmicutes	Clostridia	Clostridiales	Defluviitaleaceae	Candidatus Arthromitus	unclassified	Bacteria;Firmicutes;Clostridia;Clostridiales;Defluviitaleaceae;Candidatus Arthromitus;unclassified;	Bacteria;Firmicutes;Clostridia;Clostridiales;Defluviitaleaceae;unclassified;unclassified;	Emb289P1_bin119	Emb289P1	SRR9983634	WQVC00000000	SAMN12581713	Embiratermes neotenicus	P1	humus	17.6861	0.0940964	172	263	149	89.22	0.56	0	2943766	0	154	154	27615	27615	19115	19115	84846	84846	49.5	1.73	87.24	11	2792	19	242	2	0	0	0
Bacteria	Firmicutes	Clostridia	Clostridiales	Defluviitaleaceae	Candidatus Arthromitus	unclassified	Bacteria;Firmicutes;Clostridia;Clostridiales;Defluviitaleaceae;Candidatus Arthromitus;unclassified;	Bacteria;Firmicutes;Clostridia;Clostridiales;Defluviitaleaceae;unclassified;unclassified;	Emb289P1_bin122	Emb289P1	SRR9984185	WQVD00000000	SAMN12581714	Embiratermes neotenicus	P1	humus	18.5799	0.0888057	172	263	149	85.15	2.24	25	2644595	0	55	55	66325	66325	48083	48083	286680	286680	50.6	1.38	91.01	11	2445	29	230	4	0	0	0
Bacteria	Firmicutes	Clostridia	Clostridiales	Ruminococcaceae	UCG-014 Gut cluster 7	unclassified	Bacteria;Firmicutes;Clostridia;Clostridiales;Ruminococcaceae;UCG-014 Gut cluster 7;unclassified;	Bacteria;Firmicutes;Clostridia;Clostridiales;Ruminococcaceae;unclassified;unclassified;	Emb289P1_bin123	Emb289P1	SRR9984184	WQVE00000000	SAMN12581715	Embiratermes neotenicus	P1	humus	7.81927	0.0241007	172	263	149	60.08	4.54	10	1705402	0	313	313	6312	6312	5448	5448	16594	16594	55.8	2.15	86.03	11	1752	101	152	10	0	0	0
Bacteria	Firmicutes	Clostridia	Clostridiales	Defluviitaleaceae	Candidatus Arthromitus	unclassified	Bacteria;Firmicutes;Clostridia;Clostridiales;Defluviitaleaceae;Candidatus Arthromitus;unclassified;	Bacteria;Firmicutes;Clostridia;Clostridiales;Defluviitaleaceae;unclassified;unclassified;	Emb289P1_bin126	Emb289P1	SRR9984187	WQVF00000000	SAMN12581716	Embiratermes neotenicus	P1	humus	18.4131	0.111596	172	263	149	88.88	1.34	0	3353385	0	109	109	46093	46093	30765	30765	126791	126791	45.3	1.13	88.78	11	2947	19	242	2	0	0	0
Archaea	Bathyarchaeota	Bathyarchaeia	incertae sedis	Termite group	unclassified	unclassified	Archaea;Bathyarchaeota;Bathyarchaeia;incertae sedis;Termite group;unclassified;unclassified;	Archaea;Bathyarchaeota;unclassified;unclassified;unclassified;unclassified;unclassified;	Emb289P1_bin127	Emb289P1	SRR9984186	WQVG00000000	SAMN12581717	Embiratermes neotenicus	P1	humus	21.8042	0.0843157	207	149	107	99.07	1.87	0	2139595	0	140	140	22817	22817	15282	15282	148276	148276	43.4	1.79	82.89	11	2162	1	146	2	0	0	0
Bacteria	Firmicutes	Clostridia	Clostridiales	Ruminococcaceae	UCG-010 Gut cluster 5	unclassified	Bacteria;Firmicutes;Clostridia;Clostridiales;Ruminococcaceae;UCG-010 Gut cluster 5;unclassified;	Bacteria;Firmicutes;Clostridia;Clostridiales;Ruminococcaceae;unclassified;unclassified;	Emb289P1_bin128	Emb289P1	SRR9984181	WQVH00000000	SAMN12581718	Embiratermes neotenicus	P1	humus	57.0985	0.227249	172	263	149	96.64	0.67	0	2202109	0	106	106	35651	35651	20774	20774	119276	119276	45.5	1.43	89.15	11	1988	5	257	1	0	0	0
Bacteria	Firmicutes	Clostridia	Clostridiales	Defluviitaleaceae	Candidatus Arthromitus	unclassified	Bacteria;Firmicutes;Clostridia;Clostridiales;Defluviitaleaceae;Candidatus Arthromitus;unclassified;	Bacteria;Firmicutes;Clostridia;Clostridiales;Defluviitaleaceae;unclassified;unclassified;	Emb289P1_bin130	Emb289P1	SRR9984180	WQVI00000000	SAMN12581719	Embiratermes neotenicus	P1	humus	12.7785	0.0394805	172	263	149	72.32	0.23	50	1709486	0	115	115	21347	21347	14865	14865	53649	53649	47.1	1.87	90.16	11	1744	78	183	2	0	0	0
Bacteria	Firmicutes	Clostridia	Clostridiales	Defluviitaleaceae	Candidatus Arthromitus	unclassified	Bacteria;Firmicutes;Clostridia;Clostridiales;Defluviitaleaceae;Candidatus Arthromitus;unclassified;	Bacteria;Firmicutes;Clostridia;Clostridiales;Defluviitaleaceae;unclassified;unclassified;	Emb289P1_bin131	Emb289P1	SRR9984183	WQVJ00000000	SAMN12581720	Embiratermes neotenicus	P1	humus	16.6485	0.0600667	172	263	149	53.46	2.35	0	1996273	0	58	58	56844	56844	34418	34418	193006	193006	47	1.05	88.3	11	1731	102	157	4	0	0	0
Bacteria	Firmicutes	Clostridia	Clostridiales	Defluviitaleaceae	Candidatus Arthromitus	unclassified	Bacteria;Firmicutes;Clostridia;Clostridiales;Defluviitaleaceae;Candidatus Arthromitus;unclassified;	Bacteria;Firmicutes;Clostridia;Clostridiales;Defluviitaleaceae;unclassified;unclassified;	Emb289P1_bin132	Emb289P1	SRR9984182	WQVK00000000	SAMN12581721	Embiratermes neotenicus	P1	humus	19.9482	0.0771888	172	263	149	84.96	2.01	25	2140985	0	67	67	51187	51187	31955	31955	104837	104837	47.6	1.32	84.58	11	1890	64	195	4	0	0	0
Bacteria	Firmicutes	Clostridia	Clostridiales	Ruminococcaceae	unclassified	unclassified	Bacteria;Firmicutes;Clostridia;Clostridiales;Ruminococcaceae;unclassified;unclassified;	Bacteria;Firmicutes;Clostridia;Clostridiales;Ruminococcaceae;unclassified;unclassified;	Emb289P1_bin134	Emb289P1	SRR9984190	WQVL00000000	SAMN12581722	Embiratermes neotenicus	P1	humus	14.3523	0.0399804	172	263	149	76.22	2.24	0	1541302	0	48	48	48039	48039	32110	32110	174606	174606	33.1	0.96	85.66	11	1967	46	213	4	0	0	0
Bacteria	Firmicutes	Clostridia	Clostridiales	Clostridiales vadinBB60 group	Gut cluster 15	unclassified	Bacteria;Firmicutes;Clostridia;Clostridiales;Clostridiales vadinBB60 group;Gut cluster 15;unclassified;	Bacteria;Firmicutes;unclassified;unclassified;unclassified;unclassified;unclassified;	Emb289P1_bin19	Emb289P1	SRR9984189	WQVM00000000	SAMN12581723	Embiratermes neotenicus	P1	humus	11.9617	0.03474	387	223	124	85.57	1.26	80	1606941	0	110	110	23190	23190	14608	14608	87095	87095	40.8	1.43	86.27	11	1544	27	191	5	0	0	0
Bacteria	Actinobacteria	Coriobacteriia	Coriobacteriales	OPB41	Rs-J10 group	unclassified	Bacteria;Actinobacteria;Coriobacteriia;Coriobacteriales;OPB41;Rs-J10 group;unclassified;	Bacteria;Actinobacteria;Coriobacteriia;unclassified;unclassified;unclassified;unclassified;	Emb289P1_bin20	Emb289P1	SRR9983999	WQVN00000000	SAMN12581724	Embiratermes neotenicus	P1	humus	10.1848	0.0157609	5449	104	58	68.97	0	0	856236	0	40	40	35057	35057	21405	21405	98045	98045	47.1	0.84	92.6	11	810	55	49	0	0	0	0
Bacteria	Firmicutes	Clostridia	Clostridiales	Clostridiales vadinBB60 group	Gut cluster 15	unclassified	Bacteria;Firmicutes;Clostridia;Clostridiales;Clostridiales vadinBB60 group;Gut cluster 15;unclassified;	Bacteria;Firmicutes;unclassified;unclassified;unclassified;unclassified;unclassified;	Emb289P1_bin33	Emb289P1	SRR9984000	WQVO00000000	SAMN12581725	Embiratermes neotenicus	P1	humus	6.19896	0.00895116	304	250	143	55.54	1.4	0	798956	0	185	185	4544	4544	4318	4318	19783	19783	40.2	1.61	87.29	11	909	108	138	4	0	0	0
Bacteria	Proteobacteria	Alphaproteobacteria	Rhodospirillales	Rs-B50 goup	Termite group	unclassified	Bacteria;Proteobacteria;Alphaproteobacteria;Rhodospirillales;Rs-B50 goup;Termite group;unclassified;	Bacteria;Proteobacteria;Alphaproteobacteria;unclassified;unclassified;unclassified;unclassified;	Emb289P1_bin35	Emb289P1	SRR9983997	WQVP00000000	SAMN12581726	Embiratermes neotenicus	P1	humus	6.21877	0.0057633	2993	147	91	59.79	1.1	100	512778	0	102	102	5408	5408	5027	5027	14357	14357	42.5	1.59	89.59	11	586	68	78	1	0	0	0
Bacteria	Proteobacteria	Alphaproteobacteria	Rhizobiales	Beijerinckiaceae	unclassified	unclassified	Bacteria;Proteobacteria;Alphaproteobacteria;Rhizobiales;Beijerinckiaceae;unclassified;unclassified;	Bacteria;Proteobacteria;Alphaproteobacteria;unclassified;unclassified;unclassified;unclassified;	Emb289P1_bin36	Emb289P1	SRR9983998	WQVQ00000000	SAMN12581727	Embiratermes neotenicus	P1	humus	8.33088	0.0271129	92	481	319	63.28	0.47	100	1800729	0	401	401	4664	4664	4490	4490	14418	14418	56.6	2.24	81.72	11	1885	171	308	2	0	0	0
Bacteria	Elusimicrobia	Endomicrobia	Endomicrobiales	Endomicrobiaceae	unclassified	unclassified	Bacteria;Elusimicrobia;Endomicrobia;Endomicrobiales;Endomicrobiaceae;unclassified;unclassified;	Bacteria;Elusimicrobia;unclassified;unclassified;unclassified;unclassified;unclassified;	Emb289P1_bin39	Emb289P1	SRR9983995	WQVR00000000	SAMN12581728	Embiratermes neotenicus	P1	humus	7.79996	0.0144404	2993	143	89	72.15	0	0	1024352	0	178	178	6584	6584	5754	5754	28000	28000	41.2	1.64	94.06	11	1090	36	107	0	0	0	0
Bacteria	Actinobacteria	Coriobacteriia	Coriobacteriales	OPB41	Rs-J10 group	unclassified	Bacteria;Actinobacteria;Coriobacteriia;Coriobacteriales;OPB41;Rs-J10 group;unclassified;	Bacteria;Actinobacteria;Coriobacteriia;unclassified;unclassified;unclassified;unclassified;	Emb289P1_bin4	Emb289P1	SRR9983996	WQVS00000000	SAMN12581729	Embiratermes neotenicus	P1	humus	53.2527	0.135	732	206	120	79.69	2.85	85.71	1402669	0	145	145	12594	12594	9673	9673	109485	109485	46.9	2.07	90.54	11	1332	41	158	7	0	0	0
Bacteria	Actinobacteria	Acidimicrobiia	Acidimicrobiales	Acidimicrobiaceae	unclassified	unclassified	Bacteria;Actinobacteria;Acidimicrobiia;Acidimicrobiales;Acidimicrobiaceae;unclassified;unclassified;	Bacteria;Actinobacteria;Acidimicrobiia ;Acidimicrobiales ;Acidimicrobiaceae ;unclassified;unclassified;	Emb289P1_bin40	Emb289P1	SRR9983993	WQVT00000000	SAMN12581730	Embiratermes neotenicus	P1	humus	20.3056	0.12017	901	171	117	71.47	1.71	50	3274476	0	620	620	5802	5802	5281	5281	37300	37300	69.2	2.52	90.77	11	3597	42	125	4	0	0	0
Bacteria	Elusimicrobia	Endomicrobia	Endomicrobiales	Endomicrobiaceae	Endomicrobium	unclassified	Bacteria;Elusimicrobia;Endomicrobia;Endomicrobiales;Endomicrobiaceae;Endomicrobium;unclassified;	Bacteria;Elusimicrobia;Endomicrobia;unclassified;unclassified;unclassified;unclassified;	Emb289P1_bin41	Emb289P1	SRR9983994	WQVU00000000	SAMN12581731	Embiratermes neotenicus	P1	humus	6.92656	0.0152225	2993	143	89	72.2	1.23	50	1215993	0	238	238	5340	5340	5109	5109	15811	15811	39.5	1.88	92.51	11	1218	37	104	2	0	0	0
Bacteria	Firmicutes	Clostridia	Clostridiales	Defluviitaleaceae	Candidatus Arthromitus	unclassified	Bacteria;Firmicutes;Clostridia;Clostridiales;Defluviitaleaceae;Candidatus Arthromitus;unclassified;	Bacteria;Firmicutes;Clostridia;Clostridiales;Defluviitaleaceae;unclassified;unclassified;	Emb289P1_bin48	Emb289P1	SRR9984001	WQVV00000000	SAMN12581732	Embiratermes neotenicus	P1	humus	17.1597	0.0939593	172	263	149	83.79	1.01	75	3029646	0	333	333	11848	11848	9098	9098	39661	39661	44.1	1.38	88.89	11	2963	33	226	4	0	0	0
Bacteria	Firmicutes	Clostridia	Clostridiales	Ruminococcaceae	UCG-010 Gut cluster 5	unclassified	Bacteria;Firmicutes;Clostridia;Clostridiales;Ruminococcaceae;UCG-010 Gut cluster 5;unclassified;	Bacteria;Firmicutes;Clostridia;Clostridiales;Ruminococcaceae;unclassified;unclassified;	Emb289P1_bin49	Emb289P1	SRR9984002	WQVW00000000	SAMN12581733	Embiratermes neotenicus	P1	humus	11.5642	0.0329692	172	263	149	85.91	1.03	100	1577455	0	234	234	7743	7743	6741	6741	28077	28077	50.2	1.9	90.82	11	1675	29	231	3	0	0	0
Bacteria	Firmicutes	Clostridia	Clostridiales	Defluviitaleaceae	Candidatus Arthromitus	unclassified	Bacteria;Firmicutes;Clostridia;Clostridiales;Defluviitaleaceae;Candidatus Arthromitus;unclassified;	Bacteria;Firmicutes;Clostridia;Clostridiales;Defluviitaleaceae;unclassified;unclassified;	Emb289P1_bin51	Emb289P1	SRR9983859	WQVX00000000	SAMN12581734	Embiratermes neotenicus	P1	humus	25.185	0.149623	172	263	149	86.65	1.34	0	3287140	0	240	240	21191	21191	13696	13696	74631	74631	38.1	1.98	87.91	11	3014	26	235	2	0	0	0
Bacteria	Firmicutes	Clostridia	Clostridiales	Defluviitaleaceae	Candidatus Arthromitus	unclassified	Bacteria;Firmicutes;Clostridia;Clostridiales;Defluviitaleaceae;Candidatus Arthromitus;unclassified;	Bacteria;Firmicutes;Clostridia;Clostridiales;Defluviitaleaceae;unclassified;unclassified;	Emb289P1_bin52	Emb289P1	SRR9983858	WQVY00000000	SAMN12581735	Embiratermes neotenicus	P1	humus	19.553	0.0927176	172	263	149	85.86	4.47	20	2623687	0	134	134	30693	30693	19579	19579	93904	93904	45.6	1.68	90.72	11	2448	24	229	10	0	0	0
Bacteria	Firmicutes	Clostridia	Clostridiales	Defluviitaleaceae	Candidatus Arthromitus	unclassified	Bacteria;Firmicutes;Clostridia;Clostridiales;Defluviitaleaceae;Candidatus Arthromitus;unclassified;	Bacteria;Firmicutes;Clostridia;Clostridiales;Defluviitaleaceae;unclassified;unclassified;	Emb289P1_bin53	Emb289P1	SRR9983857	WQVZ00000000	SAMN12581736	Embiratermes neotenicus	P1	humus	14.4015	0.0440992	172	263	149	86.03	2.01	50	1694280	0	92	92	28431	28431	18416	18416	87079	87079	48.1	0.97	90.38	11	1724	32	227	4	0	0	0
Bacteria	Bacteroidetes	Bacteroidia	Bacteroidales	Rikenellaceae	Rs-E47 termite group	unclassified	Bacteria;Bacteroidetes;Bacteroidia;Bacteroidales;Rikenellaceae;Rs-E47 termite group;unclassified;	Bacteria;Bacteroidetes;Bacteroidia;Bacteroidales;unclassified;unclassified;unclassified;	Emb289P1_bin57	Emb289P1	SRR9983856	WQWA00000000	SAMN12581737	Embiratermes neotenicus	P1	humus	46.4249	0.153377	434	278	186	94.68	0.54	0	1827981	0	50	50	45836	45836	36559	36559	135537	135537	41.2	1.13	93.81	11	1588	19	257	2	0	0	0
Bacteria	Firmicutes	Clostridia	Clostridiales	Defluviitaleaceae	Candidatus Arthromitus	unclassified	Bacteria;Firmicutes;Clostridia;Clostridiales;Defluviitaleaceae;Candidatus Arthromitus;unclassified;	Bacteria;Firmicutes;Clostridia;Clostridiales;Defluviitaleaceae;unclassified;unclassified;	Emb289P1_bin58	Emb289P1	SRR9983863	WQWB00000000	SAMN12581738	Embiratermes neotenicus	P1	humus	9.15656	0.027894	172	263	149	78.18	0.39	0	1685546	0	109	109	20036	20036	15463	15463	101187	101187	46.3	1.28	91.64	11	1729	46	208	9	0	0	0
Bacteria	Firmicutes	Clostridia	Clostridiales	Ruminococcaceae	UCG-010 Gut cluster 5	unclassified	Bacteria;Firmicutes;Clostridia;Clostridiales;Ruminococcaceae;UCG-010 Gut cluster 5;unclassified;	Bacteria;Firmicutes;Clostridia;Clostridiales;Ruminococcaceae;unclassified;unclassified;	Emb289P1_bin61	Emb289P1	SRR9983862	WQWC00000000	SAMN12581739	Embiratermes neotenicus	P1	humus	31.3342	0.122132	172	263	149	97.32	0	0	2156616	0	70	70	41818	41818	30808	30808	241009	241009	50	1.48	89.17	11	2079	4	259	0	0	0	0
Bacteria	Spirochaetes	Spirochaetia	Spirochaetales	Spirochaetaceae	Treponema I termite group	unclassified	Bacteria;Spirochaetes;Spirochaetia;Spirochaetales;Spirochaetaceae;Treponema I termite group;unclassified;	Bacteria;Spirochaetes;Spirochaetia;Spirochaetales;Spirochaetaceae;Treponema_I;unclassified;	Emb289P1_bin65	Emb289P1	SRR9983861	WQWD00000000	SAMN12581740	Embiratermes neotenicus	P1	humus	26.1057	0.124796	2993	142	88	83.71	1.77	66.67	2645013	0	379	379	8377	8377	6978	6978	66734	66734	41.3	2.49	90.68	11	2582	21	118	3	0	0	0
Bacteria	Bacteroidetes	Bacteroidia	Bacteroidales	Rikenellaceae	Rs-E47 termite group	unclassified	Bacteria;Bacteroidetes;Bacteroidia;Bacteroidales;Rikenellaceae;Rs-E47 termite group;unclassified;	Bacteria;Bacteroidetes;Bacteroidia;Bacteroidales;unclassified;unclassified;unclassified;	Emb289P1_bin66	Emb289P1	SRR9983860	WQWE00000000	SAMN12581741	Embiratermes neotenicus	P1	humus	7.30701	0.0158083	434	278	186	50.41	4.84	45.45	1197042	0	239	239	5507	5507	5008	5008	26742	26742	40.3	1.46	94.29	11	1183	156	111	11	0	0	0
Bacteria	Actinobacteria	Coriobacteriia	Coriobacteriales	OPB41	Rs-J10 group	unclassified	Bacteria;Actinobacteria;Coriobacteriia;Coriobacteriales;OPB41;Rs-J10 group;unclassified;	Bacteria;Actinobacteria;Coriobacteriia;unclassified;unclassified;unclassified;unclassified;	Emb289P1_bin68	Emb289P1	SRR9983855	WQWF00000000	SAMN12581742	Embiratermes neotenicus	P1	humus	27.0604	0.0775258	5449	104	58	98.28	4.08	64.71	1585165	0	44	44	98073	98073	36026	36026	184937	184937	46.8	1.37	91.48	11	1465	1	86	17	0	0	0
Bacteria	Firmicutes	Clostridia	Clostridiales	Family XIII	Anaerovorax group	unclassified	Bacteria;Firmicutes;Clostridia;Clostridiales;Family XIII;Anaerovorax group;unclassified;	Bacteria;Firmicutes;Clostridia;Clostridiales;Clostridiales_incertae_sedis;unclassified;unclassified;	Emb289P1_bin7	Emb289P1	SRR9983854	WQWG00000000	SAMN12581743	Embiratermes neotenicus	P1	humus	24.7446	0.0446834	304	247	141	53.86	0.71	0	999146	0	194	194	5401	5401	5150	5150	27014	27014	45.3	1.94	92.55	11	1123	86	160	1	0	0	0
Bacteria	Firmicutes	Clostridia	Clostridiales	Defluviitaleaceae	Candidatus Arthromitus	unclassified	Bacteria;Firmicutes;Clostridia;Clostridiales;Defluviitaleaceae;Candidatus Arthromitus;unclassified;	Bacteria;Firmicutes;Clostridia;Clostridiales;Defluviitaleaceae;unclassified;unclassified;	Emb289P1_bin71	Emb289P1	SRR9983700	WQWH00000000	SAMN12581744	Embiratermes neotenicus	P1	humus	6.19981	0.0122198	172	263	149	51.06	0.67	0	1090557	0	243	243	4883	4883	4487	4487	12498	12498	40.5	1.89	87.19	11	1157	135	127	1	0	0	0
Bacteria	Bacteroidetes	Bacteroidia	Bacteroidales	Rikenellaceae	Rs-E47 termite group	unclassified	Bacteria;Bacteroidetes;Bacteroidia;Bacteroidales;Rikenellaceae;Rs-E47 termite group;unclassified;	Bacteria;Bacteroidetes;Bacteroidia;Bacteroidales;unclassified;unclassified;unclassified;	Emb289P1_bin74	Emb289P1	SRR9983701	WQWI00000000	SAMN12581745	Embiratermes neotenicus	P1	humus	21.4202	0.0630073	434	278	186	67.24	0.54	0	1627535	0	49	49	70195	70195	33215	33215	126587	126587	41	1.92	92.43	11	1382	92	185	1	0	0	0
Bacteria	Firmicutes	Clostridia	Clostridiales	Defluviitaleaceae	Candidatus Arthromitus	unclassified	Bacteria;Firmicutes;Clostridia;Clostridiales;Defluviitaleaceae;Candidatus Arthromitus;unclassified;	Bacteria;Firmicutes;Clostridia;Clostridiales;Defluviitaleaceae;unclassified;unclassified;	Emb289P1_bin84	Emb289P1	SRR9983702	WQWJ00000000	SAMN12581746	Embiratermes neotenicus	P1	humus	15.3633	0.0553482	172	263	149	63.03	4.76	30	1993342	0	274	274	8466	8466	7274	7274	23679	23679	46.3	2.04	92.67	11	2130	106	147	10	0	0	0
Bacteria	Actinobacteria	Thermoleophilia	Solirubrobacterales	Conexibacteraceae	unclassified	unclassified	Bacteria;Actinobacteria;Thermoleophilia;Solirubrobacterales;Conexibacteraceae;unclassified;unclassified;	Bacteria;Actinobacteria;Thermoleophilia;Solirubrobacterales;Conexibacteraceae;unclassified;unclassified;	Emb289P1_bin89	Emb289P1	SRR9983703	WQWK00000000	SAMN12581747	Embiratermes neotenicus	P1	humus	12.1003	0.0533968	732	200	117	71.34	2.56	66.67	2441644	0	414	414	6734	6734	5897	5897	23879	23879	69.6	1.38	93.35	11	2680	69	128	3	0	0	0
Bacteria	Firmicutes	Clostridia	Clostridiales	Ruminococcaceae	UCG-010 Gut cluster 5	unclassified	Bacteria;Firmicutes;Clostridia;Clostridiales;Ruminococcaceae;UCG-010 Gut cluster 5;unclassified;	Bacteria;Firmicutes;Clostridia;Clostridiales;Ruminococcaceae;unclassified;unclassified;	Emb289P1_bin94	Emb289P1	SRR9983696	WQWL00000000	SAMN12581748	Embiratermes neotenicus	P1	humus	63.0186	0.39999	172	263	149	92.3	2.9	25	3511908	0	237	237	22529	22529	14818	14818	127100	127100	40.2	1.65	87.95	11	3006	28	227	8	0	0	0
Bacteria	Firmicutes	Clostridia	Clostridiales	Ruminococcaceae	[Eubacterium] coprostanoligenes group	unclassified	Bacteria;Firmicutes;Clostridia;Clostridiales;Ruminococcaceae;[Eubacterium] coprostanoligenes group;unclassified;	Bacteria;Firmicutes;Clostridia;Clostridiales;Ruminococcaceae;unclassified;unclassified;	Emb289P1_bin98	Emb289P1	SRR9983697	WQWM00000000	SAMN12581749	Embiratermes neotenicus	P1	humus	18.4982	0.075068	172	263	149	91.33	2.01	33.33	2245365	0	58	58	69710	69710	38713	38713	221201	221201	52.7	1.07	87.32	11	2248	23	237	3	0	0	0
Bacteria	Saccharibacteria	Saccharimonadia	Saccharimonadales	Saccharimonadaceae	M1NP1-63 group	unclassified	Bacteria;Saccharibacteria;Saccharimonadia;Saccharimonadales;Saccharimonadaceae;M1NP1-63 group;unclassified;	Bacteria;Saccharibacteria;unclassified;unclassified;unclassified;unclassified;unclassified;	Emb289P1_bin99	Emb289P1	SRR9983698	WQWN00000000	SAMN12581750	Embiratermes neotenicus	P1	humus	16.6564	0.0204086	901	171	117	50.43	0	0	677945	0	7	7	88857	88857	96849	96849	188046	188046	48.3	0.96	89.64	11	716	67	104	0	0	0	0
Bacteria	Proteobacteria	Alphaproteobacteria	Rhizobiales	Beijerinckiaceae	unclassified	unclassified	Bacteria;Proteobacteria;Alphaproteobacteria;Rhizobiales;Beijerinckiaceae;unclassified;unclassified;	Bacteria;Proteobacteria;Alphaproteobacteria;unclassified;unclassified;unclassified;unclassified;	Emb289P3_bin103	Emb289P3	SRR9983699	WQWO00000000	SAMN12581751	Embiratermes neotenicus	P3	humus	7.08802	0.0228398	92	481	319	52.63	0.94	33.33	1685273	0	427	427	3936	3936	3946	3946	12359	12359	56.8	2.29	82.14	11	1882	233	245	3	0	0	0
Bacteria	Bacteroidetes	Bacteroidia	Bacteroidales	unclassified	unclassified	unclassified	Bacteria;Bacteroidetes;Bacteroidia;Bacteroidales;unclassified;unclassified;unclassified;	Bacteria;Bacteroidetes;Bacteroidia;Bacteroidales;Lentimicrobiaceae ;unclassified;unclassified;	Emb289P3_bin108	Emb289P3	SRR9983694	WQWP00000000	SAMN12581752	Embiratermes neotenicus	P3	humus	22.292	0.0961584	434	278	186	85.59	2.78	62.5	2256004	0	200	200	16076	16076	11280	11280	61486	61486	39.7	1.68	91.98	11	1981	36	234	8	0	0	0
Archaea	Bathyarchaeota	Bathyarchaeia	incertae sedis	Termite group	unclassified	unclassified	Archaea;Bathyarchaeota;Bathyarchaeia;incertae sedis;Termite group;unclassified;unclassified;	Archaea;Bathyarchaeota;unclassified;unclassified;unclassified;unclassified;unclassified;	Emb289P3_bin109	Emb289P3	SRR9983695	WQWQ00000000	SAMN12581753	Embiratermes neotenicus	P3	humus	58.316	0.232013	207	149	107	96.26	2.8	0	2080780	0	121	121	23795	23795	17196	17196	173657	173657	43.4	1.64	83.09	11	2055	7	138	4	0	0	0
Bacteria	Actinobacteria	Actinobacteria	Micrococcales	Cellulomonadaceae	Cellulomonas	unclassified	Bacteria;Actinobacteria;Actinobacteria;Micrococcales;Cellulomonadaceae;Cellulomonas;unclassified;	Bacteria;Actinobacteria;Actinobacteria;Micrococcales;unclassified;unclassified;unclassified;	Emb289P3_bin110	Emb289P3	SRR9983672	WQWR00000000	SAMN12581754	Embiratermes neotenicus	P3	humus	7.28617	0.0334841	580	288	173	66.84	0.87	50	2403486	0	501	501	4992	4992	4797	4797	16261	16261	68	1.61	89.67	11	2578	108	178	2	0	0	0
Bacteria	Proteobacteria	Alphaproteobacteria	unclassified	unclassified	unclassified	unclassified	Bacteria;Proteobacteria;Alphaproteobacteria;unclassified;unclassified;unclassified;unclassified;	Bacteria;Proteobacteria;Alphaproteobacteria;unclassified;unclassified;unclassified;unclassified;	Emb289P3_bin113	Emb289P3	SRR9983671	WQWS00000000	SAMN12581755	Embiratermes neotenicus	P3	humus	6.93966	0.0424895	63	336	201	57.96	9.89	1.72	3202182	0	890	890	3374	3374	3597	3597	15397	15397	66.6	1.96	87.46	11	3578	138	154	40	2	2	0
Bacteria	Spirochaetes	Spirochaetia	Spirochaetales	Spirochaetaceae	Treponema I termite group	unclassified	Bacteria;Spirochaetes;Spirochaetia;Spirochaetales;Spirochaetaceae;Treponema I termite group;unclassified;	Bacteria;Spirochaetes;Spirochaetia;Spirochaetales;Spirochaetaceae;Treponema_I;unclassified;	Emb289P3_bin114	Emb289P3	SRR9983674	WQWT00000000	SAMN12581756	Embiratermes neotenicus	P3	humus	155.106	0.871057	2993	142	88	87.33	8.14	33.33	2937107	0	335	335	11161	11161	8767	8767	68773	68773	38.9	2.28	90.17	11	2773	14	119	9	0	0	0
Bacteria	Spirochaetes	Spirochaetia	Spirochaetales	Spirochaetaceae	Treponema I termite group	unclassified	Bacteria;Spirochaetes;Spirochaetia;Spirochaetales;Spirochaetaceae;Treponema I termite group;unclassified;	Bacteria;Spirochaetes;Spirochaetia;Spirochaetales;Spirochaetaceae;Treponema_I;unclassified;	Emb289P3_bin117	Emb289P3	SRR9983673	WQWU00000000	SAMN12581757	Embiratermes neotenicus	P3	humus	21.1755	0.0768842	2993	142	88	68.11	2.27	50	1898920	0	54	54	46109	46109	35165	35165	90045	90045	38.9	1.27	93.53	11	1749	36	104	2	0	0	0
Bacteria	Proteobacteria	Alphaproteobacteria	Rhodospirillales	Rs-B50 goup	unclassified	unclassified	Bacteria;Proteobacteria;Alphaproteobacteria;Rhodospirillales;Rs-B50 goup;unclassified;unclassified;	Bacteria;Proteobacteria;Alphaproteobacteria;unclassified;unclassified;unclassified;unclassified;	Emb289P3_bin118	Emb289P3	SRR9983676	WQWV00000000	SAMN12581758	Embiratermes neotenicus	P3	humus	10.5795	0.0229732	2993	147	91	90.11	1.2	0	1135683	0	58	58	31232	31232	19580	19580	163447	163447	52.4	1.42	89.38	11	1250	9	136	2	0	0	0
Bacteria	Firmicutes	Clostridia	Clostridiales	Christensenellaceae	Gut cluster 13	unclassified	Bacteria;Firmicutes;Clostridia;Clostridiales;Christensenellaceae;Gut cluster 13;unclassified;	Bacteria;Firmicutes;Clostridia;unclassified;unclassified;unclassified;unclassified;	Emb289P3_bin119	Emb289P3	SRR9983675	WQWW00000000	SAMN12581759	Embiratermes neotenicus	P3	humus	7.21223	0.0200727	387	223	124	54.68	7.63	41.67	1455591	0	349	349	4089	4089	4170	4170	14511	14511	54.7	2.37	91.86	11	1694	88	111	24	0	0	0
Bacteria	Proteobacteria	Deltaproteobacteria	Myxococcales	Polyangiaceae	unclassified	unclassified	Bacteria;Proteobacteria;Deltaproteobacteria;Myxococcales;Polyangiaceae;unclassified;unclassified;	Bacteria;Proteobacteria;Deltaproteobacteria;Myxococcales;Polyangiaceae;unclassified;unclassified;	Emb289P3_bin120	Emb289P3	SRR9983678	WQWX00000000	SAMN12581760	Embiratermes neotenicus	P3	humus	6.8401	0.0521279	83	247	155	62.05	2.9	16.67	3985752	0	838	838	5076	5076	4756	4756	20203	20203	68.5	1.91	91.85	11	4155	88	155	3	1	0	0
Bacteria	Actinobacteria	Actinobacteria	Micrococcales	Cellulomonadaceae	Cellulomonas	unclassified	Bacteria;Actinobacteria;Actinobacteria;Micrococcales;Cellulomonadaceae;Cellulomonas;unclassified;	Bacteria;Actinobacteria;Actinobacteria;Micrococcales;unclassified;unclassified;unclassified;	Emb289P3_bin125	Emb289P3	SRR9983677	WQWY00000000	SAMN12581761	Embiratermes neotenicus	P3	humus	30.7466	0.145665	580	288	173	97.69	0	0	2477772	0	39	39	90121	90121	63532	63532	187518	187518	70.5	1.17	89.38	11	2295	10	278	0	0	0	0
Bacteria	Firmicutes	Clostridia	Clostridiales	Defluviitaleaceae	Candidatus Arthromitus	unclassified	Bacteria;Firmicutes;Clostridia;Clostridiales;Defluviitaleaceae;Candidatus Arthromitus;unclassified;	Bacteria;Firmicutes;Clostridia;Clostridiales;Defluviitaleaceae;unclassified;unclassified;	Emb289P3_bin127	Emb289P3	SRR9983669	WQWZ00000000	SAMN12581762	Embiratermes neotenicus	P3	humus	9.57166	0.0269354	172	263	149	54.99	2.13	20	1471766	0	343	343	4437	4437	4290	4290	10809	10809	46.6	2.33	88.2	11	1392	116	142	5	0	0	0
Bacteria	Saccharibacteria	Saccharimonadia	Saccharimonadales	Saccharimonadales incertae sedis	Rs-045 group	unclassified	Bacteria;Saccharibacteria;Saccharimonadia;Saccharimonadales;Saccharimonadales incertae sedis;Rs-045 group;unclassified;	Bacteria;Saccharibacteria;unclassified;unclassified;unclassified;unclassified;unclassified;	Emb289P3_bin132	Emb289P3	SRR9983668	WQXA00000000	SAMN12581763	Embiratermes neotenicus	P3	humus	9.22788	0.0137888	901	171	117	63.82	0.93	50	781496	0	38	38	27816	27816	20565	20565	78349	78349	50.8	1.53	91.46	11	805	47	122	2	0	0	0
Bacteria	Firmicutes	Clostridia	Clostridiales	Peptococcaceae	unclassified	unclassified	Bacteria;Firmicutes;Clostridia;Clostridiales;Peptococcaceae;unclassified;unclassified;	Bacteria;Firmicutes;Clostridia;Clostridiales;Peptococcaceae;unclassified;unclassified;	Emb289P3_bin133	Emb289P3	SRR9984083	WQXB00000000	SAMN12581764	Embiratermes neotenicus	P3	humus	9.00261	0.0192688	100	295	158	54.83	1.58	33.33	1119409	0	230	230	4949	4949	4866	4866	18741	18741	45.8	1.81	85.85	11	1105	112	180	3	0	0	0
Bacteria	Spirochaetes	Spirochaetia	Spirochaetales	Spirochaetaceae	Treponema I termite group	unclassified	Bacteria;Spirochaetes;Spirochaetia;Spirochaetales;Spirochaetaceae;Treponema I termite group;unclassified;	Bacteria;Spirochaetes;Spirochaetia;Spirochaetales;Spirochaetaceae;Treponema_I;unclassified;	Emb289P3_bin135	Emb289P3	SRR9984084	WQXC00000000	SAMN12581765	Embiratermes neotenicus	P3	humus	130.171	0.389497	2993	142	88	69.25	0	0	1564919	0	163	163	12399	12399	9600	9600	42229	42229	41.5	1.65	94.59	11	1481	31	111	0	0	0	0
Bacteria	Firmicutes	Clostridia	Clostridiales	Ruminococcaceae	UCG-010 Gut cluster 4	unclassified	Bacteria;Firmicutes;Clostridia;Clostridiales;Ruminococcaceae;UCG-010 Gut cluster 4;unclassified;	Bacteria;Firmicutes;Clostridia;Clostridiales;Ruminococcaceae;unclassified;unclassified;	Emb289P3_bin136	Emb289P3	SRR9984081	WQXD00000000	SAMN12581766	Embiratermes neotenicus	P3	humus	11.6804	0.0929769	172	263	149	85.51	4.22	18.18	4163144	0	537	537	10199	10199	7752	7752	49132	49132	48.3	3.47	92.7	11	3894	26	230	5	2	0	0
Bacteria	Spirochaetes	Spirochaetia	Spirochaetales	Spirochaetaceae	Treponema I termite group	unclassified	Bacteria;Spirochaetes;Spirochaetia;Spirochaetales;Spirochaetaceae;Treponema I termite group;unclassified;	Bacteria;Spirochaetes;Spirochaetia;Spirochaetales;Spirochaetaceae;Treponema_I;unclassified;	Emb289P3_bin139	Emb289P3	SRR9984082	WQXE00000000	SAMN12581767	Embiratermes neotenicus	P3	humus	12.4187	0.0464405	2993	142	88	68.98	1.14	0	1955795	0	222	222	12632	12632	8809	8809	44166	44166	39	1.63	93.8	11	1894	64	77	1	0	0	0
Bacteria	Firmicutes	Clostridia	Clostridiales	Christensenellaceae	Gut cluster 13	unclassified	Bacteria;Firmicutes;Clostridia;Clostridiales;Christensenellaceae;Gut cluster 13;unclassified;	Bacteria;Firmicutes;Clostridia;unclassified;unclassified;unclassified;unclassified;	Emb289P3_bin140	Emb289P3	SRR9984087	WQXF00000000	SAMN12581768	Embiratermes neotenicus	P3	humus	12.2081	0.06672	304	250	143	94.41	3.15	22.22	2858310	0	206	206	19356	19356	13875	13875	67066	67066	55.7	2.29	91.48	11	2769	11	230	9	0	0	0
Bacteria	Spirochaetes	Spirochaetia	Spirochaetales	Spirochaetaceae	Treponema I termite group	unclassified	Bacteria;Spirochaetes;Spirochaetia;Spirochaetales;Spirochaetaceae;Treponema I termite group;unclassified;	Bacteria;Spirochaetes;Spirochaetia;Spirochaetales;Spirochaetaceae;Treponema_I;unclassified;	Emb289P3_bin141	Emb289P3	SRR9984088	WQXG00000000	SAMN12581769	Embiratermes neotenicus	P3	humus	24.9248	0.123936	2993	142	88	94.25	1.14	0	2600560	0	73	73	43651	43651	35624	35624	132964	132964	41.7	1.04	92.91	11	2268	8	133	1	0	0	0
Bacteria	Actinobacteria	Coriobacteriia	Coriobacteriales	Coriobacteriales Incertae Sedis	Raoultibacter	unclassified	Bacteria;Actinobacteria;Coriobacteriia;Coriobacteriales;Coriobacteriales Incertae Sedis;Raoultibacter;unclassified;	Bacteria;Actinobacteria;Coriobacteriia;unclassified;unclassified;unclassified;unclassified;	Emb289P3_bin142	Emb289P3	SRR9984085	WQXH00000000	SAMN12581770	Embiratermes neotenicus	P3	humus	35.548	0.15463	31	211	124	93.55	1.08	0	2274995	0	96	96	39358	39358	23697	23697	179881	179881	50.1	1.98	88.84	11	2005	12	197	2	0	0	0
Bacteria	Spirochaetes	Spirochaetia	Spirochaetales	Spirochaetaceae	Treponema I termite group	unclassified	Bacteria;Spirochaetes;Spirochaetia;Spirochaetales;Spirochaetaceae;Treponema I termite group;unclassified;	Bacteria;Spirochaetes;Spirochaetia;Spirochaetales;Spirochaetaceae;Treponema_I;unclassified;	Emb289P3_bin15	Emb289P3	SRR9984086	WQXI00000000	SAMN12581771	Embiratermes neotenicus	P3	humus	54.0285	0.245309	2993	142	88	96.52	1.7	0	2374617	0	68	68	54557	54557	34920	34920	154381	154381	39.7	1.43	93.01	11	2246	5	135	2	0	0	0
Bacteria	Actinobacteria	Actinobacteria	Micrococcales	Promicromonosporaceae	Cellulosimicrobium	unclassified	Bacteria;Actinobacteria;Actinobacteria;Micrococcales;Promicromonosporaceae;Cellulosimicrobium;unclassified;	Bacteria;Actinobacteria;Actinobacteria;Micrococcales;unclassified;unclassified;unclassified;	Emb289P3_bin154	Emb289P3	SRR9984079	WQXJ00000000	SAMN12581772	Embiratermes neotenicus	P3	humus	19.8054	0.0892134	580	288	173	90.85	0.58	0	2355854	0	111	111	38498	38498	21223	21223	114492	114492	62.4	1.43	89.4	11	2086	20	267	1	0	0	0
Bacteria	Chloroflexi	Dehalococcoidia	Dehalococcoidales	Dehalococcoidaceae	FW60 group	unclassified	Bacteria;Chloroflexi;Dehalococcoidia;Dehalococcoidales;Dehalococcoidaceae;FW60 group;unclassified;	Bacteria;Chloroflexi;Dehalococcoidia;unclassified;unclassified;unclassified;unclassified;	Emb289P3_bin155	Emb289P3	SRR9984080	WQXK00000000	SAMN12581773	Embiratermes neotenicus	P3	humus	8.44449	0.0128707	924	151	101	70.46	4.95	80	797135	0	73	73	17650	17650	10919	10919	45296	45296	48.9	1.39	89.38	11	881	36	110	5	0	0	0
Bacteria	Planctomycetes	Planctomycetacia	Pirellulales	Pirellulaceae	Rs-B01 termite group	unclassified	Bacteria;Planctomycetes;Planctomycetacia;Pirellulales;Pirellulaceae;Rs-B01 termite group;unclassified;	Bacteria;Planctomycetes;Planctomycetia;Planctomycetales;Planctomycetaceae;unclassified;unclassified;	Emb289P3_bin158	Emb289P3	SRR9983901	WQXL00000000	SAMN12581774	Embiratermes neotenicus	P3	humus	12.1541	0.0891601	2921	142	87	63.15	4.58	30	3836636	0	868	868	4627	4627	4420	4420	15517	15517	52	2.95	84.6	11	3490	36	96	10	0	0	0
Bacteria	Firmicutes	Clostridia	Clostridiales	Christensenellaceae	Gut cluster 13	unclassified	Bacteria;Firmicutes;Clostridia;Clostridiales;Christensenellaceae;Gut cluster 13;unclassified;	Bacteria;Firmicutes;unclassified;unclassified;unclassified;unclassified;unclassified;	Emb289P3_bin161	Emb289P3	SRR9983900	WQXM00000000	SAMN12581775	Embiratermes neotenicus	P3	humus	6.37332	0.00690458	174	149	89	53.09	1.24	0	566596	0	112	112	5013	5013	5058	5058	36980	36980	35.6	1.56	92.07	11	649	66	81	2	0	0	0
Bacteria	Proteobacteria	Alphaproteobacteria	Rhodospirillales	Rs-B50 goup	Termite group	unclassified	Bacteria;Proteobacteria;Alphaproteobacteria;Rhodospirillales;Rs-B50 goup;Termite group;unclassified;	Bacteria;Proteobacteria;Alphaproteobacteria;unclassified;unclassified;unclassified;unclassified;	Emb289P3_bin18	Emb289P3	SRR9983899	WQXN00000000	SAMN12581776	Embiratermes neotenicus	P3	humus	24.2858	0.0384461	2993	147	91	72.53	0	0	827946	0	12	12	185759	185759	68995	68995	237851	237851	49.3	1.8	91.15	11	832	41	106	0	0	0	0
Bacteria	Firmicutes	Clostridia	Clostridiales	Ruminococcaceae	unclassified	unclassified	Bacteria;Firmicutes;Clostridia;Clostridiales;Ruminococcaceae;unclassified;unclassified;	Bacteria;Firmicutes;Clostridia;Clostridiales;Ruminococcaceae;unclassified;unclassified;	Emb289P3_bin19	Emb289P3	SRR9983898	WQXO00000000	SAMN12581777	Embiratermes neotenicus	P3	humus	19.7027	0.0822059	172	263	149	92.39	0	0	2182122	0	32	32	155231	155231	68191	68191	279505	279505	43.1	1.13	93.55	11	2141	14	249	0	0	0	0
[truncated: 425 more rows]
