# Supplementary material for: Phylogenomic analysis of 589 metagenome-assembled genomes encompassing all major prokaryotic lineages from the gut of higher termites
Source: PeerJ. 2020 Feb 13;8:e8614. doi: 10.7717/peerj.8614 (PMC7024585; doi:10.7717/peerj.8614)
Supplement: Supplemental Information 19 [file peerj-08-8614-s019.xlsx]

## Sheet: Table S3
Supplementary Table S3: Initial taxonomic assignment of the MAGs
Sample	Host	Compartment	Diet	Bin	Domain_CheckM	Phylum_CheckM	CheckM
Co191P1	Cornitermes sp.	P1	litter	Co191P1_bin2	Bacteria	Firmicutes	o__Clostridiales (UID1212)
Co191P1	Cornitermes sp.	P1	litter	Co191P1_bin26	Bacteria	Firmicutes	c__Clostridia (UID1118)
Co191P1	Cornitermes sp.	P1	litter	Co191P1_bin27	Bacteria	unclassified	k__Bacteria (UID2495)
Co191P1	Cornitermes sp.	P1	litter	Co191P1_bin30	Bacteria	unclassified	k__Bacteria (UID203)
Co191P1	Cornitermes sp.	P1	litter	Co191P1_bin31	Bacteria	Firmicutes	o__Clostridiales (UID1212)
Co191P1	Cornitermes sp.	P1	litter	Co191P1_bin34	Bacteria	Firmicutes	o__Clostridiales (UID1212)
Co191P1	Cornitermes sp.	P1	litter	Co191P1_bin35	Bacteria	unclassified	k__Bacteria (UID2495)
Co191P1	Cornitermes sp.	P1	litter	Co191P1_bin37	Bacteria	unclassified	k__Bacteria (UID2495)
Co191P1	Cornitermes sp.	P1	litter	Co191P1_bin38	Bacteria	unclassified	k__Bacteria (UID203)
Co191P1	Cornitermes sp.	P1	litter	Co191P1_bin4	Bacteria	Firmicutes	o__Clostridiales (UID1212)
Co191P1	Cornitermes sp.	P1	litter	Co191P1_bin43	Bacteria	Proteobacteria	c__Deltaproteobacteria (UID3216)
Co191P1	Cornitermes sp.	P1	litter	Co191P1_bin44	Bacteria	unclassified	k__Bacteria (UID2495)
Co191P1	Cornitermes sp.	P1	litter	Co191P1_bin45	Bacteria	unclassified	k__Bacteria (UID2495)
Co191P1	Cornitermes sp.	P1	litter	Co191P1_bin46	Archaea	Thaumarchaeota	k__Archaea (UID2)
Co191P1	Cornitermes sp.	P1	litter	Co191P1_bin56	Bacteria	unclassified	k__Bacteria (UID2495)
Co191P1	Cornitermes sp.	P1	litter	Co191P1_bin60	Bacteria	unclassified	k__Bacteria (UID2495)
Co191P1	Cornitermes sp.	P1	litter	Co191P1_bin64	Bacteria	Firmicutes	o__Clostridiales (UID1212)
Co191P1	Cornitermes sp.	P1	litter	Co191P1_bin66	Bacteria	Firmicutes	o__Clostridiales (UID1212)
Co191P1	Cornitermes sp.	P1	litter	Co191P1_bin67	Bacteria	unclassified	k__Bacteria (UID2495)
Co191P1	Cornitermes sp.	P1	litter	Co191P1_bin69	Bacteria	unclassified	k__Bacteria (UID2495)
Co191P1	Cornitermes sp.	P1	litter	Co191P1_bin70	Bacteria	Firmicutes	o__Clostridiales (UID1212)
Co191P1	Cornitermes sp.	P1	litter	Co191P1_bin72	Bacteria	Firmicutes	o__Clostridiales (UID1212)
Co191P1	Cornitermes sp.	P1	litter	Co191P1_bin74	Bacteria	Firmicutes	o__Clostridiales (UID1212)
Co191P1	Cornitermes sp.	P1	litter	Co191P1_bin79	Bacteria	unclassified	k__Bacteria (UID2495)
Co191P1	Cornitermes sp.	P1	litter	Co191P1_bin8	Bacteria	unclassified	k__Bacteria (UID2495)
Co191P1	Cornitermes sp.	P1	litter	Co191P1_bin81	Bacteria	Firmicutes	o__Clostridiales (UID1212)
Co191P1	Cornitermes sp.	P1	litter	Co191P1_bin82	Bacteria	Firmicutes	o__Clostridiales (UID1212)
Co191P1	Cornitermes sp.	P1	litter	Co191P1_bin84	Bacteria	Firmicutes	o__Clostridiales (UID1212)
Co191P1	Cornitermes sp.	P1	litter	Co191P1_bin87	Bacteria	Spirochaetes	k__Bacteria (UID2495)
Co191P1	Cornitermes sp.	P1	litter	Co191P1_bin89	Bacteria	Firmicutes	k__Bacteria (UID2329)
Co191P1	Cornitermes sp.	P1	litter	Co191P1_bin9	Bacteria	unclassified	k__Bacteria (UID2495)
Co191P1	Cornitermes sp.	P1	litter	Co191P1_bin94	Bacteria	Firmicutes	o__Clostridiales (UID1120)
Co191P3	Cornitermes sp.	P3	litter	Co191P3_bin12	Bacteria	unclassified	k__Bacteria (UID2495)
Co191P3	Cornitermes sp.	P3	litter	Co191P3_bin13	Bacteria	unclassified	k__Bacteria (UID2495)
Co191P3	Cornitermes sp.	P3	litter	Co191P3_bin15	Bacteria	unclassified	k__Bacteria (UID2495)
Co191P3	Cornitermes sp.	P3	litter	Co191P3_bin16	Bacteria	unclassified	k__Bacteria (UID2495)
Co191P3	Cornitermes sp.	P3	litter	Co191P3_bin17	Bacteria	Firmicutes	o__Clostridiales (UID1212)
Co191P3	Cornitermes sp.	P3	litter	Co191P3_bin18	Bacteria	Firmicutes	o__Clostridiales (UID1212)
Co191P3	Cornitermes sp.	P3	litter	Co191P3_bin20	Bacteria	Firmicutes	f__Lachnospiraceae (UID1255)
Co191P3	Cornitermes sp.	P3	litter	Co191P3_bin3	Bacteria	unclassified	k__Bacteria (UID2569)
Co191P3	Cornitermes sp.	P3	litter	Co191P3_bin30	Bacteria	Firmicutes	o__Clostridiales (UID1212)
Co191P3	Cornitermes sp.	P3	litter	Co191P3_bin32	Bacteria	unclassified	k__Bacteria (UID2495)
Co191P3	Cornitermes sp.	P3	litter	Co191P3_bin39	Bacteria	Firmicutes	o__Clostridiales (UID1212)
Co191P3	Cornitermes sp.	P3	litter	Co191P3_bin4	Archaea	Thaumarchaeota	k__Archaea (UID2)
Co191P3	Cornitermes sp.	P3	litter	Co191P3_bin40	Bacteria	unclassified	k__Bacteria (UID2495)
Co191P3	Cornitermes sp.	P3	litter	Co191P3_bin41	Bacteria	Firmicutes	o__Clostridiales (UID1212)
Co191P3	Cornitermes sp.	P3	litter	Co191P3_bin45	Bacteria	unclassified	k__Bacteria (UID203)
Co191P3	Cornitermes sp.	P3	litter	Co191P3_bin57	Bacteria	Proteobacteria	c__Deltaproteobacteria (UID3216)
Co191P3	Cornitermes sp.	P3	litter	Co191P3_bin59	Bacteria	unclassified	k__Bacteria (UID2495)
Co191P3	Cornitermes sp.	P3	litter	Co191P3_bin61	Bacteria	Firmicutes	o__Clostridiales (UID1212)
Co191P3	Cornitermes sp.	P3	litter	Co191P3_bin64	Bacteria	unclassified	k__Bacteria (UID2495)
Co191P3	Cornitermes sp.	P3	litter	Co191P3_bin70	Bacteria	unclassified	k__Bacteria (UID2495)
Co191P3	Cornitermes sp.	P3	litter	Co191P3_bin71	Bacteria	unclassified	k__Bacteria (UID2495)
Co191P3	Cornitermes sp.	P3	litter	Co191P3_bin8	Bacteria	unclassified	k__Bacteria (UID2495)
Co191P4	Cornitermes sp.	P4	litter	Co191P4_bin10	Bacteria	unclassified	k__Bacteria (UID1452)
Co191P4	Cornitermes sp.	P4	litter	Co191P4_bin13	Bacteria	unclassified	k__Bacteria (UID2495)
Co191P4	Cornitermes sp.	P4	litter	Co191P4_bin15	Bacteria	Firmicutes	o__Clostridiales (UID1212)
Co191P4	Cornitermes sp.	P4	litter	Co191P4_bin16	Bacteria	Proteobacteria	c__Deltaproteobacteria (UID3216)
Co191P4	Cornitermes sp.	P4	litter	Co191P4_bin17	Archaea	Euryarchaeota	p__Euryarchaeota (UID3)
Co191P4	Cornitermes sp.	P4	litter	Co191P4_bin18	Archaea	Thaumarchaeota	k__Archaea (UID2)
Co191P4	Cornitermes sp.	P4	litter	Co191P4_bin22	Bacteria	unclassified	k__Bacteria (UID1452)
Cu122P1	Cubitermes ugandensis	P1	soil	Cu122P1_bin2	Bacteria	Firmicutes	o__Clostridiales (UID1212)
Cu122P1	Cubitermes ugandensis	P1	soil	Cu122P1_bin20	Archaea	unclassified	k__Archaea (UID2)
Cu122P1	Cubitermes ugandensis	P1	soil	Cu122P1_bin21	Bacteria	unclassified	k__Bacteria (UID2569)
Cu122P1	Cubitermes ugandensis	P1	soil	Cu122P1_bin22	Bacteria	Proteobacteria	c__Betaproteobacteria (UID3971)
Cu122P1	Cubitermes ugandensis	P1	soil	Cu122P1_bin9	Bacteria	Spirochaetes	c__Spirochaetia (UID2496)
Cu122P3	Cubitermes ugandensis	P3	soil	Cu122P3_bin1	Bacteria	unclassified	k__Bacteria (UID2569)
Cu122P3	Cubitermes ugandensis	P3	soil	Cu122P3_bin14	Bacteria	Proteobacteria	c__Betaproteobacteria (UID3959)
Cu122P3	Cubitermes ugandensis	P3	soil	Cu122P3_bin3	Bacteria	Bacteroidetes	k__Bacteria (UID2569)
Cu122P3	Cubitermes ugandensis	P3	soil	Cu122P3_bin5	Bacteria	Proteobacteria	c__Deltaproteobacteria (UID3216)
Cu122P3	Cubitermes ugandensis	P3	soil	Cu122P3_bin6	Bacteria	Firmicutes	o__Clostridiales (UID1212)
Cu122P4	Cubitermes ugandensis	P4	soil	Cu122P4_bin11	Bacteria	Proteobacteria	c__Betaproteobacteria (UID3971)
Cu122P4	Cubitermes ugandensis	P4	soil	Cu122P4_bin3	Bacteria	Planctomycetes	k__Bacteria (UID2565)
Cu122P4	Cubitermes ugandensis	P4	soil	Cu122P4_bin8	Archaea	Euryarchaeota	p__Euryarchaeota (UID3)
Cu122P5	Cubitermes ugandensis	P5	soil	Cu122P5_bin1	Bacteria	unclassified	k__Bacteria (UID2495)
Cu122P5	Cubitermes ugandensis	P5	soil	Cu122P5_bin14	Bacteria	Actinobacteria	o__Actinomycetales (UID1530)
Cu122P5	Cubitermes ugandensis	P5	soil	Cu122P5_bin16	Bacteria	Firmicutes	p__Firmicutes (UID240)
Cu122P5	Cubitermes ugandensis	P5	soil	Cu122P5_bin19	Bacteria	Actinobacteria	p__Actinobacteria (UID1454)
Cu122P5	Cubitermes ugandensis	P5	soil	Cu122P5_bin24	Bacteria	Proteobacteria	c__Deltaproteobacteria (UID3217)
Cu122P5	Cubitermes ugandensis	P5	soil	Cu122P5_bin25	Bacteria	Planctomycetes	k__Bacteria (UID2565)
Cu122P5	Cubitermes ugandensis	P5	soil	Cu122P5_bin26	Bacteria	Proteobacteria	k__Bacteria (UID2495)
Cu122P5	Cubitermes ugandensis	P5	soil	Cu122P5_bin30	Archaea	Euryarchaeota	p__Euryarchaeota (UID3)
Cu122P5	Cubitermes ugandensis	P5	soil	Cu122P5_bin36	Bacteria	Firmicutes	o__Clostridiales (UID1212)
Cu122P5	Cubitermes ugandensis	P5	soil	Cu122P5_bin37	Bacteria	Actinobacteria	p__Actinobacteria (UID1454)
Cu122P5	Cubitermes ugandensis	P5	soil	Cu122P5_bin39	Bacteria	Firmicutes	o__Clostridiales (UID1212)
Cu122P5	Cubitermes ugandensis	P5	soil	Cu122P5_bin40	Bacteria	Planctomycetes	k__Bacteria (UID2565)
Cu122P5	Cubitermes ugandensis	P5	soil	Cu122P5_bin43	Bacteria	unclassified	k__Bacteria (UID2495)
Cu122P5	Cubitermes ugandensis	P5	soil	Cu122P5_bin47	Bacteria	Proteobacteria	c__Betaproteobacteria (UID3971)
Cu122P5	Cubitermes ugandensis	P5	soil	Cu122P5_bin49	Bacteria	Actinobacteria	p__Actinobacteria (UID2112)
Cu122P5	Cubitermes ugandensis	P5	soil	Cu122P5_bin5	Bacteria	Firmicutes	p__Firmicutes (UID1022)
Cu122P5	Cubitermes ugandensis	P5	soil	Cu122P5_bin52	Bacteria	unclassified	k__Bacteria (UID2495)
Cu122P5	Cubitermes ugandensis	P5	soil	Cu122P5_bin9	Bacteria	Firmicutes	o__Clostridiales (UID1212)
Emb289P1	Embiratermes neotenicus	P1	humus	Emb289P1_bin101	Bacteria	Candidate_phylum_TM7	k__Bacteria (UID1453)
Emb289P1	Embiratermes neotenicus	P1	humus	Emb289P1_bin105	Bacteria	unclassified	k__Bacteria (UID2495)
Emb289P1	Embiratermes neotenicus	P1	humus	Emb289P1_bin107	Bacteria	unclassified	k__Bacteria (UID203)
Emb289P1	Embiratermes neotenicus	P1	humus	Emb289P1_bin108	Bacteria	Firmicutes	o__Clostridiales (UID1212)
Emb289P1	Embiratermes neotenicus	P1	humus	Emb289P1_bin112	Bacteria	unclassified	k__Bacteria (UID203)
Emb289P1	Embiratermes neotenicus	P1	humus	Emb289P1_bin116	Bacteria	Firmicutes	o__Clostridiales (UID1120)
Emb289P1	Embiratermes neotenicus	P1	humus	Emb289P1_bin118	Bacteria	Firmicutes	o__Clostridiales (UID1212)
Emb289P1	Embiratermes neotenicus	P1	humus	Emb289P1_bin119	Bacteria	Firmicutes	o__Clostridiales (UID1212)
Emb289P1	Embiratermes neotenicus	P1	humus	Emb289P1_bin122	Bacteria	Firmicutes	o__Clostridiales (UID1212)
Emb289P1	Embiratermes neotenicus	P1	humus	Emb289P1_bin123	Bacteria	Firmicutes	o__Clostridiales (UID1212)
Emb289P1	Embiratermes neotenicus	P1	humus	Emb289P1_bin126	Bacteria	Firmicutes	o__Clostridiales (UID1212)
Emb289P1	Embiratermes neotenicus	P1	humus	Emb289P1_bin127	Archaea	unclassified	k__Archaea (UID2)
Emb289P1	Embiratermes neotenicus	P1	humus	Emb289P1_bin128	Bacteria	Firmicutes	o__Clostridiales (UID1212)
Emb289P1	Embiratermes neotenicus	P1	humus	Emb289P1_bin130	Bacteria	Firmicutes	o__Clostridiales (UID1212)
Emb289P1	Embiratermes neotenicus	P1	humus	Emb289P1_bin131	Bacteria	Firmicutes	o__Clostridiales (UID1212)
Emb289P1	Embiratermes neotenicus	P1	humus	Emb289P1_bin132	Bacteria	Firmicutes	o__Clostridiales (UID1212)
Emb289P1	Embiratermes neotenicus	P1	humus	Emb289P1_bin134	Bacteria	Firmicutes	o__Clostridiales (UID1212)
Emb289P1	Embiratermes neotenicus	P1	humus	Emb289P1_bin19	Bacteria	Firmicutes	c__Clostridia (UID1118)
Emb289P1	Embiratermes neotenicus	P1	humus	Emb289P1_bin20	Bacteria	unclassified	k__Bacteria (UID203)
Emb289P1	Embiratermes neotenicus	P1	humus	Emb289P1_bin33	Bacteria	Firmicutes	o__Clostridiales (UID1120)
Emb289P1	Embiratermes neotenicus	P1	humus	Emb289P1_bin35	Bacteria	unclassified	k__Bacteria (UID2495)
Emb289P1	Embiratermes neotenicus	P1	humus	Emb289P1_bin36	Bacteria	Proteobacteria	o__Rhizobiales (UID3654)
Emb289P1	Embiratermes neotenicus	P1	humus	Emb289P1_bin39	Bacteria	unclassified	k__Bacteria (UID2495)
Emb289P1	Embiratermes neotenicus	P1	humus	Emb289P1_bin4	Bacteria	Actinobacteria	p__Actinobacteria (UID1454)
Emb289P1	Embiratermes neotenicus	P1	humus	Emb289P1_bin40	Bacteria	unclassified	k__Bacteria (UID1453)
Emb289P1	Embiratermes neotenicus	P1	humus	Emb289P1_bin41	Bacteria	unclassified	k__Bacteria (UID2495)
Emb289P1	Embiratermes neotenicus	P1	humus	Emb289P1_bin48	Bacteria	Firmicutes	o__Clostridiales (UID1212)
Emb289P1	Embiratermes neotenicus	P1	humus	Emb289P1_bin49	Bacteria	Firmicutes	o__Clostridiales (UID1212)
Emb289P1	Embiratermes neotenicus	P1	humus	Emb289P1_bin51	Bacteria	Firmicutes	o__Clostridiales (UID1212)
Emb289P1	Embiratermes neotenicus	P1	humus	Emb289P1_bin52	Bacteria	Firmicutes	o__Clostridiales (UID1212)
Emb289P1	Embiratermes neotenicus	P1	humus	Emb289P1_bin53	Bacteria	Firmicutes	o__Clostridiales (UID1212)
Emb289P1	Embiratermes neotenicus	P1	humus	Emb289P1_bin57	Bacteria	unclassified	k__Bacteria (UID2569)
Emb289P1	Embiratermes neotenicus	P1	humus	Emb289P1_bin58	Bacteria	Firmicutes	o__Clostridiales (UID1212)
Emb289P1	Embiratermes neotenicus	P1	humus	Emb289P1_bin61	Bacteria	Firmicutes	o__Clostridiales (UID1212)
Emb289P1	Embiratermes neotenicus	P1	humus	Emb289P1_bin65	Bacteria	unclassified	k__Bacteria (UID2495)
Emb289P1	Embiratermes neotenicus	P1	humus	Emb289P1_bin66	Bacteria	Bacteroidetes	k__Bacteria (UID2569)
Emb289P1	Embiratermes neotenicus	P1	humus	Emb289P1_bin68	Bacteria	Actinobacteria	k__Bacteria (UID203)
Emb289P1	Embiratermes neotenicus	P1	humus	Emb289P1_bin7	Bacteria	Firmicutes	o__Clostridiales (UID1120)
Emb289P1	Embiratermes neotenicus	P1	humus	Emb289P1_bin71	Bacteria	Firmicutes	o__Clostridiales (UID1212)
Emb289P1	Embiratermes neotenicus	P1	humus	Emb289P1_bin74	Bacteria	unclassified	k__Bacteria (UID2569)
Emb289P1	Embiratermes neotenicus	P1	humus	Emb289P1_bin84	Bacteria	Firmicutes	o__Clostridiales (UID1212)
Emb289P1	Embiratermes neotenicus	P1	humus	Emb289P1_bin89	Bacteria	Actinobacteria	p__Actinobacteria (UID1454)
Emb289P1	Embiratermes neotenicus	P1	humus	Emb289P1_bin94	Bacteria	Firmicutes	o__Clostridiales (UID1212)
Emb289P1	Embiratermes neotenicus	P1	humus	Emb289P1_bin98	Bacteria	Firmicutes	o__Clostridiales (UID1212)
Emb289P1	Embiratermes neotenicus	P1	humus	Emb289P1_bin99	Bacteria	unclassified	k__Bacteria (UID1453)
Emb289P3	Embiratermes neotenicus	P3	humus	Emb289P3_bin103	Bacteria	Proteobacteria	o__Rhizobiales (UID3654)
Emb289P3	Embiratermes neotenicus	P3	humus	Emb289P3_bin108	Bacteria	unclassified	k__Bacteria (UID2569)
Emb289P3	Embiratermes neotenicus	P3	humus	Emb289P3_bin109	Archaea	unclassified	k__Archaea (UID2)
Emb289P3	Embiratermes neotenicus	P3	humus	Emb289P3_bin110	Bacteria	Actinobacteria	o__Actinomycetales (UID1572)
Emb289P3	Embiratermes neotenicus	P3	humus	Emb289P3_bin113	Bacteria	Proteobacteria	o__Rhodospirillales (UID3754)
Emb289P3	Embiratermes neotenicus	P3	humus	Emb289P3_bin114	Bacteria	Spirochaetes	k__Bacteria (UID2495)
Emb289P3	Embiratermes neotenicus	P3	humus	Emb289P3_bin117	Bacteria	unclassified	k__Bacteria (UID2495)
Emb289P3	Embiratermes neotenicus	P3	humus	Emb289P3_bin118	Bacteria	Proteobacteria	k__Bacteria (UID2495)
Emb289P3	Embiratermes neotenicus	P3	humus	Emb289P3_bin119	Bacteria	Firmicutes	c__Clostridia (UID1118)
Emb289P3	Embiratermes neotenicus	P3	humus	Emb289P3_bin120	Bacteria	Proteobacteria	c__Deltaproteobacteria (UID3216)
Emb289P3	Embiratermes neotenicus	P3	humus	Emb289P3_bin125	Bacteria	Actinobacteria	o__Actinomycetales (UID1572)
Emb289P3	Embiratermes neotenicus	P3	humus	Emb289P3_bin127	Bacteria	Firmicutes	o__Clostridiales (UID1212)
Emb289P3	Embiratermes neotenicus	P3	humus	Emb289P3_bin132	Bacteria	Chloroflexi	k__Bacteria (UID1453)
Emb289P3	Embiratermes neotenicus	P3	humus	Emb289P3_bin133	Bacteria	Firmicutes	p__Firmicutes (UID1022)
Emb289P3	Embiratermes neotenicus	P3	humus	Emb289P3_bin135	Bacteria	unclassified	k__Bacteria (UID2495)
Emb289P3	Embiratermes neotenicus	P3	humus	Emb289P3_bin136	Bacteria	Firmicutes	o__Clostridiales (UID1212)
Emb289P3	Embiratermes neotenicus	P3	humus	Emb289P3_bin139	Bacteria	unclassified	k__Bacteria (UID2495)
Emb289P3	Embiratermes neotenicus	P3	humus	Emb289P3_bin140	Bacteria	Firmicutes	o__Clostridiales (UID1120)
Emb289P3	Embiratermes neotenicus	P3	humus	Emb289P3_bin141	Bacteria	unclassified	k__Bacteria (UID2495)
Emb289P3	Embiratermes neotenicus	P3	humus	Emb289P3_bin142	Bacteria	Actinobacteria	p__Actinobacteria (UID2112)
Emb289P3	Embiratermes neotenicus	P3	humus	Emb289P3_bin15	Bacteria	Spirochaetes	k__Bacteria (UID2495)
Emb289P3	Embiratermes neotenicus	P3	humus	Emb289P3_bin154	Bacteria	Actinobacteria	o__Actinomycetales (UID1572)
Emb289P3	Embiratermes neotenicus	P3	humus	Emb289P3_bin155	Bacteria	unclassified	k__Bacteria (UID1452)
Emb289P3	Embiratermes neotenicus	P3	humus	Emb289P3_bin158	Bacteria	unclassified	k__Bacteria (UID2565)
Emb289P3	Embiratermes neotenicus	P3	humus	Emb289P3_bin161	Bacteria	Firmicutes	k__Bacteria (UID2329)
Emb289P3	Embiratermes neotenicus	P3	humus	Emb289P3_bin18	Bacteria	Proteobacteria	k__Bacteria (UID2495)
Emb289P3	Embiratermes neotenicus	P3	humus	Emb289P3_bin19	Bacteria	Firmicutes	o__Clostridiales (UID1212)
Emb289P3	Embiratermes neotenicus	P3	humus	Emb289P3_bin33	Bacteria	Firmicutes	o__Clostridiales (UID1212)
Emb289P3	Embiratermes neotenicus	P3	humus	Emb289P3_bin37	Bacteria	Spirochaetes	k__Bacteria (UID2495)
Emb289P3	Embiratermes neotenicus	P3	humus	Emb289P3_bin41	Archaea	Euryarchaeota	p__Euryarchaeota (UID3)
Emb289P3	Embiratermes neotenicus	P3	humus	Emb289P3_bin50	Bacteria	Firmicutes	o__Clostridiales (UID1212)
Emb289P3	Embiratermes neotenicus	P3	humus	Emb289P3_bin51	Bacteria	Firmicutes	c__Clostridia (UID1085)
Emb289P3	Embiratermes neotenicus	P3	humus	Emb289P3_bin52	Bacteria	unclassified	k__Bacteria (UID2495)
Emb289P3	Embiratermes neotenicus	P3	humus	Emb289P3_bin53	Bacteria	Actinobacteria	p__Actinobacteria (UID1454)
Emb289P3	Embiratermes neotenicus	P3	humus	Emb289P3_bin56	Bacteria	Actinobacteria	p__Actinobacteria (UID1454)
Emb289P3	Embiratermes neotenicus	P3	humus	Emb289P3_bin57	Bacteria	Actinobacteria	p__Actinobacteria (UID2112)
Emb289P3	Embiratermes neotenicus	P3	humus	Emb289P3_bin58	Bacteria	Firmicutes	o__Clostridiales (UID1212)
Emb289P3	Embiratermes neotenicus	P3	humus	Emb289P3_bin63	Bacteria	Actinobacteria	p__Actinobacteria (UID2112)
Emb289P3	Embiratermes neotenicus	P3	humus	Emb289P3_bin65	Bacteria	Proteobacteria	c__Deltaproteobacteria (UID3216)
Emb289P3	Embiratermes neotenicus	P3	humus	Emb289P3_bin69	Bacteria	unclassified	k__Bacteria (UID2495)
Emb289P3	Embiratermes neotenicus	P3	humus	Emb289P3_bin72	Bacteria	Firmicutes	o__Clostridiales (UID1212)
Emb289P3	Embiratermes neotenicus	P3	humus	Emb289P3_bin74	Bacteria	Firmicutes	c__Clostridia (UID1118)
Emb289P3	Embiratermes neotenicus	P3	humus	Emb289P3_bin76	Bacteria	Proteobacteria	c__Betaproteobacteria (UID3971)
Emb289P3	Embiratermes neotenicus	P3	humus	Emb289P3_bin8	Bacteria	Proteobacteria	f__Rhodocyclaceae (UID3972)
Emb289P3	Embiratermes neotenicus	P3	humus	Emb289P3_bin80	Archaea	unclassified	k__Archaea (UID2)
Emb289P3	Embiratermes neotenicus	P3	humus	Emb289P3_bin83	Bacteria	unclassified	k__Bacteria (UID2565)
Emb289P3	Embiratermes neotenicus	P3	humus	Emb289P3_bin85	Bacteria	Elusimicrobia	k__Bacteria (UID2495)
Emb289P3	Embiratermes neotenicus	P3	humus	Emb289P3_bin87	Bacteria	Actinobacteria	o__Actinomycetales (UID1697)
Emb289P3	Embiratermes neotenicus	P3	humus	Emb289P3_bin89	Bacteria	Bacteroidetes	p__Bacteroidetes (UID2605)
Emb289P3	Embiratermes neotenicus	P3	humus	Emb289P3_bin90	Bacteria	Proteobacteria	c__Deltaproteobacteria (UID3216)
Emb289P3	Embiratermes neotenicus	P3	humus	Emb289P3_bin92	Bacteria	Firmicutes	o__Clostridiales (UID1212)
Emb289P3	Embiratermes neotenicus	P3	humus	Emb289P3_bin96	Bacteria	Actinobacteria	o__Actinomycetales (UID1572)
Emb289P4	Embiratermes neotenicus	P4	humus	Emb289P4_bin10	Bacteria	unclassified	k__Bacteria (UID2570)
Emb289P4	Embiratermes neotenicus	P4	humus	Emb289P4_bin17	Bacteria	Planctomycetes	k__Bacteria (UID2565)
Emb289P4	Embiratermes neotenicus	P4	humus	Emb289P4_bin18	Bacteria	Proteobacteria	f__Rhodocyclaceae (UID3972)
Emb289P4	Embiratermes neotenicus	P4	humus	Emb289P4_bin20	Bacteria	Actinobacteria	o__Actinomycetales (UID1697)
Emb289P4	Embiratermes neotenicus	P4	humus	Emb289P4_bin26	Bacteria	unclassified	k__Bacteria (UID3187)
Emb289P4	Embiratermes neotenicus	P4	humus	Emb289P4_bin29	Bacteria	Actinobacteria	p__Actinobacteria (UID1454)
Emb289P4	Embiratermes neotenicus	P4	humus	Emb289P4_bin3	Bacteria	unclassified	k__Bacteria (UID2569)
Emb289P4	Embiratermes neotenicus	P4	humus	Emb289P4_bin32	Bacteria	Proteobacteria	f__Rhodocyclaceae (UID3972)
Emb289P4	Embiratermes neotenicus	P4	humus	Emb289P4_bin33	Bacteria	Proteobacteria	g__Bradyrhizobium (UID3699)
Emb289P4	Embiratermes neotenicus	P4	humus	Emb289P4_bin34	Bacteria	Proteobacteria	c__Deltaproteobacteria (UID3216)
Emb289P4	Embiratermes neotenicus	P4	humus	Emb289P4_bin35	Bacteria	Proteobacteria	c__Deltaproteobacteria (UID3216)
Emb289P4	Embiratermes neotenicus	P4	humus	Emb289P4_bin38	Bacteria	Firmicutes	o__Clostridiales (UID1212)
Emb289P4	Embiratermes neotenicus	P4	humus	Emb289P4_bin41	Bacteria	Actinobacteria	p__Actinobacteria (UID2112)
Emb289P4	Embiratermes neotenicus	P4	humus	Emb289P4_bin44	Bacteria	Proteobacteria	c__Deltaproteobacteria (UID3216)
Emb289P4	Embiratermes neotenicus	P4	humus	Emb289P4_bin49	Bacteria	Actinobacteria	o__Actinomycetales (UID1802)
Emb289P4	Embiratermes neotenicus	P4	humus	Emb289P4_bin58	Bacteria	Actinobacteria	o__Actinomycetales (UID1697)
Emb289P4	Embiratermes neotenicus	P4	humus	Emb289P4_bin66	Bacteria	Firmicutes	c__Clostridia (UID1118)
Emb289P4	Embiratermes neotenicus	P4	humus	Emb289P4_bin67	Bacteria	Proteobacteria	c__Betaproteobacteria (UID3971)
Emb289P4	Embiratermes neotenicus	P4	humus	Emb289P4_bin7	Bacteria	unclassified	k__Bacteria (UID2495)
Emb289P4	Embiratermes neotenicus	P4	humus	Emb289P4_bin76	Bacteria	Proteobacteria	c__Deltaproteobacteria (UID3217)
Emb289P4	Embiratermes neotenicus	P4	humus	Emb289P4_bin9	Bacteria	unclassified	k__Bacteria (UID203)
Lab288P1	Labiotermes labralis	P1	soil	Lab288P1_bin1	Archaea	Euryarchaeota	p__Euryarchaeota (UID3)
Lab288P1	Labiotermes labralis	P1	soil	Lab288P1_bin10	Bacteria	Firmicutes	o__Clostridiales (UID1212)
Lab288P1	Labiotermes labralis	P1	soil	Lab288P1_bin101	Bacteria	Actinobacteria	o__Actinomycetales (UID1572)
Lab288P1	Labiotermes labralis	P1	soil	Lab288P1_bin102	Bacteria	Firmicutes	o__Clostridiales (UID1212)
Lab288P1	Labiotermes labralis	P1	soil	Lab288P1_bin103	Bacteria	Actinobacteria	o__Actinomycetales (UID1593)
Lab288P1	Labiotermes labralis	P1	soil	Lab288P1_bin104	Bacteria	Firmicutes	o__Clostridiales (UID1212)
Lab288P1	Labiotermes labralis	P1	soil	Lab288P1_bin105	Bacteria	Spirochaetes	c__Spirochaetia (UID2496)
Lab288P1	Labiotermes labralis	P1	soil	Lab288P1_bin107	Bacteria	Spirochaetes	k__Bacteria (UID2495)
Lab288P1	Labiotermes labralis	P1	soil	Lab288P1_bin108	Bacteria	Firmicutes	k__Bacteria (UID2329)
Lab288P1	Labiotermes labralis	P1	soil	Lab288P1_bin109	Bacteria	Firmicutes	o__Clostridiales (UID1212)
Lab288P1	Labiotermes labralis	P1	soil	Lab288P1_bin11	Bacteria	Spirochaetes	k__Bacteria (UID203)
Lab288P1	Labiotermes labralis	P1	soil	Lab288P1_bin114	Archaea	Euryarchaeota	p__Euryarchaeota (UID3)
Lab288P1	Labiotermes labralis	P1	soil	Lab288P1_bin125	Bacteria	Actinobacteria	p__Actinobacteria (UID1454)
Lab288P1	Labiotermes labralis	P1	soil	Lab288P1_bin13	Bacteria	unclassified	k__Bacteria (UID2495)
Lab288P1	Labiotermes labralis	P1	soil	Lab288P1_bin133	Bacteria	Actinobacteria	o__Actinomycetales (UID1697)
Lab288P1	Labiotermes labralis	P1	soil	Lab288P1_bin136	Bacteria	Firmicutes	o__Clostridiales (UID1212)
Lab288P1	Labiotermes labralis	P1	soil	Lab288P1_bin137	Bacteria	Firmicutes	o__Clostridiales (UID1212)
Lab288P1	Labiotermes labralis	P1	soil	Lab288P1_bin14	Bacteria	Firmicutes	o__Clostridiales (UID1212)
Lab288P1	Labiotermes labralis	P1	soil	Lab288P1_bin140	Bacteria	Firmicutes	o__Clostridiales (UID1212)
Lab288P1	Labiotermes labralis	P1	soil	Lab288P1_bin141	Bacteria	Firmicutes	o__Clostridiales (UID1212)
Lab288P1	Labiotermes labralis	P1	soil	Lab288P1_bin142	Bacteria	unclassified	k__Bacteria (UID2329)
Lab288P1	Labiotermes labralis	P1	soil	Lab288P1_bin143	Bacteria	Firmicutes	o__Clostridiales (UID1212)
Lab288P1	Labiotermes labralis	P1	soil	Lab288P1_bin16	Bacteria	Firmicutes	o__Clostridiales (UID1212)
Lab288P1	Labiotermes labralis	P1	soil	Lab288P1_bin2	Bacteria	Firmicutes	o__Clostridiales (UID1212)
Lab288P1	Labiotermes labralis	P1	soil	Lab288P1_bin22	Bacteria	Firmicutes	o__Clostridiales (UID1212)
Lab288P1	Labiotermes labralis	P1	soil	Lab288P1_bin24	Bacteria	Firmicutes	o__Clostridiales (UID1212)
Lab288P1	Labiotermes labralis	P1	soil	Lab288P1_bin27	Bacteria	Firmicutes	c__Bacilli (UID285)
Lab288P1	Labiotermes labralis	P1	soil	Lab288P1_bin3	Bacteria	Firmicutes	o__Clostridiales (UID1212)
Lab288P1	Labiotermes labralis	P1	soil	Lab288P1_bin34	Bacteria	unclassified	k__Bacteria (UID2495)
Lab288P1	Labiotermes labralis	P1	soil	Lab288P1_bin37	Bacteria	Bacteroidetes	p__Bacteroidetes (UID2605)
Lab288P1	Labiotermes labralis	P1	soil	Lab288P1_bin39	Bacteria	Firmicutes	o__Clostridiales (UID1212)
Lab288P1	Labiotermes labralis	P1	soil	Lab288P1_bin4	Bacteria	Firmicutes	o__Clostridiales (UID1212)
Lab288P1	Labiotermes labralis	P1	soil	Lab288P1_bin40	Bacteria	Firmicutes	o__Clostridiales (UID1212)
Lab288P1	Labiotermes labralis	P1	soil	Lab288P1_bin41	Bacteria	Firmicutes	f__Lachnospiraceae (UID1255)
Lab288P1	Labiotermes labralis	P1	soil	Lab288P1_bin45	Bacteria	unclassified	k__Bacteria (UID203)
Lab288P1	Labiotermes labralis	P1	soil	Lab288P1_bin46	Bacteria	Firmicutes	k__Bacteria (UID2329)
Lab288P1	Labiotermes labralis	P1	soil	Lab288P1_bin48	Bacteria	unclassified	k__Bacteria (UID2495)
Lab288P1	Labiotermes labralis	P1	soil	Lab288P1_bin49	Bacteria	unclassified	k__Bacteria (UID2565)
Lab288P1	Labiotermes labralis	P1	soil	Lab288P1_bin5	Bacteria	Firmicutes	o__Clostridiales (UID1212)
Lab288P1	Labiotermes labralis	P1	soil	Lab288P1_bin51	Bacteria	Firmicutes	o__Clostridiales (UID1212)
Lab288P1	Labiotermes labralis	P1	soil	Lab288P1_bin54	Bacteria	Firmicutes	o__Clostridiales (UID1212)
Lab288P1	Labiotermes labralis	P1	soil	Lab288P1_bin55	Bacteria	Firmicutes	c__Clostridia (UID1118)
Lab288P1	Labiotermes labralis	P1	soil	Lab288P1_bin58	Bacteria	unclassified	k__Bacteria (UID2495)
Lab288P1	Labiotermes labralis	P1	soil	Lab288P1_bin59	Bacteria	Firmicutes	o__Clostridiales (UID1212)
Lab288P1	Labiotermes labralis	P1	soil	Lab288P1_bin6	Bacteria	Firmicutes	f__Lachnospiraceae (UID1256)
Lab288P1	Labiotermes labralis	P1	soil	Lab288P1_bin60	Bacteria	Actinobacteria	p__Actinobacteria (UID1454)
Lab288P1	Labiotermes labralis	P1	soil	Lab288P1_bin64	Bacteria	Firmicutes	o__Clostridiales (UID1212)
Lab288P1	Labiotermes labralis	P1	soil	Lab288P1_bin69	Bacteria	Firmicutes	o__Clostridiales (UID1212)
Lab288P1	Labiotermes labralis	P1	soil	Lab288P1_bin71	Bacteria	Firmicutes	o__Clostridiales (UID1212)
Lab288P1	Labiotermes labralis	P1	soil	Lab288P1_bin72	Bacteria	Bacteroidetes	p__Bacteroidetes (UID2605)
Lab288P1	Labiotermes labralis	P1	soil	Lab288P1_bin73	Bacteria	Firmicutes	k__Bacteria (UID2329)
Lab288P1	Labiotermes labralis	P1	soil	Lab288P1_bin74	Bacteria	Firmicutes	o__Clostridiales (UID1212)
Lab288P1	Labiotermes labralis	P1	soil	Lab288P1_bin76	Bacteria	Firmicutes	o__Clostridiales (UID1212)
Lab288P1	Labiotermes labralis	P1	soil	Lab288P1_bin77	Bacteria	Firmicutes	o__Clostridiales (UID1212)
Lab288P1	Labiotermes labralis	P1	soil	Lab288P1_bin78	Bacteria	unclassified	k__Bacteria (UID203)
Lab288P1	Labiotermes labralis	P1	soil	Lab288P1_bin79	Bacteria	unclassified	k__Bacteria (UID2328)
Lab288P1	Labiotermes labralis	P1	soil	Lab288P1_bin8	Bacteria	Spirochaetes	c__Spirochaetia (UID2496)
Lab288P1	Labiotermes labralis	P1	soil	Lab288P1_bin80	Bacteria	unclassified	k__Bacteria (UID2329)
Lab288P1	Labiotermes labralis	P1	soil	Lab288P1_bin83	Bacteria	Actinobacteria	o__Actinomycetales (UID1815)
Lab288P1	Labiotermes labralis	P1	soil	Lab288P1_bin84	Bacteria	Firmicutes	o__Clostridiales (UID1212)
Lab288P1	Labiotermes labralis	P1	soil	Lab288P1_bin85	Bacteria	Actinobacteria	p__Actinobacteria (UID2112)
Lab288P1	Labiotermes labralis	P1	soil	Lab288P1_bin87	Bacteria	Firmicutes	o__Clostridiales (UID1212)
Lab288P1	Labiotermes labralis	P1	soil	Lab288P1_bin89	Bacteria	Firmicutes	o__Lactobacillales (UID543)
Lab288P1	Labiotermes labralis	P1	soil	Lab288P1_bin92	Bacteria	Firmicutes	o__Clostridiales (UID1212)
Lab288P1	Labiotermes labralis	P1	soil	Lab288P1_bin95	Bacteria	Firmicutes	o__Clostridiales (UID1212)
Lab288P1	Labiotermes labralis	P1	soil	Lab288P1_bin96	Bacteria	Actinobacteria	p__Actinobacteria (UID1454)
Lab288P3	Labiotermes labralis	P3	soil	Lab288P3_bin1	Bacteria	Firmicutes	o__Clostridiales (UID1212)
Lab288P3	Labiotermes labralis	P3	soil	Lab288P3_bin101	Bacteria	Actinobacteria	p__Actinobacteria (UID1454)
Lab288P3	Labiotermes labralis	P3	soil	Lab288P3_bin103	Bacteria	unclassified	k__Bacteria (UID209)
Lab288P3	Labiotermes labralis	P3	soil	Lab288P3_bin104	Bacteria	unclassified	k__Bacteria (UID2495)
Lab288P3	Labiotermes labralis	P3	soil	Lab288P3_bin107	Bacteria	Actinobacteria	p__Actinobacteria (UID1454)
Lab288P3	Labiotermes labralis	P3	soil	Lab288P3_bin109	Bacteria	Proteobacteria	k__Bacteria (UID2495)
Lab288P3	Labiotermes labralis	P3	soil	Lab288P3_bin111	Bacteria	Firmicutes	o__Clostridiales (UID1120)
Lab288P3	Labiotermes labralis	P3	soil	Lab288P3_bin112	Archaea	Euryarchaeota	p__Euryarchaeota (UID49)
Lab288P3	Labiotermes labralis	P3	soil	Lab288P3_bin114	Bacteria	Synergistetes	k__Bacteria (UID209)
Lab288P3	Labiotermes labralis	P3	soil	Lab288P3_bin115	Archaea	unclassified	k__Archaea (UID2)
Lab288P3	Labiotermes labralis	P3	soil	Lab288P3_bin119	Bacteria	unclassified	k__Bacteria (UID2495)
Lab288P3	Labiotermes labralis	P3	soil	Lab288P3_bin120	Archaea	Euryarchaeota	p__Euryarchaeota (UID3)
Lab288P3	Labiotermes labralis	P3	soil	Lab288P3_bin121	Bacteria	Firmicutes	o__Clostridiales (UID1212)
Lab288P3	Labiotermes labralis	P3	soil	Lab288P3_bin124	Bacteria	Firmicutes	o__Clostridiales (UID1212)
Lab288P3	Labiotermes labralis	P3	soil	Lab288P3_bin128	Bacteria	Actinobacteria	o__Actinomycetales (UID1572)
Lab288P3	Labiotermes labralis	P3	soil	Lab288P3_bin129	Bacteria	Firmicutes	o__Thermoanaerobacterales (UID1420)
Lab288P3	Labiotermes labralis	P3	soil	Lab288P3_bin130	Bacteria	unclassified	k__Bacteria (UID2569)
Lab288P3	Labiotermes labralis	P3	soil	Lab288P3_bin136	Bacteria	unclassified	k__Bacteria (UID2495)
Lab288P3	Labiotermes labralis	P3	soil	Lab288P3_bin139	Bacteria	Actinobacteria	p__Actinobacteria (UID2112)
Lab288P3	Labiotermes labralis	P3	soil	Lab288P3_bin140	Bacteria	Firmicutes	o__Clostridiales (UID1212)
Lab288P3	Labiotermes labralis	P3	soil	Lab288P3_bin146	Bacteria	Planctomycetes	k__Bacteria (UID2565)
Lab288P3	Labiotermes labralis	P3	soil	Lab288P3_bin148	Bacteria	Firmicutes	o__Clostridiales (UID1212)
Lab288P3	Labiotermes labralis	P3	soil	Lab288P3_bin15	Bacteria	Firmicutes	c__Clostridia (UID1118)
Lab288P3	Labiotermes labralis	P3	soil	Lab288P3_bin160	Bacteria	Firmicutes	o__Clostridiales (UID1120)
Lab288P3	Labiotermes labralis	P3	soil	Lab288P3_bin164	Bacteria	Actinobacteria	o__Actinomycetales (UID1697)
Lab288P3	Labiotermes labralis	P3	soil	Lab288P3_bin165	Bacteria	Spirochaetes	c__Spirochaetia (UID2496)
Lab288P3	Labiotermes labralis	P3	soil	Lab288P3_bin169	Archaea	Thaumarchaeota	k__Archaea (UID2)
Lab288P3	Labiotermes labralis	P3	soil	Lab288P3_bin172	Bacteria	Firmicutes	o__Clostridiales (UID1212)
Lab288P3	Labiotermes labralis	P3	soil	Lab288P3_bin173	Bacteria	unclassified	k__Bacteria (UID203)
Lab288P3	Labiotermes labralis	P3	soil	Lab288P3_bin174	Bacteria	Firmicutes	p__Firmicutes (UID241)
Lab288P3	Labiotermes labralis	P3	soil	Lab288P3_bin186	Bacteria	Firmicutes	p__Firmicutes (UID240)
Lab288P3	Labiotermes labralis	P3	soil	Lab288P3_bin190	Archaea	Euryarchaeota	p__Euryarchaeota (UID49)
Lab288P3	Labiotermes labralis	P3	soil	Lab288P3_bin191	Bacteria	unclassified	k__Bacteria (UID2329)
Lab288P3	Labiotermes labralis	P3	soil	Lab288P3_bin192	Bacteria	Firmicutes	o__Clostridiales (UID1212)
Lab288P3	Labiotermes labralis	P3	soil	Lab288P3_bin194	Bacteria	Bacteroidetes	p__Bacteroidetes (UID2605)
Lab288P3	Labiotermes labralis	P3	soil	Lab288P3_bin199	Bacteria	Firmicutes	o__Clostridiales (UID1212)
Lab288P3	Labiotermes labralis	P3	soil	Lab288P3_bin200	Bacteria	Firmicutes	o__Clostridiales (UID1212)
Lab288P3	Labiotermes labralis	P3	soil	Lab288P3_bin202	Bacteria	Firmicutes	o__Clostridiales (UID1120)
Lab288P3	Labiotermes labralis	P3	soil	Lab288P3_bin203	Bacteria	Firmicutes	c__Clostridia (UID1085)
Lab288P3	Labiotermes labralis	P3	soil	Lab288P3_bin208	Bacteria	Firmicutes	o__Clostridiales (UID1212)
Lab288P3	Labiotermes labralis	P3	soil	Lab288P3_bin21	Bacteria	Actinobacteria	p__Actinobacteria (UID1454)
Lab288P3	Labiotermes labralis	P3	soil	Lab288P3_bin214	Bacteria	Planctomycetes	k__Bacteria (UID2565)
Lab288P3	Labiotermes labralis	P3	soil	Lab288P3_bin216	Bacteria	Proteobacteria	c__Deltaproteobacteria (UID3216)
Lab288P3	Labiotermes labralis	P3	soil	Lab288P3_bin217	Bacteria	Firmicutes	o__Clostridiales (UID1212)
Lab288P3	Labiotermes labralis	P3	soil	Lab288P3_bin219	Bacteria	Firmicutes	o__Clostridiales (UID1212)
Lab288P3	Labiotermes labralis	P3	soil	Lab288P3_bin230	Bacteria	Firmicutes	o__Clostridiales (UID1212)
Lab288P3	Labiotermes labralis	P3	soil	Lab288P3_bin233	Bacteria	Proteobacteria	c__Alphaproteobacteria (UID3305)
Lab288P3	Labiotermes labralis	P3	soil	Lab288P3_bin234	Bacteria	Actinobacteria	p__Actinobacteria (UID1454)
Lab288P3	Labiotermes labralis	P3	soil	Lab288P3_bin24	Bacteria	unclassified	k__Bacteria (UID2565)
Lab288P3	Labiotermes labralis	P3	soil	Lab288P3_bin25	Bacteria	Actinobacteria	p__Actinobacteria (UID2112)
Lab288P3	Labiotermes labralis	P3	soil	Lab288P3_bin29	Bacteria	Chloroflexi	k__Bacteria (UID1452)
Lab288P3	Labiotermes labralis	P3	soil	Lab288P3_bin30	Bacteria	Firmicutes	o__Clostridiales (UID1212)
Lab288P3	Labiotermes labralis	P3	soil	Lab288P3_bin34	Bacteria	Bacteroidetes	p__Bacteroidetes (UID2605)
Lab288P3	Labiotermes labralis	P3	soil	Lab288P3_bin37	Bacteria	unclassified	k__Bacteria (UID2495)
Lab288P3	Labiotermes labralis	P3	soil	Lab288P3_bin38	Bacteria	unclassified	k__Bacteria (UID2565)
Lab288P3	Labiotermes labralis	P3	soil	Lab288P3_bin39	Bacteria	Actinobacteria	o__Actinomycetales (UID1572)
Lab288P3	Labiotermes labralis	P3	soil	Lab288P3_bin44	Bacteria	Firmicutes	o__Clostridiales (UID1212)
Lab288P3	Labiotermes labralis	P3	soil	Lab288P3_bin45	Bacteria	Firmicutes	c__Clostridia (UID1085)
Lab288P3	Labiotermes labralis	P3	soil	Lab288P3_bin47	Bacteria	Firmicutes	o__Clostridiales (UID1212)
Lab288P3	Labiotermes labralis	P3	soil	Lab288P3_bin58	Bacteria	Firmicutes	p__Firmicutes (UID241)
Lab288P3	Labiotermes labralis	P3	soil	Lab288P3_bin64	Archaea	Euryarchaeota	p__Euryarchaeota (UID3)
Lab288P3	Labiotermes labralis	P3	soil	Lab288P3_bin68	Bacteria	Firmicutes	o__Clostridiales (UID1212)
Lab288P3	Labiotermes labralis	P3	soil	Lab288P3_bin82	Bacteria	unclassified	k__Bacteria (UID2569)
Lab288P3	Labiotermes labralis	P3	soil	Lab288P3_bin85	Bacteria	Firmicutes	c__Clostridia (UID1118)
Lab288P3	Labiotermes labralis	P3	soil	Lab288P3_bin86	Bacteria	Actinobacteria	p__Actinobacteria (UID1454)
Lab288P3	Labiotermes labralis	P3	soil	Lab288P3_bin88	Bacteria	Proteobacteria	f__Rhodocyclaceae (UID3972)
Lab288P3	Labiotermes labralis	P3	soil	Lab288P3_bin89	Bacteria	unclassified	k__Bacteria (UID3187)
Lab288P3	Labiotermes labralis	P3	soil	Lab288P3_bin9	Bacteria	Firmicutes	o__Lactobacillales (UID543)
Lab288P3	Labiotermes labralis	P3	soil	Lab288P3_bin93	Bacteria	Firmicutes	o__Clostridiales (UID1212)
Lab288P3	Labiotermes labralis	P3	soil	Lab288P3_bin96	Bacteria	Actinobacteria	o__Actinomycetales (UID1593)
Lab288P3	Labiotermes labralis	P3	soil	Lab288P3_bin98	Bacteria	Proteobacteria	c__Betaproteobacteria (UID3971)
Lab288P3	Labiotermes labralis	P3	soil	Lab288P3_bin99	Bacteria	Chloroflexi	k__Bacteria (UID1452)
Lab288P4	Labiotermes labralis	P4	soil	Lab288P4_bin101	Archaea	Euryarchaeota	p__Euryarchaeota (UID54)
Lab288P4	Labiotermes labralis	P4	soil	Lab288P4_bin103	Bacteria	Proteobacteria	c__Betaproteobacteria (UID3971)
Lab288P4	Labiotermes labralis	P4	soil	Lab288P4_bin104	Bacteria	Actinobacteria	o__Actinomycetales (UID1572)
Lab288P4	Labiotermes labralis	P4	soil	Lab288P4_bin13	Bacteria	unclassified	k__Bacteria (UID2495)
Lab288P4	Labiotermes labralis	P4	soil	Lab288P4_bin14	Bacteria	Proteobacteria	c__Alphaproteobacteria (UID3305)
Lab288P4	Labiotermes labralis	P4	soil	Lab288P4_bin16	Bacteria	Proteobacteria	c__Alphaproteobacteria (UID3305)
Lab288P4	Labiotermes labralis	P4	soil	Lab288P4_bin17	Bacteria	Actinobacteria	o__Actinomycetales (UID1697)
Lab288P4	Labiotermes labralis	P4	soil	Lab288P4_bin22	Bacteria	Spirochaetes	k__Bacteria (UID203)
Lab288P4	Labiotermes labralis	P4	soil	Lab288P4_bin25	Archaea	unclassified	k__Archaea (UID2)
Lab288P4	Labiotermes labralis	P4	soil	Lab288P4_bin27	Bacteria	Actinobacteria	o__Actinomycetales (UID1572)
Lab288P4	Labiotermes labralis	P4	soil	Lab288P4_bin29	Bacteria	unclassified	k__Bacteria (UID2495)
Lab288P4	Labiotermes labralis	P4	soil	Lab288P4_bin32	Bacteria	Actinobacteria	p__Actinobacteria (UID2112)
Lab288P4	Labiotermes labralis	P4	soil	Lab288P4_bin34	Bacteria	Proteobacteria	c__Deltaproteobacteria (UID3217)
Lab288P4	Labiotermes labralis	P4	soil	Lab288P4_bin38	Bacteria	Elusimicrobia	k__Bacteria (UID2495)
Lab288P4	Labiotermes labralis	P4	soil	Lab288P4_bin39	Bacteria	Firmicutes	o__Clostridiales (UID1120)
Lab288P4	Labiotermes labralis	P4	soil	Lab288P4_bin43	Bacteria	Proteobacteria	k__Bacteria (UID203)
Lab288P4	Labiotermes labralis	P4	soil	Lab288P4_bin46	Bacteria	unclassified	k__Bacteria (UID2495)
Lab288P4	Labiotermes labralis	P4	soil	Lab288P4_bin49	Bacteria	Actinobacteria	o__Actinomycetales (UID1697)
Lab288P4	Labiotermes labralis	P4	soil	Lab288P4_bin59	Bacteria	Chloroflexi	k__Bacteria (UID1452)
Lab288P4	Labiotermes labralis	P4	soil	Lab288P4_bin6	Bacteria	Spirochaetes	c__Spirochaetia (UID2496)
Lab288P4	Labiotermes labralis	P4	soil	Lab288P4_bin61	Archaea	unclassified	k__Archaea (UID2)
Lab288P4	Labiotermes labralis	P4	soil	Lab288P4_bin70	Archaea	Euryarchaeota	p__Euryarchaeota (UID3)
Lab288P4	Labiotermes labralis	P4	soil	Lab288P4_bin72	Bacteria	Proteobacteria	c__Betaproteobacteria (UID3971)
Lab288P4	Labiotermes labralis	P4	soil	Lab288P4_bin76	Bacteria	Firmicutes	o__Lactobacillales (UID543)
Lab288P4	Labiotermes labralis	P4	soil	Lab288P4_bin79	Bacteria	Actinobacteria	o__Actinomycetales (UID1697)
Lab288P4	Labiotermes labralis	P4	soil	Lab288P4_bin80	Bacteria	Firmicutes	o__Clostridiales (UID1212)
Lab288P4	Labiotermes labralis	P4	soil	Lab288P4_bin85	Bacteria	Actinobacteria	p__Actinobacteria (UID1454)
Lab288P4	Labiotermes labralis	P4	soil	Lab288P4_bin87	Bacteria	Firmicutes	o__Clostridiales (UID1212)
Lab288P4	Labiotermes labralis	P4	soil	Lab288P4_bin88	Bacteria	Firmicutes	c__Clostridia (UID1118)
Lab288P4	Labiotermes labralis	P4	soil	Lab288P4_bin92	Bacteria	Candidate_phylum_TM7	k__Bacteria (UID1452)
Lab288P4	Labiotermes labralis	P4	soil	Lab288P4_bin93	Bacteria	unclassified	k__Bacteria (UID203)
Mp193P1	Microcerotermes parvus	P1	wood	Mp193P1_bin2	Bacteria	Firmicutes	o__Clostridiales (UID1212)
Mp193P3	Microcerotermes parvus	P3	wood	Mp193P3_bin36	Bacteria	unclassified	k__Bacteria (UID2495)
Mp193P4	Microcerotermes parvus	P4	wood	Mp193P4_bin3	Bacteria	unclassified	k__Bacteria (UID2570)
Mp193P4	Microcerotermes parvus	P4	wood	Mp193P4_bin4	Bacteria	unclassified	k__Bacteria (UID2570)
Mp193P4	Microcerotermes parvus	P4	wood	Mp193P4_bin6	Bacteria	Bacteroidetes	o__Bacteroidales (UID2617)
Mp193P4	Microcerotermes parvus	P4	wood	Mp193P4_bin9	Bacteria	unclassified	k__Bacteria (UID2495)
Nc150M	Nasutitermes corniger	M	wood	Nc150M_bin1	Bacteria	Firmicutes	c__Clostridia (UID1118)
Nc150P1	Nasutitermes corniger	P1	wood	Nc150P1_bin1	Bacteria	Firmicutes	o__Clostridiales (UID1212)
Nc150P1	Nasutitermes corniger	P1	wood	Nc150P1_bin3	Bacteria	Firmicutes	c__Clostridia (UID1118)
Nc150P1	Nasutitermes corniger	P1	wood	Nc150P1_bin9	Bacteria	Firmicutes	c__Bacilli (UID285)
Nc150P3	Nasutitermes corniger	P3	wood	Nc150P3_bin1	Bacteria	Firmicutes	o__Clostridiales (UID1212)
Nc150P3	Nasutitermes corniger	P3	wood	Nc150P3_bin10	Bacteria	Spirochaetes	k__Bacteria (UID2495)
Nc150P3	Nasutitermes corniger	P3	wood	Nc150P3_bin14	Archaea	unclassified	k__Archaea (UID2)
Nc150P3	Nasutitermes corniger	P3	wood	Nc150P3_bin18	Bacteria	unclassified	k__Bacteria (UID203)
Nc150P3	Nasutitermes corniger	P3	wood	Nc150P3_bin23	Bacteria	Candidate_phylum_TM7	k__Bacteria (UID1453)
Nc150P3	Nasutitermes corniger	P3	wood	Nc150P3_bin3	Bacteria	unclassified	k__Bacteria (UID2569)
Nc150P4	Nasutitermes corniger	P4	wood	Nc150P4_bin1	Archaea	Thaumarchaeota	k__Archaea (UID2)
Nc150P4	Nasutitermes corniger	P4	wood	Nc150P4_bin10	Bacteria	unclassified	k__Bacteria (UID2495)
Nc150P4	Nasutitermes corniger	P4	wood	Nc150P4_bin14	Bacteria	unclassified	k__Bacteria (UID2495)
Nc150P4	Nasutitermes corniger	P4	wood	Nc150P4_bin19	Bacteria	Firmicutes	c__Clostridia (UID1118)
Nc150P4	Nasutitermes corniger	P4	wood	Nc150P4_bin20	Bacteria	unclassified	k__Bacteria (UID2569)
Nc150P4	Nasutitermes corniger	P4	wood	Nc150P4_bin21	Bacteria	Actinobacteria	p__Actinobacteria (UID2112)
Nc150P4	Nasutitermes corniger	P4	wood	Nc150P4_bin22	Bacteria	unclassified	k__Bacteria (UID2569)
Nc150P4	Nasutitermes corniger	P4	wood	Nc150P4_bin23	Bacteria	unclassified	k__Bacteria (UID2495)
Nc150P4	Nasutitermes corniger	P4	wood	Nc150P4_bin6	Bacteria	Candidate_phylum_TM7	k__Bacteria (UID1453)
Nc150P5	Nasutitermes corniger	P5	wood	Nc150P5_bin2	Bacteria	Actinobacteria	o__Actinomycetales (UID1530)
Nt197P1	Neocapritermes taracua	P1	humus	Nt197P1_bin1	Bacteria	Firmicutes	o__Clostridiales (UID1212)
Nt197P1	Neocapritermes taracua	P1	humus	Nt197P1_bin19	Bacteria	Firmicutes	o__Clostridiales (UID1212)
Nt197P1	Neocapritermes taracua	P1	humus	Nt197P1_bin3	Bacteria	Firmicutes	o__Clostridiales (UID1212)
Nt197P1	Neocapritermes taracua	P1	humus	Nt197P1_bin4	Bacteria	Firmicutes	o__Clostridiales (UID1212)
Nt197P1	Neocapritermes taracua	P1	humus	Nt197P1_bin7	Bacteria	Firmicutes	o__Clostridiales (UID1212)
Nt197P1	Neocapritermes taracua	P1	humus	Nt197P1_bin8	Bacteria	Firmicutes	o__Clostridiales (UID1212)
Nt197P3	Neocapritermes taracua	P3	humus	Nt197P3_bin10	Bacteria	Firmicutes	o__Clostridiales (UID1212)
Nt197P3	Neocapritermes taracua	P3	humus	Nt197P3_bin100	Bacteria	Firmicutes	c__Clostridia (UID1085)
Nt197P3	Neocapritermes taracua	P3	humus	Nt197P3_bin101	Bacteria	unclassified	k__Bacteria (UID2982)
Nt197P3	Neocapritermes taracua	P3	humus	Nt197P3_bin103	Bacteria	Firmicutes	c__Clostridia (UID1085)
Nt197P3	Neocapritermes taracua	P3	humus	Nt197P3_bin105	Bacteria	Firmicutes	c__Clostridia (UID1118)
Nt197P3	Neocapritermes taracua	P3	humus	Nt197P3_bin106	Bacteria	unclassified	k__Bacteria (UID209)
Nt197P3	Neocapritermes taracua	P3	humus	Nt197P3_bin107	Bacteria	Firmicutes	c__Clostridia (UID1085)
Nt197P3	Neocapritermes taracua	P3	humus	Nt197P3_bin109	Bacteria	Candidate_phylum_TM7	k__Bacteria (UID1453)
Nt197P3	Neocapritermes taracua	P3	humus	Nt197P3_bin111	Bacteria	Actinobacteria	o__Actinomycetales (UID1572)
Nt197P3	Neocapritermes taracua	P3	humus	Nt197P3_bin113	Bacteria	Actinobacteria	p__Actinobacteria (UID2112)
Nt197P3	Neocapritermes taracua	P3	humus	Nt197P3_bin116	Bacteria	Firmicutes	o__Clostridiales (UID1212)
Nt197P3	Neocapritermes taracua	P3	humus	Nt197P3_bin119	Bacteria	Candidate_phylum_TM7	k__Bacteria (UID1453)
Nt197P3	Neocapritermes taracua	P3	humus	Nt197P3_bin121	Bacteria	Firmicutes	o__Clostridiales (UID1212)
Nt197P3	Neocapritermes taracua	P3	humus	Nt197P3_bin122	Bacteria	Firmicutes	k__Bacteria (UID3187)
Nt197P3	Neocapritermes taracua	P3	humus	Nt197P3_bin123	Bacteria	Lentisphaerae	k__Bacteria (UID2982)
Nt197P3	Neocapritermes taracua	P3	humus	Nt197P3_bin125	Bacteria	Proteobacteria	k__Bacteria (UID2495)
Nt197P3	Neocapritermes taracua	P3	humus	Nt197P3_bin126	Bacteria	unclassified	k__Bacteria (UID1452)
Nt197P3	Neocapritermes taracua	P3	humus	Nt197P3_bin127	Bacteria	Proteobacteria	c__Deltaproteobacteria (UID3218)
Nt197P3	Neocapritermes taracua	P3	humus	Nt197P3_bin131	Bacteria	Actinobacteria	p__Actinobacteria (UID2112)
Nt197P3	Neocapritermes taracua	P3	humus	Nt197P3_bin132	Bacteria	Proteobacteria	k__Bacteria (UID203)
Nt197P3	Neocapritermes taracua	P3	humus	Nt197P3_bin133	Bacteria	Acidobacteria	k__Bacteria (UID3187)
Nt197P3	Neocapritermes taracua	P3	humus	Nt197P3_bin136	Bacteria	Firmicutes	o__Clostridiales (UID1212)
Nt197P3	Neocapritermes taracua	P3	humus	Nt197P3_bin137	Bacteria	Proteobacteria	c__Deltaproteobacteria (UID3218)
Nt197P3	Neocapritermes taracua	P3	humus	Nt197P3_bin16	Bacteria	unclassified	k__Bacteria (UID2982)
Nt197P3	Neocapritermes taracua	P3	humus	Nt197P3_bin19	Bacteria	unclassified	k__Bacteria (UID203)
Nt197P3	Neocapritermes taracua	P3	humus	Nt197P3_bin20	Bacteria	Spirochaetes	k__Bacteria (UID2495)
Nt197P3	Neocapritermes taracua	P3	humus	Nt197P3_bin23	Bacteria	Actinobacteria	o__Actinomycetales (UID1697)
Nt197P3	Neocapritermes taracua	P3	humus	Nt197P3_bin25	Bacteria	unclassified	k__Bacteria (UID209)
Nt197P3	Neocapritermes taracua	P3	humus	Nt197P3_bin28	Bacteria	Firmicutes	o__Clostridiales (UID1120)
Nt197P3	Neocapritermes taracua	P3	humus	Nt197P3_bin3	Bacteria	Actinobacteria	o__Actinomycetales (UID1572)
Nt197P3	Neocapritermes taracua	P3	humus	Nt197P3_bin31	Bacteria	Acidobacteria	k__Bacteria (UID3187)
Nt197P3	Neocapritermes taracua	P3	humus	Nt197P3_bin33	Bacteria	Spirochaetes	k__Bacteria (UID2495)
Nt197P3	Neocapritermes taracua	P3	humus	Nt197P3_bin37	Bacteria	Firmicutes	c__Clostridia (UID1085)
Nt197P3	Neocapritermes taracua	P3	humus	Nt197P3_bin38	Bacteria	Actinobacteria	o__Actinomycetales (UID1697)
Nt197P3	Neocapritermes taracua	P3	humus	Nt197P3_bin39	Bacteria	Actinobacteria	o__Actinomycetales (UID1572)
Nt197P3	Neocapritermes taracua	P3	humus	Nt197P3_bin4	Bacteria	Proteobacteria	c__Deltaproteobacteria (UID3218)
Nt197P3	Neocapritermes taracua	P3	humus	Nt197P3_bin44	Bacteria	Proteobacteria	k__Bacteria (UID2495)
Nt197P3	Neocapritermes taracua	P3	humus	Nt197P3_bin45	Archaea	Euryarchaeota	p__Euryarchaeota (UID3)
Nt197P3	Neocapritermes taracua	P3	humus	Nt197P3_bin46	Bacteria	Spirochaetes	k__Bacteria (UID2495)
Nt197P3	Neocapritermes taracua	P3	humus	Nt197P3_bin47	Bacteria	Firmicutes	o__Clostridiales (UID1212)
Nt197P3	Neocapritermes taracua	P3	humus	Nt197P3_bin50	Bacteria	unclassified	k__Bacteria (UID203)
Nt197P3	Neocapritermes taracua	P3	humus	Nt197P3_bin52	Bacteria	Actinobacteria	p__Actinobacteria (UID2112)
Nt197P3	Neocapritermes taracua	P3	humus	Nt197P3_bin53	Bacteria	Actinobacteria	p__Actinobacteria (UID2112)
Nt197P3	Neocapritermes taracua	P3	humus	Nt197P3_bin55	Bacteria	Actinobacteria	o__Actinomycetales (UID1572)
Nt197P3	Neocapritermes taracua	P3	humus	Nt197P3_bin56	Bacteria	Proteobacteria	f__Rhodocyclaceae (UID3972)
Nt197P3	Neocapritermes taracua	P3	humus	Nt197P3_bin57	Bacteria	unclassified	k__Bacteria (UID2495)
Nt197P3	Neocapritermes taracua	P3	humus	Nt197P3_bin58	Bacteria	Firmicutes	c__Clostridia (UID1085)
Nt197P3	Neocapritermes taracua	P3	humus	Nt197P3_bin60	Bacteria	Spirochaetes	k__Bacteria (UID2495)
Nt197P3	Neocapritermes taracua	P3	humus	Nt197P3_bin63	Bacteria	Firmicutes	o__Clostridiales (UID1120)
Nt197P3	Neocapritermes taracua	P3	humus	Nt197P3_bin64	Bacteria	Firmicutes	o__Clostridiales (UID1212)
Nt197P3	Neocapritermes taracua	P3	humus	Nt197P3_bin67	Bacteria	Firmicutes	o__Clostridiales (UID1212)
Nt197P3	Neocapritermes taracua	P3	humus	Nt197P3_bin68	Bacteria	Firmicutes	o__Clostridiales (UID1212)
Nt197P3	Neocapritermes taracua	P3	humus	Nt197P3_bin70	Bacteria	Firmicutes	o__Clostridiales (UID1212)
Nt197P3	Neocapritermes taracua	P3	humus	Nt197P3_bin71	Bacteria	Spirochaetes	c__Spirochaetia (UID2496)
Nt197P3	Neocapritermes taracua	P3	humus	Nt197P3_bin72	Bacteria	Firmicutes	o__Clostridiales (UID1212)
Nt197P3	Neocapritermes taracua	P3	humus	Nt197P3_bin75	Bacteria	Firmicutes	c__Clostridia (UID1118)
Nt197P3	Neocapritermes taracua	P3	humus	Nt197P3_bin77	Bacteria	Firmicutes	o__Clostridiales (UID1212)
Nt197P3	Neocapritermes taracua	P3	humus	Nt197P3_bin78	Bacteria	Proteobacteria	k__Bacteria (UID2495)
Nt197P3	Neocapritermes taracua	P3	humus	Nt197P3_bin79	Bacteria	Firmicutes	c__Clostridia (UID1085)
Nt197P3	Neocapritermes taracua	P3	humus	Nt197P3_bin8	Archaea	Euryarchaeota	p__Euryarchaeota (UID3)
Nt197P3	Neocapritermes taracua	P3	humus	Nt197P3_bin80	Bacteria	Firmicutes	o__Clostridiales (UID1120)
Nt197P3	Neocapritermes taracua	P3	humus	Nt197P3_bin84	Bacteria	Firmicutes	c__Clostridia (UID1085)
Nt197P3	Neocapritermes taracua	P3	humus	Nt197P3_bin86	Bacteria	Firmicutes	o__Clostridiales (UID1212)
Nt197P3	Neocapritermes taracua	P3	humus	Nt197P3_bin88	Bacteria	Firmicutes	o__Clostridiales (UID1212)
Nt197P3	Neocapritermes taracua	P3	humus	Nt197P3_bin89	Bacteria	Spirochaetes	k__Bacteria (UID2495)
Nt197P3	Neocapritermes taracua	P3	humus	Nt197P3_bin90	Bacteria	Actinobacteria	o__Actinomycetales (UID1697)
Nt197P3	Neocapritermes taracua	P3	humus	Nt197P3_bin94	Bacteria	Firmicutes	o__Clostridiales (UID1212)
Nt197P3	Neocapritermes taracua	P3	humus	Nt197P3_bin95	Bacteria	unclassified	k__Bacteria (UID2495)
Nt197P3	Neocapritermes taracua	P3	humus	Nt197P3_bin96	Bacteria	Lentisphaerae	k__Bacteria (UID2982)
Nt197P3	Neocapritermes taracua	P3	humus	Nt197P3_bin99	Bacteria	Firmicutes	c__Clostridia (UID1118)
Nt197P4	Neocapritermes taracua	P4	humus	Nt197P4_bin15	Bacteria	Proteobacteria	f__Rhodocyclaceae (UID3972)
Nt197P4	Neocapritermes taracua	P4	humus	Nt197P4_bin16	Bacteria	Firmicutes	o__Clostridiales (UID1120)
Nt197P4	Neocapritermes taracua	P4	humus	Nt197P4_bin17	Bacteria	Bacteroidetes	p__Bacteroidetes (UID2605)
Nt197P4	Neocapritermes taracua	P4	humus	Nt197P4_bin22	Archaea	unclassified	k__Archaea (UID2)
Nt197P4	Neocapritermes taracua	P4	humus	Nt197P4_bin23	Bacteria	Proteobacteria	o__Burkholderiales (UID4000)
Nt197P4	Neocapritermes taracua	P4	humus	Nt197P4_bin29	Bacteria	unclassified	k__Bacteria (UID2495)
Nt197P4	Neocapritermes taracua	P4	humus	Nt197P4_bin30	Archaea	Euryarchaeota	p__Euryarchaeota (UID3)
Nt197P4	Neocapritermes taracua	P4	humus	Nt197P4_bin33	Bacteria	Proteobacteria	c__Deltaproteobacteria (UID3218)
Nt197P4	Neocapritermes taracua	P4	humus	Nt197P4_bin4	Archaea	Euryarchaeota	p__Euryarchaeota (UID3)
Nt197P4	Neocapritermes taracua	P4	humus	Nt197P4_bin8	Bacteria	Firmicutes	c__Clostridia (UID1085)
Nt197P4	Neocapritermes taracua	P4	humus	Nt197P4_bin9	Bacteria	Proteobacteria	c__Deltaproteobacteria (UID3217)
Th196P1	Termes hospes	P1	humus	Th196P1_bin10	Bacteria	Firmicutes	o__Clostridiales (UID1212)
Th196P1	Termes hospes	P1	humus	Th196P1_bin11	Bacteria	Firmicutes	o__Clostridiales (UID1212)
Th196P1	Termes hospes	P1	humus	Th196P1_bin2	Bacteria	unclassified	k__Bacteria (UID203)
Th196P1	Termes hospes	P1	humus	Th196P1_bin3	Bacteria	unclassified	k__Bacteria (UID2495)
Th196P1	Termes hospes	P1	humus	Th196P1_bin8	Bacteria	Firmicutes	c__Bacilli (UID285)
Th196P1	Termes hospes	P1	humus	Th196P1_bin9	Bacteria	Firmicutes	o__Clostridiales (UID1212)
Th196P3	Termes hospes	P3	humus	Th196P3_bin102	Bacteria	Firmicutes	o__Clostridiales (UID1212)
Th196P3	Termes hospes	P3	humus	Th196P3_bin104	Bacteria	Firmicutes	o__Clostridiales (UID1212)
Th196P3	Termes hospes	P3	humus	Th196P3_bin106	Bacteria	unclassified	k__Bacteria (UID209)
Th196P3	Termes hospes	P3	humus	Th196P3_bin109	Bacteria	Firmicutes	o__Clostridiales (UID1212)
Th196P3	Termes hospes	P3	humus	Th196P3_bin110	Bacteria	Planctomycetes	k__Bacteria (UID2565)
Th196P3	Termes hospes	P3	humus	Th196P3_bin111	Bacteria	Planctomycetes	k__Bacteria (UID2565)
Th196P3	Termes hospes	P3	humus	Th196P3_bin117	Bacteria	Proteobacteria	c__Deltaproteobacteria (UID3216)
Th196P3	Termes hospes	P3	humus	Th196P3_bin118	Bacteria	unclassified	k__Bacteria (UID2495)
Th196P3	Termes hospes	P3	humus	Th196P3_bin120	Bacteria	unclassified	k__Bacteria (UID2495)
Th196P3	Termes hospes	P3	humus	Th196P3_bin122	Bacteria	Actinobacteria	p__Actinobacteria (UID1454)
Th196P3	Termes hospes	P3	humus	Th196P3_bin126	Bacteria	unclassified	k__Bacteria (UID2569)
Th196P3	Termes hospes	P3	humus	Th196P3_bin127	Bacteria	unclassified	k__Bacteria (UID2495)
Th196P3	Termes hospes	P3	humus	Th196P3_bin129	Bacteria	Proteobacteria	c__Betaproteobacteria (UID3971)
Th196P3	Termes hospes	P3	humus	Th196P3_bin135	Bacteria	Firmicutes	o__Clostridiales (UID1212)
Th196P3	Termes hospes	P3	humus	Th196P3_bin137	Bacteria	Firmicutes	o__Clostridiales (UID1212)
Th196P3	Termes hospes	P3	humus	Th196P3_bin138	Bacteria	Bacteroidetes	k__Bacteria (UID2569)
Th196P3	Termes hospes	P3	humus	Th196P3_bin14	Bacteria	unclassified	k__Bacteria (UID2570)
Th196P3	Termes hospes	P3	humus	Th196P3_bin140	Bacteria	Candidate_phylum_TM7	k__Bacteria (UID203)
Th196P3	Termes hospes	P3	humus	Th196P3_bin142	Bacteria	Firmicutes	o__Clostridiales (UID1212)
Th196P3	Termes hospes	P3	humus	Th196P3_bin147	Bacteria	Firmicutes	o__Clostridiales (UID1212)
Th196P3	Termes hospes	P3	humus	Th196P3_bin148	Bacteria	unclassified	k__Bacteria (UID2495)
Th196P3	Termes hospes	P3	humus	Th196P3_bin149	Bacteria	Firmicutes	o__Clostridiales (UID1212)
Th196P3	Termes hospes	P3	humus	Th196P3_bin150	Bacteria	Firmicutes	f__Lachnospiraceae (UID1255)
Th196P3	Termes hospes	P3	humus	Th196P3_bin152	Bacteria	unclassified	k__Bacteria (UID2495)
Th196P3	Termes hospes	P3	humus	Th196P3_bin17	Bacteria	Firmicutes	o__Clostridiales (UID1212)
Th196P3	Termes hospes	P3	humus	Th196P3_bin18	Bacteria	Firmicutes	o__Clostridiales (UID1212)
Th196P3	Termes hospes	P3	humus	Th196P3_bin19	Bacteria	Candidate_phylum_TM7	k__Bacteria (UID1453)
Th196P3	Termes hospes	P3	humus	Th196P3_bin2	Archaea	Euryarchaeota	p__Euryarchaeota (UID3)
Th196P3	Termes hospes	P3	humus	Th196P3_bin21	Bacteria	Proteobacteria	k__Bacteria (UID203)
Th196P3	Termes hospes	P3	humus	Th196P3_bin22	Bacteria	Spirochaetes	k__Bacteria (UID2495)
Th196P3	Termes hospes	P3	humus	Th196P3_bin31	Bacteria	unclassified	k__Bacteria (UID2495)
Th196P3	Termes hospes	P3	humus	Th196P3_bin32	Bacteria	Firmicutes	o__Clostridiales (UID1212)
Th196P3	Termes hospes	P3	humus	Th196P3_bin33	Bacteria	Firmicutes	o__Clostridiales (UID1120)
Th196P3	Termes hospes	P3	humus	Th196P3_bin36	Bacteria	Firmicutes	o__Clostridiales (UID1212)
Th196P3	Termes hospes	P3	humus	Th196P3_bin37	Bacteria	Firmicutes	o__Clostridiales (UID1212)
Th196P3	Termes hospes	P3	humus	Th196P3_bin40	Bacteria	Firmicutes	o__Clostridiales (UID1212)
Th196P3	Termes hospes	P3	humus	Th196P3_bin43	Bacteria	Firmicutes	o__Clostridiales (UID1212)
Th196P3	Termes hospes	P3	humus	Th196P3_bin47	Bacteria	Firmicutes	o__Clostridiales (UID1212)
Th196P3	Termes hospes	P3	humus	Th196P3_bin48	Bacteria	Firmicutes	o__Clostridiales (UID1212)
Th196P3	Termes hospes	P3	humus	Th196P3_bin54	Bacteria	Firmicutes	o__Clostridiales (UID1212)
Th196P3	Termes hospes	P3	humus	Th196P3_bin58	Bacteria	Candidate_phylum_TM7	k__Bacteria (UID2495)
Th196P3	Termes hospes	P3	humus	Th196P3_bin6	Bacteria	Firmicutes	o__Clostridiales (UID1212)
Th196P3	Termes hospes	P3	humus	Th196P3_bin61	Bacteria	Actinobacteria	o__Actinomycetales (UID1572)
Th196P3	Termes hospes	P3	humus	Th196P3_bin63	Bacteria	Spirochaetes	k__Bacteria (UID2495)
Th196P3	Termes hospes	P3	humus	Th196P3_bin64	Bacteria	unclassified	k__Bacteria (UID1453)
Th196P3	Termes hospes	P3	humus	Th196P3_bin66	Bacteria	Firmicutes	o__Clostridiales (UID1212)
Th196P3	Termes hospes	P3	humus	Th196P3_bin67	Bacteria	Proteobacteria	c__Betaproteobacteria (UID3971)
Th196P3	Termes hospes	P3	humus	Th196P3_bin69	Bacteria	Firmicutes	o__Clostridiales (UID1212)
Th196P3	Termes hospes	P3	humus	Th196P3_bin70	Bacteria	Firmicutes	o__Clostridiales (UID1212)
Th196P3	Termes hospes	P3	humus	Th196P3_bin71	Bacteria	Bacteroidetes	k__Bacteria (UID2569)
Th196P3	Termes hospes	P3	humus	Th196P3_bin73	Bacteria	Spirochaetes	k__Bacteria (UID2495)
Th196P3	Termes hospes	P3	humus	Th196P3_bin75	Bacteria	Firmicutes	o__Clostridiales (UID1212)
Th196P3	Termes hospes	P3	humus	Th196P3_bin76	Bacteria	Lentisphaerae	k__Bacteria (UID2982)
Th196P3	Termes hospes	P3	humus	Th196P3_bin8	Bacteria	unclassified	k__Bacteria (UID2495)
Th196P3	Termes hospes	P3	humus	Th196P3_bin81	Bacteria	Bacteroidetes	p__Bacteroidetes (UID2605)
Th196P3	Termes hospes	P3	humus	Th196P3_bin82	Bacteria	Firmicutes	o__Clostridiales (UID1212)
Th196P3	Termes hospes	P3	humus	Th196P3_bin84	Bacteria	unclassified	k__Bacteria (UID3187)
Th196P3	Termes hospes	P3	humus	Th196P3_bin85	Bacteria	Firmicutes	o__Clostridiales (UID1212)
Th196P3	Termes hospes	P3	humus	Th196P3_bin88	Bacteria	unclassified	k__Bacteria (UID2565)
Th196P3	Termes hospes	P3	humus	Th196P3_bin90	Bacteria	Firmicutes	c__Clostridia (UID1085)
Th196P3	Termes hospes	P3	humus	Th196P3_bin91	Archaea	Euryarchaeota	p__Euryarchaeota (UID3)
Th196P3	Termes hospes	P3	humus	Th196P3_bin94	Bacteria	Candidate_phylum_OP11	k__Bacteria (UID1453)
Th196P3	Termes hospes	P3	humus	Th196P3_bin97	Bacteria	Firmicutes	o__Lactobacillales (UID543)
Th196P3	Termes hospes	P3	humus	Th196P3_bin99	Bacteria	Firmicutes	o__Clostridiales (UID1120)
Th196P4	Termes hospes	P4	humus	Th196P4_bin1	Bacteria	Firmicutes	o__Clostridiales (UID1212)
Th196P4	Termes hospes	P4	humus	Th196P4_bin15	Bacteria	Proteobacteria	c__Deltaproteobacteria (UID3218)
Th196P4	Termes hospes	P4	humus	Th196P4_bin17	Bacteria	unclassified	k__Bacteria (UID2495)
Th196P4	Termes hospes	P4	humus	Th196P4_bin18	Bacteria	unclassified	k__Bacteria (UID203)
Th196P4	Termes hospes	P4	humus	Th196P4_bin19	Archaea	Thaumarchaeota	k__Archaea (UID2)
Th196P4	Termes hospes	P4	humus	Th196P4_bin22	Bacteria	unclassified	k__Bacteria (UID2495)
Th196P4	Termes hospes	P4	humus	Th196P4_bin26	Bacteria	Bacteroidetes	p__Bacteroidetes (UID2605)
Th196P4	Termes hospes	P4	humus	Th196P4_bin28	Bacteria	Actinobacteria	p__Actinobacteria (UID2112)
Th196P4	Termes hospes	P4	humus	Th196P4_bin30	Bacteria	unclassified	k__Bacteria (UID2495)
Th196P4	Termes hospes	P4	humus	Th196P4_bin31	Bacteria	Chloroflexi	k__Bacteria (UID1452)
Th196P4	Termes hospes	P4	humus	Th196P4_bin33	Bacteria	unclassified	k__Bacteria (UID2495)
Th196P4	Termes hospes	P4	humus	Th196P4_bin34	Archaea	Euryarchaeota	p__Euryarchaeota (UID3)
Th196P4	Termes hospes	P4	humus	Th196P4_bin35	Archaea	Euryarchaeota	p__Euryarchaeota (UID3)
Th196P4	Termes hospes	P4	humus	Th196P4_bin37	Archaea	Euryarchaeota	p__Euryarchaeota (UID49)
Th196P4	Termes hospes	P4	humus	Th196P4_bin4	Archaea	Euryarchaeota	p__Euryarchaeota (UID3)
Th196P4	Termes hospes	P4	humus	Th196P4_bin40	Bacteria	Firmicutes	o__Clostridiales (UID1212)
Th196P4	Termes hospes	P4	humus	Th196P4_bin44	Bacteria	Firmicutes	c__Clostridia (UID1085)
Th196P4	Termes hospes	P4	humus	Th196P4_bin46	Bacteria	Actinobacteria	p__Actinobacteria (UID2112)
Th196P4	Termes hospes	P4	humus	Th196P4_bin49	Bacteria	Chloroflexi	k__Bacteria (UID1452)
Th196P4	Termes hospes	P4	humus	Th196P4_bin51	Bacteria	unclassified	k__Bacteria (UID209)
Th196P4	Termes hospes	P4	humus	Th196P4_bin55	Bacteria	unclassified	k__Bacteria (UID2495)
Th196P4	Termes hospes	P4	humus	Th196P4_bin56	Archaea	Euryarchaeota	p__Euryarchaeota (UID3)
Th196P4	Termes hospes	P4	humus	Th196P4_bin57	Bacteria	Firmicutes	o__Clostridiales (UID1120)
Th196P4	Termes hospes	P4	humus	Th196P4_bin58	Bacteria	Proteobacteria	f__Rhodocyclaceae (UID3972)
Th196P4	Termes hospes	P4	humus	Th196P4_bin59	Bacteria	Firmicutes	o__Clostridiales (UID1212)
Th196P4	Termes hospes	P4	humus	Th196P4_bin6	Bacteria	unclassified	k__Bacteria (UID1453)
Th196P4	Termes hospes	P4	humus	Th196P4_bin9	Bacteria	unclassified	k__Bacteria (UID2569)
